# Supplementary material for: Mapping and functional characterization of structural variation in 1060 pig genomes
Source: Genome Biol. 2024 May 7;25:116. doi: 10.1186/s13059-024-03253-3 (PMC11075355; doi:10.1186/s13059-024-03253-3)
Supplement: Supplementary file 2 — Additional file 2: Table S1. Non-redundant SV statistics for sub-populations. Table S2. SV statistics for individuals. Table S3. SV list. Table S4. Overlaps between WGS SVs derived from 30 Meishan pigs and SVs derived from long-read-based assembly comparison of MSCAAS v1 and Sscrofa11.1. Table S5. Summary statistics of overlapping rate between Meishan WGS SV and SVs derived from long-read-based assembly comparison of MSCAAS v1 and Sscrofa11.1. Table S6. Statistics of SVs overlapped by repeats. Table S7. GO enrichment results of total SV overlapped genes. Table S8. GO enrichment results of singleton SV overlapped genes. Table S9. Summary Statistics of SVs overlapped by protein coding genes. Table S10. Categories of gene-overlapping SVs. Table S11. Proportions of SVs overlapped by various chromatin states for tissues. Table S12. Proportions of singleton SVs overlapped by various chromatin states for tissues. [file 13059_2024_3253_MOESM2_ESM.xlsx]

## Sheet: Tab.S1
Table S1. Non-redundant SV statistics for sub-populations.
Population	sub-population	Sample count	Count						Length(Mb)					Percentage of genome
			ALL	DEL	MEI	DUP	INV	BND	ALL	DEL	MEI	DUP	INV	ALL	DEL	MEI	DUP	INV
ASW	Northeast_China	3	33536	12614	11947	274	481	8220	50.5352	8.73284	7.38704	2.25523	32.1518	0.0207514	0.003586	0.00303336	0.000926072	0.0132026
ASW	South_China	5	47287	18651	16005	367	618	11646	58.6381	13.6024	9.43522	2.7719	32.817	0.0240788	0.00558558	0.00387442	0.00113823	0.0134758
ASW	Hubei	4	37300	14247	13725	270	521	8537	53.3996	10.0614	8.48517	2.43356	32.4109	0.0219277	0.00413156	0.00348429	0.0009993	0.013309
ASW	Jiangxi	3	36677	13885	13299	223	435	8835	51.3027	9.05028	8.30822	1.82018	32.1152	0.0210666	0.00371635	0.00341163	0.000747426	0.0131876
ASW	Fujian	2	36066	13728	13104	197	452	8585	52.7523	8.77512	8.20635	1.75476	34.0075	0.0216619	0.00360336	0.0033698	0.000720564	0.0139646
ASW	Aisia	1	32069	11858	11320	159	372	8360	39.4405	7.7554	7.44765	1.00082	23.2283	0.0161956	0.00318463	0.00305825	0.00041097	0.00953831
ASW	Shanxi	4	38810	14881	13938	271	515	9205	53.7378	10.0692	8.58448	2.44731	32.6276	0.0220666	0.00413477	0.00352507	0.00100495	0.013398
ASW	Sichuan	3	37444	14297	13823	227	484	8613	50.4026	9.50567	8.4358	1.68292	30.7696	0.020697	0.00390335	0.00346402	0.000691064	0.012635
ASW	Zhejiang	5	41355	15913	14245	284	530	10383	55.6495	10.6365	8.68774	2.10368	34.2112	0.0228515	0.00436769	0.00356748	0.000863841	0.0140483
ASW	Yunnan	3	39041	14826	13917	237	490	9571	51.3947	9.60817	8.5315	2.46956	30.7759	0.0211044	0.00394544	0.00350332	0.00101408	0.0126376
ASW	Hunan	3	36339	13713	13156	226	443	8801	50.7933	8.62	8.23832	1.95007	31.9761	0.0208574	0.00353966	0.00338293	0.000800764	0.0131304
ASW	Henan	1	30077	10867	10728	148	326	8008	40.502	6.57919	7.19354	1.25476	25.4665	0.0166315	0.00270164	0.00295391	0.000515245	0.0104574
ASW	Neimanggu	3	34135	13067	12194	256	455	8163	49.6766	8.55407	7.38916	1.84336	31.8819	0.0203989	0.00351259	0.00303424	0.000756945	0.0130918
ASW	Heilongjiang	1	25073	8964	9267	131	321	6390	41.9275	5.18171	5.97979	1.05843	29.7012	0.0172169	0.00212778	0.0024555	0.000434628	0.0121963
ASW	Jilin	1	25831	9115	9412	121	287	6896	37.2824	5.31208	6.1285	1.16236	24.6726	0.0153094	0.00218132	0.00251657	0.000477302	0.0101314
ASW	Japan	2	33300	12499	11637	198	381	8585	44.384	7.85607	7.17576	1.49777	27.8458	0.0182255	0.00322597	0.00294661	0.000615034	0.0114344
ASW	Korea	10	40130	15641	13752	341	529	9867	51.633	10.8829	8.04627	2.25704	30.437	0.0212022	0.00446888	0.00330407	0.000926815	0.0124984
ASD	Diannanxiaoer	13	48617	19580	16106	590	720	11621	63.8905	16.1179	9.51185	4.31574	33.9334	0.0262356	0.00661854	0.00390588	0.00177219	0.0139342
ASD	Wuzhishan	18	51894	21290	16850	725	744	12285	76.3018	19.3344	9.78149	9.53546	37.6382	0.0313321	0.00793934	0.00401661	0.00391558	0.0154555
ASD	Guizhonghua	10	38988	15694	13224	461	588	9021	60.5886	12.8617	8.42993	3.95066	35.3373	0.0248797	0.00528145	0.00346161	0.00162227	0.0145107
ASD	Luchuan	17	43290	17080	14921	469	569	10251	60.242	12.7737	8.99667	4.18017	34.2812	0.0247374	0.00524533	0.00369433	0.00171652	0.014077
ASD	Debao	10	40909	16459	14203	493	632	9122	63.7279	12.6773	8.86781	5.40012	36.7736	0.0261688	0.00520571	0.00364142	0.00221747	0.0151005
ASD	Longlin	10	43513	18206	14279	593	684	9751	65.4792	16.0427	8.98625	4.73207	35.7085	0.026888	0.00658765	0.00369006	0.00194315	0.0146631
ASD	Gaoligongshan	10	44212	17949	14978	535	670	10080	66.0581	15.5319	9.10229	4.14658	37.2673	0.0271257	0.00637791	0.0037377	0.00170272	0.0153032
ASD	Huai	10	39869	16032	13864	469	589	8915	64.157	13.5453	8.6809	3.67648	38.2454	0.026345	0.00556216	0.00356467	0.00150968	0.0157048
ASD	Bamaxiang	16	47068	19054	15725	580	651	11058	64.7638	15.5426	9.38355	4.98444	34.8422	0.0265942	0.0063823	0.0038532	0.00204678	0.0143074
ASD	Tunchang	10	41395	16655	14384	516	615	9225	61.9628	13.9689	8.86073	5.27639	33.8475	0.025444	0.0057361	0.00363851	0.00216666	0.0138989
ASD	Lantang	10	37665	15062	13280	410	533	8380	58.0876	11.7268	8.41435	3.39483	34.5433	0.0238527	0.00481541	0.00345521	0.00139403	0.0141846
ASD	Ding_an	10	39374	15775	13855	467	558	8719	61.2806	12.6369	8.70481	4.90785	35.0223	0.0251639	0.00518915	0.00357449	0.00201533	0.0143813
ASD	Dahuabai	9	36683	14677	12910	380	538	8178	57.1495	11.3414	8.35434	2.92218	34.5234	0.0234675	0.00465718	0.00343057	0.00119995	0.0141765
ASD	Saba	10	42043	17043	14517	499	637	9347	60.8192	13.5403	8.91782	4.30743	34.0443	0.0249744	0.00556011	0.00366196	0.00176877	0.0139797
ASD	Liangguangxiaoerhua	10	39930	16011	14102	465	594	8758	59.5552	12.4879	8.72097	4.02543	34.3122	0.0244554	0.00512793	0.00358112	0.00165298	0.0140897
ASD	Minbeihua	10	36895	14758	12632	395	544	8566	54.5668	11.5323	8.18303	2.40326	32.4397	0.022407	0.00473555	0.00336022	0.000986858	0.0133208
ASD	Meihua	10	36621	14571	12845	435	536	8234	58.7603	11.7137	8.23625	3.73077	35.0713	0.0241289	0.00481004	0.00338208	0.00153198	0.0144015
ASD	Guanzhuanghua	10	38607	15605	13352	471	547	8632	59.6577	12.8807	8.44584	3.8173	34.5052	0.0244974	0.00528923	0.00346814	0.00156751	0.014169
ASD	Baoshan	15	48924	19955	16449	583	718	11219	70.4693	17.1857	9.67845	4.66519	38.9288	0.0289371	0.00705701	0.0039743	0.00191568	0.0159855
ASD	Putianhei	10	40665	16686	13801	532	641	9005	65.1273	14.1238	8.65048	4.00641	38.3376	0.0267434	0.00579972	0.00355218	0.00164517	0.0157427
ASD	Yuedonghei	10	39859	16452	13564	504	610	8729	62.5397	14.2722	8.62845	4.07099	35.5594	0.0256809	0.00586064	0.00354313	0.00167169	0.0146019
ASD	Leping_spotted	2	32307	12530	11768	273	454	7282	48.7693	8.75866	7.51742	2.27158	30.2144	0.0200263	0.0035966	0.0030869	0.000932787	0.012407
ASD	Chinese_mini	15	35850	13444	13296	349	469	8292	53.8953	9.61003	8.30154	3.28625	32.6892	0.0221312	0.0039462	0.00340889	0.00134944	0.0134233
ASD	Vietnam	4	40837	15978	14841	355	557	9106	59.9599	11.8458	8.92848	3.13201	36.0445	0.0246215	0.00486427	0.00366633	0.00128611	0.0148011
ASD	HaiNan	4	39185	15383	13966	319	509	9008	55.7676	10.4276	8.59653	3.33559	33.3988	0.0229	0.00428194	0.00353002	0.0013697	0.0137147
ASD	Wannan	1	26989	10015	10054	176	343	6401	39.9845	7.04284	6.76263	1.30269	24.8699	0.016419	0.00289203	0.00277696	0.00053493	0.0102124
ASD	Tibet_YunNan	12	49183	20066	16258	554	696	11609	64.5025	16.1793	9.5615	5.26511	33.485	0.0264869	0.00664375	0.00392627	0.00216203	0.0137501
ASD	Tibet_SiChuan	12	47586	19089	15872	506	660	11459	63.5338	15.6207	9.36553	5.37701	33.1591	0.0260891	0.00641438	0.0038458	0.00220798	0.0136162
ASD	Daweizi	1	30883	11654	10721	188	370	7950	43.8823	7.05381	7.23125	1.24679	28.3425	0.0180196	0.00289653	0.00296939	0.000511973	0.0116384
ASD	Jiangquhai	1	26982	10048	10013	160	331	6430	37.1799	6.55465	6.76041	1.31723	22.5412	0.0152673	0.00269156	0.00277605	0.000540897	0.00925616
ASD	Tongcheng	7	39852	15485	13874	325	531	9637	57.6393	10.6373	8.46901	2.39678	36.1265	0.0236686	0.00436804	0.00347766	0.000984199	0.0148348
ASD	Rongchang	6	45130	17043	14412	599	574	12502	58.0946	12.4397	8.66275	4.23648	32.7432	0.0238556	0.00510816	0.00355722	0.00173964	0.0134454
ASD	Tibet_GanSu	10	44375	17889	14883	462	610	10531	64.4314	15.0264	8.83131	3.98129	36.5819	0.0264577	0.00617032	0.00362643	0.00163485	0.0150218
ASD	Tibet	14	54871	21798	16972	750	774	14577	74.6257	20.4995	9.70283	7.19581	37.213	0.0306438	0.00841778	0.00398431	0.00295484	0.0152809
ASD	Neijiang	6	38268	15103	13527	347	512	8779	54.1624	10.8062	8.21332	4.0782	31.0559	0.0222409	0.00443739	0.00337266	0.00167464	0.0127526
ASD	Jinhua	8	39258	14481	13027	577	491	10682	52.0084	10.7219	8.01684	3.04741	30.2115	0.0213564	0.00440277	0.00329198	0.00125137	0.0124059
ASD	Wannan_Black	3	33386	12716	12156	263	455	7796	50.4146	8.84241	7.65063	2.08511	31.8287	0.0207019	0.00363099	0.0031416	0.000856217	0.0130699
ASD	Erhualian	24	44131	17797	14899	515	601	10319	59.4401	14.5128	8.82242	4.65815	31.4364	0.0244081	0.00595942	0.00362278	0.00191279	0.0129088
ASD	Meishan	30	47959	17825	15505	672	625	13332	60.0603	15.0101	9.13453	4.50251	31.3998	0.0246628	0.00616366	0.00375095	0.00184888	0.0128938
ASD	Bamei	7	43162	16458	14175	638	586	11305	59.8724	13.559	8.57062	4.88389	32.8476	0.0245856	0.00556777	0.00351938	0.00200549	0.0134883
ASD	Hetao	6	42790	17538	14266	447	575	9964	57.3872	12.9207	8.49684	3.4777	32.4819	0.0235651	0.00530568	0.00348909	0.00142806	0.0133382
ASD	Laiwu	6	39641	15915	13276	385	549	9516	54.6986	11.1264	8.14252	2.49416	32.9261	0.0224611	0.00456887	0.00334359	0.00102418	0.0135205
ASD	Min	15	47091	19524	15286	647	712	10922	65.2632	16.8522	8.98784	5.57015	33.8421	0.0267992	0.00692008	0.00369071	0.00228729	0.0138967
ASD	XinJiang	1	25114	9309	9231	157	317	6100	40.1643	6.38222	6.46115	1.37537	25.9394	0.0164928	0.00262075	0.00265316	0.000564775	0.0106516
ASD	Enshi_black	3	33929	13017	11943	210	452	8307	49.4899	7.82046	7.32868	1.97628	32.3562	0.0203222	0.00321134	0.0030094	0.000811525	0.0132865
ASD	Liaoning	3	32379	12919	11517	323	436	7184	49.8975	10.1072	7.22942	2.30263	30.2511	0.0204896	0.00415036	0.00296864	0.000945537	0.0124221
ASD	Jeju_black	8	32372	12746	10825	383	429	7989	50.3827	9.47014	6.89454	3.30787	30.7022	0.0206888	0.00388876	0.00283113	0.00135832	0.0126073
ASD	Korean_native	6	26747	10058	8869	269	334	7217	41.2906	6.91744	5.88575	2.19217	26.2881	0.0169553	0.00284053	0.00241689	0.000900178	0.0107948
ASxEU	Cross_Duroc_Diannanxiaoer	20	46566	18283	16589	583	655	10456	66.601	15.0203	9.5584	4.44885	37.5631	0.0273486	0.00616782	0.003925	0.00182685	0.0154246
EUC	Composite	123	68002	18425	25126	1015	704	22732	74.2363	17.8989	11.3705	7.87785	37.0662	0.0304839	0.0073499	0.00466911	0.00323491	0.0152206
EUC	Yorkshire	187	64667	21273	20494	988	706	21206	78.0341	18.8125	10.4006	9.41937	39.3805	0.0320434	0.00772504	0.00427082	0.00386791	0.0161709
EUC	Landrace	35	47924	17330	15558	822	619	13595	64.9678	15.8792	8.56047	7.48608	33.0285	0.0266779	0.00652051	0.00351522	0.00307404	0.0135626
EUC	White_composite	10	35367	13280	12041	555	499	8992	53.1358	10.9658	7.31854	4.76211	30.0803	0.0218193	0.00450294	0.00300524	0.00195548	0.012352
EUC	Duroc	70	48168	15807	17336	548	554	13923	63.5993	13.2157	8.86965	5.45647	36.0435	0.026116	0.00542683	0.00364218	0.00224061	0.0148007
EUD	Casertana	3	23422	8646	7919	272	323	6262	41.0593	6.9924	5.59058	1.57039	26.8997	0.0168603	0.00287131	0.00229568	0.000644853	0.0110459
EUD	Nero_Siciliano	1	16743	5729	5533	176	247	5058	35.3846	4.38239	4.31912	1.75927	24.9187	0.0145301	0.00179956	0.00177357	0.000722413	0.0102325
EUD	Kunekune	2	20814	7467	7014	206	309	5818	40.4707	5.75308	5.11814	2.05732	27.5363	0.0166186	0.00236241	0.00210168	0.000844803	0.0113073
EUD	Pietrain	33	43885	15739	14096	788	537	12725	60.0037	14.2501	7.9903	6.77754	30.9731	0.0246395	0.00585156	0.00328108	0.00278308	0.0127186
EUD	Schweizer_Edelschwein	1	17761	6179	5955	148	259	5220	35.675	4.50238	4.62091	1.81395	24.7325	0.0146493	0.00184883	0.0018975	0.000744868	0.010156
EUD	Berkshire	9	32726	12049	9913	571	423	9770	49.7236	9.42632	6.38622	3.45827	30.443	0.0204182	0.00387076	0.00262239	0.00142008	0.0125009
EUD	Iberian	4	19312	6596	6309	222	248	5937	32.5613	5.73824	4.53545	1.30748	20.9742	0.0133707	0.00235631	0.00186241	0.000536896	0.00861269
EUD	Hampshire	3	24317	8068	7440	455	317	8037	40.6739	5.65377	5.2101	2.12669	27.6753	0.0167021	0.00232163	0.00213944	0.000873288	0.0113644
EUD	Creole	1	17894	6171	6050	131	230	5312	34.9486	4.49715	4.44126	1.04897	24.9559	0.014351	0.00184668	0.00182373	0.000430741	0.0102477
EUD	Tamworth	3	20839	7708	7199	207	283	5442	38.5772	5.52029	5.04906	1.38875	26.6137	0.0158411	0.00226682	0.00207331	0.000570267	0.0109285
EUD	Angler_Sattleschwein	2	23882	9048	7974	238	299	6323	37.091	6.16544	5.54651	1.59891	23.7738	0.0152308	0.00253174	0.00227758	0.000656565	0.00976234
EUD	Yucatan	13	24587	9110	8347	303	350	6477	44.6844	6.93355	5.5111	2.17862	30.0546	0.0183489	0.00284715	0.00226304	0.000894615	0.0123414
EUD	British_Saddleback	1	19416	6986	6399	161	228	5642	33.6313	4.81014	4.68269	0.921151	23.2117	0.0138101	0.0019752	0.00192287	0.000378255	0.00953149
EUD	Mangalica	4	23593	8594	8179	282	333	6205	39.9772	6.84477	5.53104	2.4532	25.1419	0.016416	0.00281069	0.00227123	0.00100737	0.0103241
EUD	Middle_White	1	19133	6943	6202	176	226	5586	31.2559	4.45194	4.46952	1.92074	20.4081	0.0128347	0.00182811	0.00183533	0.000788719	0.00838024
EUD	Bunte_Bentheimer	1	19536	7021	6249	157	235	5874	25.1595	4.81685	4.42994	1.32885	14.578	0.0103313	0.00197796	0.00181908	0.000545669	0.00598622
EUD	Chato_Murciano	2	22392	8404	7421	188	266	6113	35.4612	5.69521	5.15056	1.3257	23.2837	0.0145616	0.00233864	0.00211499	0.000544375	0.00956105
EUD	Linderodsvin	1	18822	6776	6135	161	231	5519	33.7776	4.78708	4.37701	0.950074	23.658	0.0138702	0.00196574	0.00179734	0.000390132	0.00971475
EUD	Calabrese	1	15166	5172	5226	109	174	4485	19.286	3.3995	3.99414	0.684518	11.2034	0.00791949	0.00139595	0.00164013	0.000281086	0.00460049
EUD	Retinto	1	13930	4609	4785	95	148	4293	20.8986	3.3594	3.71791	0.338727	13.4783	0.00858166	0.00137948	0.0015267	0.000139093	0.00553462
EUD	Gloucester_old_spot	1	17055	6056	5418	134	196	5251	30.6198	3.59801	3.9546	1.19415	21.8678	0.0125735	0.00147746	0.00162389	0.000490357	0.00897966
EUW	Spain	2	18518	6307	6119	211	262	5619	36.1025	4.84874	4.61395	1.80235	24.8319	0.0148249	0.00199105	0.00189464	0.000740107	0.0101968
EUW	Switzerland	2	19156	6527	6519	206	244	5660	35.1226	4.93667	4.77494	1.25208	24.1532	0.0144225	0.00202716	0.00196075	0.000514147	0.00991812
EUW	Greece	1	13302	4286	4640	67	106	4203	14.9262	2.64289	3.84103	0.278891	8.15918	0.00612919	0.00108526	0.00157726	0.000114522	0.00335043
EUW	Near_east	3	18769	6511	6461	157	255	5385	34.9861	4.55497	4.72146	0.845624	24.8587	0.0143665	0.00187042	0.00193879	0.000347241	0.0102078
EUW	Hungary	3	20536	7259	7153	195	268	5661	35.753	4.98448	5.04628	0.882527	24.8341	0.0146814	0.00204679	0.00207217	0.000362395	0.0101977
EUW	Italy	4	22990	8482	7622	261	297	6328	41.5388	7.00783	5.37644	1.73303	27.4152	0.0170572	0.00287765	0.00220775	0.000711638	0.0112576
EUW	Tunisia	1	16940	5606	5556	126	213	5439	31.1894	3.95469	4.20331	0.967432	22.0585	0.0128074	0.00162393	0.00172602	0.00039726	0.00905796
EUW	France	1	15463	5186	5096	121	199	4861	28.8397	3.56841	3.94557	1.05364	20.2672	0.0118425	0.00146531	0.00162018	0.00043266	0.00832238
EUW	Netherlands	3	20708	7383	6625	200	254	6246	33.6722	5.44416	4.87181	0.968866	22.3811	0.0138269	0.00223556	0.00200053	0.000397849	0.00919042
OTG	Babyrousa_babyrussa	1	108160	20615	47096	100	625	39724	89.5399	16.2538	25.1321	3.32082	44.7935	0.0367681	0.00667433	0.0103201	0.00136364	0.0183937
OTG	Phacochoerus_africanus	10	101184	18796	43362	186	990	37850	110.931	21.8666	23.334	8.35484	57.338	0.0455521	0.00897916	0.00958174	0.00343078	0.0235449
OTG	Potamochoerus_porcus	1	88314	14382	38280	101	682	34869	88.2278	12.9974	21.7022	3.6787	49.8147	0.0362293	0.00533716	0.00891164	0.0015106	0.0204556
OTG	Potomochoerus_porcus	1	93037	15566	41660	95	747	34969	79.9254	14.4982	22.7608	3.31817	39.3133	0.03282	0.00595346	0.00934633	0.00136255	0.0161433
OTG	Potamochoerus_larvatus	1	94466	15515	42865	96	731	35259	82.7595	14.1176	23.0308	4.03207	41.5438	0.0339838	0.00579717	0.0094572	0.0016557	0.0170593
OTG	Porcula_salvania	5	70659	15239	27731	228	2992	24469	76.8617	12.9406	15.0247	9.71882	39.1531	0.031562	0.00531386	0.00616963	0.00399087	0.0160776
OTG	Sus_Celebensis	2	50346	11268	20300	88	450	18240	61.7534	9.00457	11.7769	3.13312	37.8206	0.025358	0.00369758	0.00483598	0.00128656	0.0155304
OTG	Sus_Verrucosus	3	50656	11824	19870	148	484	18330	56.1779	8.9497	11.577	5.48662	30.1463	0.0230685	0.00367505	0.00475389	0.00225299	0.0123791
OTG	Sus_Barbatus	3	55058	13370	21592	131	531	19434	58.0445	11.0173	12.297	3.38104	31.3297	0.023835	0.00452408	0.00504957	0.00138837	0.012865
OTG	Sus_Cebifrons	8	54072	13496	20507	201	602	19266	84.394	11.5002	11.861	4.2069	56.8067	0.034655	0.00472235	0.00487051	0.00172749	0.0233267
OTG	Sumatra	1	30787	9613	11744	98	326	9006	39.637	6.14006	7.66787	1.08756	24.7325	0.0162763	0.00252131	0.00314868	0.000446589	0.010156

## Sheet: Tab.S2
Table S2. SV statistics for individuals.
main-population	sub-population	Sample ID	Count						Length(Mb)					Percentage of genome
			ALL	DEL	MEI	DUP	INV	BND	ALL	DEL	MEI	DUP	INV	ALL	DEL	MEI	DUP	INV
ASW	Northeast_China	SAMN04366613	25824	9240	9543	152	326	6563	37.8451	5.8037	6.3092	1.3283	24.4038	0.0155	0.0024	0.0026	0.0005	0.01
ASW	Northeast_China	SAMN04366614	24759	8718	8855	156	330	6700	35.6267	5.7904	6.135	1.0305	22.6708	0.0146	0.0024	0.0025	0.0004	0.0093
ASW	Northeast_China	SAMN04366615	24596	8608	8919	149	360	6560	37.6248	5.6606	6.1896	1.2161	24.5584	0.0154	0.0023	0.0025	0.0005	0.0101
ASW	South_China	CB11-3	32505	11917	11434	139	350	8665	40.9945	7.2415	7.5435	1.1378	25.0718	0.0168	0.003	0.0031	0.0005	0.0103
ASW	South_China	CB11-4	32360	11897	11448	146	358	8511	42.2733	7.3484	7.5252	0.949	26.4506	0.0174	0.003	0.0031	0.0004	0.0109
ASW	South_China	PS-07	29852	10933	11259	150	359	7151	44.8794	7.0739	7.4642	1.2903	29.0511	0.0184	0.0029	0.0031	0.0005	0.0119
ASW	South_China	PS-4	29464	10722	11052	141	367	7182	38.1776	6.6064	7.3733	1.227	22.9709	0.0157	0.0027	0.003	0.0005	0.0094
ASW	South_China	PS-6	29556	10727	11226	145	363	7095	37.1458	6.9546	7.4292	1.2842	21.4777	0.0153	0.0029	0.0031	0.0005	0.0088
ASW	Hubei	PS-59	26965	9637	10224	126	339	6639	44.1411	6.0604	6.8911	1.2262	29.9634	0.0181	0.0025	0.0028	0.0005	0.0123
ASW	Hubei	PS-60	27232	9773	10337	119	343	6660	39.5175	6.2574	7.051	0.9519	25.2571	0.0162	0.0026	0.0029	0.0004	0.0104
ASW	Hubei	PS-61	27709	9948	10476	136	355	6794	39.9121	6.1521	6.9949	1.094	25.6711	0.0164	0.0025	0.0029	0.0004	0.0105
ASW	Hubei	PS-62	27848	10046	10495	145	345	6817	44.2309	6.6457	6.9773	1.7186	28.8893	0.0182	0.0027	0.0029	0.0007	0.0119
ASW	Jiangxi	PS-68	29681	10690	10874	142	335	7640	43.0737	6.3933	7.2327	1.4906	27.957	0.0177	0.0026	0.003	0.0006	0.0115
ASW	Jiangxi	PS-69	28471	10272	10746	130	331	6992	42.4864	6.432	7.111	0.944	27.9993	0.0174	0.0026	0.0029	0.0004	0.0115
ASW	Jiangxi	PS-70	28690	10349	10798	145	327	7071	43.1358	6.3589	7.199	1.2714	28.3065	0.0177	0.0026	0.003	0.0005	0.0116
ASW	Fujian	PS-106	30015	10944	11008	148	357	7558	42.5685	6.711	7.2863	1.3927	27.1785	0.0175	0.0028	0.003	0.0006	0.0112
ASW	Fujian	PS-50	27866	10084	10547	120	344	6771	44.9134	6.0922	7.0242	1.1591	30.6379	0.0184	0.0025	0.0029	0.0005	0.0126
ASW	Aisia	SAMN06563372	32069	11858	11320	159	372	8360	39.4322	7.7554	7.4476	1.0008	23.2283	0.0162	0.0032	0.0031	0.0004	0.0095
ASW	Shanxi	PS-101	26532	9511	10059	129	298	6535	39.3709	5.755	6.7915	0.9604	25.864	0.0162	0.0024	0.0028	0.0004	0.0106
ASW	Shanxi	PS-74	28657	10340	10479	135	331	7372	41.9754	6.3163	6.8852	1.1922	27.5817	0.0172	0.0026	0.0028	0.0005	0.0113
ASW	Shanxi	PS-75	27312	10052	9742	164	355	6999	38.0011	6.5001	7.014	1.4404	23.0466	0.0156	0.0027	0.0029	0.0006	0.0095
ASW	Shanxi	PS-76	27558	9923	10464	133	338	6700	39.989	6.1836	7.0298	1.3423	25.4333	0.0164	0.0025	0.0029	0.0006	0.0104
ASW	Sichuan	PS-77	27893	10034	10518	112	337	6892	41.3794	6.2313	7.0436	0.9102	27.1943	0.017	0.0026	0.0029	0.0004	0.0112
ASW	Sichuan	PS-78	27716	9931	10473	117	328	6867	41.7338	6	6.9802	0.9699	27.7836	0.0171	0.0025	0.0029	0.0004	0.0114
ASW	Sichuan	PS-79	27948	10058	10524	144	323	6899	40.1086	6.1651	6.9143	1.325	25.7042	0.0165	0.0025	0.0028	0.0005	0.0106
ASW	Zhejiang	CB11-5	31797	11600	11239	154	368	8436	39.3105	6.9616	7.429	1.2038	23.716	0.0161	0.0029	0.0031	0.0005	0.0097
ASW	Zhejiang	CB11-6	31482	11492	11155	151	345	8339	39.099	6.8399	7.4443	1.0874	23.7274	0.0161	0.0028	0.0031	0.0004	0.0097
ASW	Zhejiang	PS-86	29207	10641	10829	106	361	7270	45.4162	6.8163	7.2144	1.2297	30.1558	0.0186	0.0028	0.003	0.0005	0.0124
ASW	Zhejiang	PS-87	27977	10133	10358	116	346	7024	41.4008	6.6247	6.8749	1.208	26.6932	0.017	0.0027	0.0028	0.0005	0.011
ASW	Zhejiang	PS-88	28093	10177	10307	109	344	7156	45.7565	6.5338	6.8784	1.0172	31.3272	0.0188	0.0027	0.0028	0.0004	0.0129
ASW	Yunnan	PS-83	29754	10667	10722	110	332	7923	39.449	6.2965	7.0948	1.2869	24.7708	0.0162	0.0026	0.0029	0.0005	0.0102
ASW	Yunnan	PS-84	27439	9846	10458	133	323	6679	37.6979	5.9886	7.0217	1.4041	23.2837	0.0155	0.0025	0.0029	0.0006	0.0096
ASW	Yunnan	PS-85	26701	9493	10100	131	313	6664	37.6932	5.8168	6.8738	1.2725	23.7301	0.0155	0.0024	0.0028	0.0005	0.0097
ASW	Hunan	PS-63	28375	10260	10531	131	320	7133	41.1897	6.1227	7.0112	1.6731	26.3827	0.0169	0.0025	0.0029	0.0007	0.0108
ASW	Hunan	PS-64	28596	10296	10597	124	307	7272	40.6978	6.2273	7.0484	1.4384	25.9837	0.0167	0.0026	0.0029	0.0006	0.0107
ASW	Hunan	PS-65	28614	10320	10574	142	346	7232	39.8061	6.0792	7.0222	1.239	25.4657	0.0163	0.0025	0.0029	0.0005	0.0105
ASW	Henan	PS-52	30077	10867	10728	148	326	8008	40.494	6.5792	7.1935	1.2548	25.4665	0.0166	0.0027	0.003	0.0005	0.0105
ASW	Neimanggu	PS-71	26188	9399	9509	125	300	6855	36.4201	5.397	6.2316	1.2973	23.4942	0.015	0.0022	0.0026	0.0005	0.0096
ASW	Neimanggu	PS-72	25599	9360	9490	161	315	6273	40.0785	5.7449	6.2206	0.8884	27.2246	0.0165	0.0024	0.0026	0.0004	0.0112
ASW	Neimanggu	PS-73	25305	9126	9380	138	307	6354	36.7046	5.5383	6.063	0.6837	24.4195	0.0151	0.0023	0.0025	0.0003	0.01
ASW	Heilongjiang	PS-53	25073	8964	9267	131	321	6390	41.9212	5.1817	5.9798	1.0584	29.7012	0.0172	0.0021	0.0025	0.0004	0.0122
ASW	Jilin	PS-67	25831	9115	9412	121	287	6896	37.2756	5.3121	6.1285	1.1624	24.6726	0.0153	0.0022	0.0025	0.0005	0.0101
ASW	Japan	WB20M01	27685	10098	9655	134	304	7494	36.8876	5.7925	6.3191	1.2132	23.5628	0.0151	0.0024	0.0026	0.0005	0.0097
ASW	Japan	WB20U03	23584	8305	8693	119	262	6205	31.8564	4.9433	5.7994	0.8331	20.2806	0.0131	0.002	0.0024	0.0003	0.0083
ASW	Korea	norkorea01	27323	9792	9660	146	323	7402	35.0569	5.567	6.2327	0.7897	22.4676	0.0144	0.0023	0.0026	0.0003	0.0092
ASW	Korea	norkorea02	27161	9974	9523	154	315	7195	38.1501	5.8684	6.2555	1.054	24.9723	0.0157	0.0024	0.0026	0.0004	0.0103
ASW	Korea	norkorea03	27326	9786	9707	124	313	7396	37.7803	5.9103	6.3401	1.0413	24.4886	0.0155	0.0024	0.0026	0.0004	0.0101
ASW	Korea	norkorea04	26579	9503	9426	135	312	7203	38.6372	5.5079	6.1778	0.6763	26.2752	0.0159	0.0023	0.0025	0.0003	0.0108
ASW	Korea	norkorea05	27083	9894	9628	128	341	7092	38.6654	5.853	6.2854	0.7691	25.7579	0.0159	0.0024	0.0026	0.0003	0.0106
ASW	Korea	norkorea06	26600	9592	9366	143	311	7188	32.4937	5.4182	6.1315	0.9995	19.9446	0.0133	0.0022	0.0025	0.0004	0.0082
ASW	Korea	norkorea07	27296	9949	9453	140	311	7443	38.313	5.5177	6.1161	0.93	25.7493	0.0157	0.0023	0.0025	0.0004	0.0106
ASW	Korea	norkorea08	27720	10107	9808	150	323	7332	40.1357	5.9033	6.3666	0.7232	27.1427	0.0165	0.0024	0.0026	0.0003	0.0111
ASW	Korea	norkorea09	26701	9837	9629	143	328	6764	34.7015	5.893	6.3391	0.8512	21.6181	0.0142	0.0024	0.0026	0.0003	0.0089
ASW	Korea	norkorea10	27606	9956	9787	162	327	7374	40.4203	5.9852	6.4094	1.4431	26.5827	0.0166	0.0025	0.0026	0.0006	0.0109
ASD	Diannanxiaoer	DNXE14	26061	9497	9466	168	354	6576	41.2666	6.497	6.821	1.1106	26.8379	0.0169	0.0027	0.0028	0.0005	0.011
ASD	Diannanxiaoer	DNXE17	25805	9370	9303	177	334	6621	36.3635	6.2027	6.6635	1.5321	21.9652	0.0149	0.0025	0.0027	0.0006	0.009
ASD	Diannanxiaoer	DNXE19	26366	9683	9517	155	356	6655	41.5118	6.4775	6.7797	1.5082	26.7466	0.017	0.0027	0.0028	0.0006	0.011
ASD	Diannanxiaoer	DNXE20	25875	9455	9321	173	329	6597	39.2485	6.717	6.7053	1.2591	24.567	0.0161	0.0028	0.0028	0.0005	0.0101
ASD	Diannanxiaoer	DNXE22	25838	9384	9346	171	340	6597	40.5793	6.9001	6.698	1.0496	25.9316	0.0167	0.0028	0.0028	0.0004	0.0106
ASD	Diannanxiaoer	DNXE27	27283	9948	10287	150	349	6549	43.3793	6.7139	7.0511	1.3829	28.2313	0.0178	0.0028	0.0029	0.0006	0.0116
ASD	Diannanxiaoer	DNXE3	26108	9479	9425	185	327	6692	37.7364	6.4368	6.6845	1.4316	23.1836	0.0155	0.0026	0.0027	0.0006	0.0095
ASD	Diannanxiaoer	DNXE5	26026	9468	9396	175	347	6640	35.2885	6.2041	6.7751	1.9715	20.3377	0.0145	0.0025	0.0028	0.0008	0.0084
ASD	Diannanxiaoer	DNXE7	26711	9930	9713	145	355	6568	41.9153	6.4118	6.7981	1.3853	27.3201	0.0172	0.0026	0.0028	0.0006	0.0112
ASD	Diannanxiaoer	DNXE9	25838	9498	9172	184	343	6641	40.3903	6.1867	6.4971	1.1414	26.5651	0.0166	0.0025	0.0027	0.0005	0.0109
ASD	Diannanxiaoer	SAMN04347419	31252	11508	11459	210	442	7633	44.67	8.0146	7.7917	1.4768	27.3869	0.0183	0.0033	0.0032	0.0006	0.0112
ASD	Diannanxiaoer	SAMN06560373	30533	11366	10766	188	355	7858	42.2054	6.9652	7.2507	1.3653	26.6242	0.0173	0.0029	0.003	0.0006	0.0109
ASD	Diannanxiaoer	SAMN06560458	30276	11185	10798	178	322	7793	36.7168	6.7756	7.2174	1.2234	21.5004	0.0151	0.0028	0.003	0.0005	0.0088
ASD	Wuzhishan	CB1-1	30820	11734	10746	197	358	7785	48.0953	7.4154	7.214	2.3216	31.1443	0.0197	0.003	0.003	0.001	0.0128
ASD	Wuzhishan	CB1-2	31275	11835	10960	185	374	7921	48.4113	8.2865	7.3403	1.7888	30.9957	0.0199	0.0034	0.003	0.0007	0.0127
ASD	Wuzhishan	CB1-3	31351	11900	10968	198	354	7931	41.6076	7.4563	7.311	1.8901	24.9502	0.0171	0.0031	0.003	0.0008	0.0102
ASD	Wuzhishan	CB1-4	31143	11867	10961	207	376	7732	46.7071	7.379	7.2735	2.3278	29.7268	0.0192	0.003	0.003	0.001	0.0122
ASD	Wuzhishan	CB1-5	31363	11917	10895	194	406	7951	43.8605	7.7567	7.2389	1.6265	27.2384	0.018	0.0032	0.003	0.0007	0.0112
ASD	Wuzhishan	CB1-6	31519	11890	11068	186	382	7993	43.1135	7.2806	7.3742	1.3663	27.0925	0.0177	0.003	0.003	0.0006	0.0111
ASD	Wuzhishan	SAMN02953814	22746	7905	8290	173	323	6055	40.7995	5.9171	6.3179	1.3419	27.2225	0.0168	0.0024	0.0026	0.0006	0.0112
ASD	Wuzhishan	SAMN08689107	24989	8992	9241	173	301	6282	41.6687	5.7939	6.4428	1.6652	27.7666	0.0171	0.0024	0.0026	0.0007	0.0114
ASD	Wuzhishan	WZS10A	26458	9848	9549	180	354	6527	43.1451	7.0114	6.7637	1.3903	27.9797	0.0177	0.0029	0.0028	0.0006	0.0115
ASD	Wuzhishan	WZS17	26289	9689	9408	170	360	6662	44.1923	6.581	6.6104	2.197	28.8039	0.0181	0.0027	0.0027	0.0009	0.0118
ASD	Wuzhishan	WZS20	25802	9390	9242	180	347	6643	39.5282	6.5126	6.594	1.0753	25.3463	0.0162	0.0027	0.0027	0.0004	0.0104
ASD	Wuzhishan	WZS21	26208	9690	9331	198	362	6627	42.9724	6.8805	6.7002	2.1034	27.2884	0.0176	0.0028	0.0028	0.0009	0.0112
ASD	Wuzhishan	WZS23	26071	9558	9373	162	351	6627	41.6997	6.386	6.6563	1.5019	27.1556	0.0171	0.0026	0.0027	0.0006	0.0112
ASD	Wuzhishan	WZS24	24935	8968	8945	180	340	6502	42.6707	6.4658	6.4442	1.3586	28.402	0.0175	0.0027	0.0026	0.0006	0.0117
ASD	Wuzhishan	WZS28	26831	10021	9548	176	350	6736	43.3012	6.6104	6.6234	1.3951	28.6722	0.0178	0.0027	0.0027	0.0006	0.0118
ASD	Wuzhishan	WZS30	24757	9132	8763	178	326	6358	44.9733	6.423	6.1518	1.3131	31.0854	0.0185	0.0026	0.0025	0.0005	0.0128
ASD	Wuzhishan	WZS33	26224	9644	9440	190	359	6591	43.2192	6.597	6.7323	2.0218	27.868	0.0177	0.0027	0.0028	0.0008	0.0114
ASD	Wuzhishan	WZS35	26553	9829	9471	170	362	6721	44.8225	6.7098	6.8322	2.3143	28.9661	0.0184	0.0028	0.0028	0.001	0.0119
ASD	Guizhonghua	GZH10	25494	9236	9220	186	346	6506	44.9291	6.5335	6.659	1.0326	30.704	0.0184	0.0027	0.0027	0.0004	0.0126
ASD	Guizhonghua	GZH15	25818	9588	9272	174	317	6467	41.5965	6.3149	6.6799	1.3609	27.2408	0.0171	0.0026	0.0027	0.0006	0.0112
ASD	Guizhonghua	GZH19	26339	9899	9380	178	334	6548	40.7264	6.6415	6.6101	1.5501	25.9247	0.0167	0.0027	0.0027	0.0006	0.0106
ASD	Guizhonghua	GZH2	25836	9370	9375	170	342	6579	40.9458	6.2318	6.6954	1.5258	26.4928	0.0168	0.0026	0.0027	0.0006	0.0109
ASD	Guizhonghua	GZH22	25419	9392	9147	167	330	6383	43.8008	6.5843	6.5659	1.3618	29.2889	0.018	0.0027	0.0027	0.0006	0.012
ASD	Guizhonghua	GZH24	25562	9466	9201	178	332	6385	36.3398	6.5594	6.6604	1.8149	21.3052	0.0149	0.0027	0.0027	0.0007	0.0087
ASD	Guizhonghua	GZH25	26163	9847	9382	160	335	6439	42.5101	6.4506	6.7632	1.424	27.8723	0.0175	0.0026	0.0028	0.0006	0.0114
ASD	Guizhonghua	GZH3	25985	9682	9298	171	344	6490	41.3822	6.728	6.6389	1.7249	26.2904	0.017	0.0028	0.0027	0.0007	0.0108
ASD	Guizhonghua	GZH6	25653	9352	9209	169	343	6580	42.8933	6.6233	6.46	0.7657	29.0443	0.0176	0.0027	0.0027	0.0003	0.0119
ASD	Guizhonghua	GZH8	25823	9605	9254	159	336	6469	40.4474	6.5741	6.6412	0.7891	26.4431	0.0166	0.0027	0.0027	0.0003	0.0109
ASD	Luchuan	CB12-1	30130	11375	10576	176	361	7642	42.4458	7.3012	7.1316	1.7917	26.2213	0.0174	0.003	0.0029	0.0007	0.0108
ASD	Luchuan	CB12-2	30422	11521	10601	206	383	7711	44.9669	7.2566	7.1682	1.8369	28.7052	0.0185	0.003	0.0029	0.0008	0.0118
ASD	Luchuan	CB12-3	30377	11469	10609	199	371	7729	47.513	7.0572	7.1718	2.3598	30.9242	0.0195	0.0029	0.0029	0.001	0.0127
ASD	Luchuan	CB12-4	30595	11520	10706	199	364	7806	46.2928	7.7854	7.192	1.3504	29.9649	0.019	0.0032	0.003	0.0006	0.0123
ASD	Luchuan	CB12-5	30449	11556	10624	189	369	7711	43.5412	7.228	7.1543	1.617	27.5418	0.0179	0.003	0.0029	0.0007	0.0113
ASD	Luchuan	CB12-6	30609	11504	10682	184	385	7854	43.4915	7.5371	7.158	1.4897	27.3068	0.0179	0.0031	0.0029	0.0006	0.0112
ASD	Luchuan	LC01	25546	9370	9207	172	343	6454	42.7208	6.2565	6.6986	1.3187	28.447	0.0175	0.0026	0.0028	0.0005	0.0117
ASD	Luchuan	LC02	25488	9295	9213	170	335	6475	42.7773	6.5106	6.6411	1.5982	28.0274	0.0176	0.0027	0.0027	0.0007	0.0115
ASD	Luchuan	LC03A	25895	9696	9302	159	338	6400	42.8096	6.4313	6.639	1.3519	28.3873	0.0176	0.0026	0.0027	0.0006	0.0117
ASD	Luchuan	LC04A	26830	9852	9977	187	364	6450	44.738	6.5394	6.8991	1.5167	29.7829	0.0184	0.0027	0.0028	0.0006	0.0122
ASD	Luchuan	LC05	25516	9290	9222	176	356	6472	42.396	6.2235	6.681	1.1415	28.35	0.0174	0.0026	0.0027	0.0005	0.0116
ASD	Luchuan	LC07A	25659	9590	9185	184	335	6365	41.1433	6.3984	6.6054	1.5806	26.5589	0.0169	0.0026	0.0027	0.0006	0.0109
ASD	Luchuan	LC14	25391	9304	9119	166	343	6459	40.5423	6.494	6.6079	1.227	26.2135	0.0166	0.0027	0.0027	0.0005	0.0108
ASD	Luchuan	LC19	25756	9576	9206	182	340	6452	41.6536	6.4342	6.6497	1.4482	27.1215	0.0171	0.0026	0.0027	0.0006	0.0111
ASD	Luchuan	LC23	25651	9452	9253	169	352	6425	41.4195	6.2354	6.7486	1.5588	26.8766	0.017	0.0026	0.0028	0.0006	0.011
ASD	Luchuan	LC27	25417	9330	9160	179	331	6417	41.1776	6.5212	6.6715	1.3219	26.6629	0.0169	0.0027	0.0027	0.0005	0.0109
ASD	Luchuan	LC29	25528	9322	9221	175	350	6460	45.3609	6.7709	6.7039	1.6627	30.2234	0.0186	0.0028	0.0028	0.0007	0.0124
ASD	Debao	DB01	25443	9209	9164	183	354	6533	48.4932	6.2135	6.5492	1.5069	34.2235	0.0199	0.0026	0.0027	0.0006	0.0141
ASD	Debao	DB02	25589	9389	9130	198	343	6529	43.2506	6.2408	6.609	1.667	28.7339	0.0178	0.0026	0.0027	0.0007	0.0118
ASD	Debao	DB05	26675	9957	9776	168	339	6435	44.344	6.5237	6.7912	1.5325	29.4965	0.0182	0.0027	0.0028	0.0006	0.0121
ASD	Debao	DB06A	26639	9910	9787	165	360	6417	43.5874	6.3078	6.8445	1.3212	29.114	0.0179	0.0026	0.0028	0.0005	0.012
ASD	Debao	DB08	25084	9091	9053	189	341	6410	43.4468	6.1788	6.6419	1.2782	29.3479	0.0178	0.0025	0.0027	0.0005	0.0121
ASD	Debao	DB10	24887	9182	8942	180	343	6240	44.6167	6.2306	6.6149	2.1189	29.6524	0.0183	0.0026	0.0027	0.0009	0.0122
ASD	Debao	DB11	24045	8729	8673	188	346	6109	39.8233	5.8801	6.3708	1.8021	25.7704	0.0164	0.0024	0.0026	0.0007	0.0106
ASD	Debao	DB12	26407	9905	9472	168	368	6494	42.1853	6.4737	6.7964	1.5533	27.3619	0.0173	0.0027	0.0028	0.0006	0.0112
ASD	Debao	DB13A	26942	9987	10008	168	341	6438	44.2075	6.3869	6.7955	2.0444	28.9807	0.0182	0.0026	0.0028	0.0008	0.0119
ASD	Debao	DB15	25344	9161	9223	171	344	6445	39.6753	6.0581	6.6541	1.5775	25.3856	0.0163	0.0025	0.0027	0.0006	0.0104
ASD	Longlin	LL06	25764	9580	9295	168	330	6391	44.6714	7.0673	6.553	1.0709	29.9802	0.0183	0.0029	0.0027	0.0004	0.0123
ASD	Longlin	LL10A	23822	8805	8442	153	327	6095	42.5191	5.9123	6.0478	0.8486	29.7103	0.0175	0.0024	0.0025	0.0003	0.0122
ASD	Longlin	LL11A	25018	9419	9012	166	332	6089	39.8031	6.3661	6.2586	1.2312	25.9473	0.0163	0.0026	0.0026	0.0005	0.0107
ASD	Longlin	LL12	24715	9090	8842	168	319	6296	39.0113	6.0268	6.2692	0.9743	25.741	0.016	0.0025	0.0026	0.0004	0.0106
ASD	Longlin	LL15A	26682	10017	9597	191	352	6525	41.712	6.5516	6.7602	1.1013	27.2989	0.0171	0.0027	0.0028	0.0005	0.0112
ASD	Longlin	LL22	24715	9037	8894	152	337	6295	40.5195	6.708	6.4996	0.6097	26.7023	0.0166	0.0028	0.0027	0.0003	0.011
ASD	Longlin	LL25	25355	9203	9098	163	322	6569	42.6208	6.2532	6.5645	1.6324	28.1707	0.0175	0.0026	0.0027	0.0007	0.0116
ASD	Longlin	LL30A	25007	9163	8844	186	318	6496	30.8482	6.1334	6.386	1.7219	16.6069	0.0127	0.0025	0.0026	0.0007	0.0068
ASD	Longlin	LL32	24463	8788	8786	161	319	6409	41.2795	6.1666	6.4941	1.5383	27.0805	0.017	0.0025	0.0027	0.0006	0.0111
ASD	Longlin	LL35	24972	9171	8997	179	328	6297	37.4945	6.6389	6.3295	1.0086	23.5175	0.0154	0.0027	0.0026	0.0004	0.0097
ASD	Gaoligongshan	GLGS12	25851	9595	9242	168	345	6501	41.2176	6.4891	6.5207	1.024	27.1838	0.0169	0.0027	0.0027	0.0004	0.0112
ASD	Gaoligongshan	GLGS13	26529	9813	9699	143	343	6531	36.9435	6.2132	6.6134	1.1759	22.9409	0.0152	0.0026	0.0027	0.0005	0.0094
ASD	Gaoligongshan	GLGS21	26362	9780	9437	158	328	6659	43.9926	6.7402	6.7044	1.0106	29.5374	0.0181	0.0028	0.0028	0.0004	0.0121
ASD	Gaoligongshan	GLGS22	25750	9471	9253	164	331	6531	43.0044	6.4148	6.605	1.1684	28.8162	0.0177	0.0026	0.0027	0.0005	0.0118
ASD	Gaoligongshan	GLGS25	27048	9891	9961	157	338	6701	40.332	6.2145	6.8397	1.7523	25.5255	0.0166	0.0026	0.0028	0.0007	0.0105
ASD	Gaoligongshan	GLGS27	25616	9346	9293	141	329	6507	33.6255	6.2824	6.7578	0.9244	19.6608	0.0138	0.0026	0.0028	0.0004	0.0081
ASD	Gaoligongshan	GLGS30	26019	9588	9374	166	320	6571	36.7367	6.544	6.7547	1.1166	22.3215	0.0151	0.0027	0.0028	0.0005	0.0092
ASD	Gaoligongshan	GLGS4	24997	9003	9015	153	324	6502	40.5033	6.1404	6.4796	1.339	26.5442	0.0166	0.0025	0.0027	0.0005	0.0109
ASD	Gaoligongshan	GLGS5	25538	9265	9180	159	326	6608	44.3661	5.9743	6.6077	0.8643	30.9198	0.0182	0.0025	0.0027	0.0004	0.0127
ASD	Gaoligongshan	GLGS9	24935	8948	9065	153	328	6441	35.7737	5.9344	6.5351	1.2133	22.0909	0.0147	0.0024	0.0027	0.0005	0.0091
ASD	Huai	HZ02	25445	9360	9241	177	317	6350	39.0274	6.7708	6.6281	0.9112	24.7172	0.016	0.0028	0.0027	0.0004	0.0101
ASD	Huai	HZ05	24842	9074	8982	162	333	6291	43.3219	6.2245	6.4155	1.0144	29.6675	0.0178	0.0026	0.0026	0.0004	0.0122
ASD	Huai	HZ08A	27311	10210	10143	170	342	6446	45.7201	6.9767	6.993	1.1565	30.5939	0.0188	0.0029	0.0029	0.0005	0.0126
ASD	Huai	HZ18A	25491	9490	9164	175	316	6346	42.683	6.8144	6.5913	1.4506	27.8267	0.0175	0.0028	0.0027	0.0006	0.0114
ASD	Huai	HZ23A	25284	9447	8984	170	313	6370	42.2969	6.5901	6.4781	1.1415	28.0872	0.0174	0.0027	0.0027	0.0005	0.0115
ASD	Huai	HZ24	24047	8773	8584	159	302	6229	42.9863	6.0968	6.2123	1.088	29.5892	0.0177	0.0025	0.0026	0.0004	0.0122
ASD	Huai	HZ27	25580	9480	9176	174	326	6424	44.0715	7.1649	6.5221	1.4902	28.8943	0.0181	0.0029	0.0027	0.0006	0.0119
ASD	Huai	HZ28A	25896	9658	9256	164	345	6473	40.0622	6.4579	6.6636	1.5593	25.3815	0.0165	0.0027	0.0027	0.0006	0.0104
ASD	Huai	HZ30A	25004	9285	8928	152	329	6310	46.0226	6.2679	6.3779	1.5508	31.8261	0.0189	0.0026	0.0026	0.0006	0.0131
ASD	Huai	HZ34	24655	9094	8738	163	333	6327	40.7454	6.5169	6.1648	0.807	27.2568	0.0167	0.0027	0.0025	0.0003	0.0112
ASD	Bamaxiang	BMX15	26202	9827	9311	184	333	6547	44.2053	6.541	6.6333	1.7075	29.3234	0.0182	0.0027	0.0027	0.0007	0.012
ASD	Bamaxiang	BMX16	25259	9179	9046	175	326	6533	40.7936	6.3357	6.527	1.2421	26.6888	0.0168	0.0026	0.0027	0.0005	0.011
ASD	Bamaxiang	BMX18	25438	9326	9154	189	357	6412	44.7245	6.2097	6.6311	1.6872	30.1965	0.0184	0.0025	0.0027	0.0007	0.0124
ASD	Bamaxiang	BMX20	26305	9803	9311	182	347	6662	38.2579	6.498	6.6735	1.6859	23.4005	0.0157	0.0027	0.0027	0.0007	0.0096
ASD	Bamaxiang	BMX22	25175	9194	9018	192	353	6418	44.122	6.2357	6.6133	1.6059	29.667	0.0181	0.0026	0.0027	0.0007	0.0122
ASD	Bamaxiang	BMX23	25970	9564	9198	205	334	6669	44.2867	6.3998	6.6691	1.897	29.3209	0.0182	0.0026	0.0027	0.0008	0.012
ASD	Bamaxiang	BMX24	25262	9224	9013	183	336	6506	43.1046	6.3675	6.5207	1.8677	28.3487	0.0177	0.0026	0.0027	0.0008	0.0116
ASD	Bamaxiang	BMX3A	25978	9583	9463	163	342	6427	44.4743	6.1954	6.6679	1.8897	29.7213	0.0183	0.0025	0.0027	0.0008	0.0122
ASD	Bamaxiang	BMX5	26168	9621	9384	193	351	6619	42.4553	6.405	6.7617	1.8318	27.4569	0.0174	0.0026	0.0028	0.0008	0.0113
ASD	Bamaxiang	BMX9	25889	9421	9276	189	336	6667	41.8862	6.3244	6.6503	1.8861	27.0253	0.0172	0.0026	0.0027	0.0008	0.0111
ASD	Bamaxiang	CB8-1	31298	11877	10908	213	365	7935	45.4524	7.8133	7.2948	1.4729	28.8714	0.0187	0.0032	0.003	0.0006	0.0119
ASD	Bamaxiang	CB8-2	30756	11618	10706	186	358	7888	47.0665	7.1518	7.1521	1.7558	31.0068	0.0193	0.0029	0.0029	0.0007	0.0127
ASD	Bamaxiang	CB8-3	30948	11732	10838	210	382	7786	46.7192	7.3083	7.2565	1.8623	30.2921	0.0192	0.003	0.003	0.0008	0.0124
ASD	Bamaxiang	CB8-4	31389	11826	11033	211	371	7948	41.899	8.0943	7.3332	1.7218	24.7497	0.0172	0.0033	0.003	0.0007	0.0102
ASD	Bamaxiang	CB8-5	30640	11552	10596	204	368	7920	44.6433	7.1801	7.0688	1.7592	28.6352	0.0183	0.0029	0.0029	0.0007	0.0118
ASD	Bamaxiang	CB8-6	31013	11730	10802	203	364	7914	44.4612	7.311	7.2606	2.1124	27.7771	0.0183	0.003	0.003	0.0009	0.0114
ASD	Tunchang	TC01	26475	9930	9524	188	364	6469	43.2727	6.5901	6.7539	1.944	27.9846	0.0178	0.0027	0.0028	0.0008	0.0115
ASD	Tunchang	TC05	27355	10077	10221	180	346	6531	42.7147	6.688	6.9476	1.6494	27.4297	0.0175	0.0027	0.0029	0.0007	0.0113
ASD	Tunchang	TC17	26424	9836	9534	174	358	6522	43.3304	6.7422	6.8725	1.8229	27.8927	0.0178	0.0028	0.0028	0.0007	0.0115
ASD	Tunchang	TC18	26747	10070	9666	165	359	6487	41.5449	6.829	6.8083	1.5499	26.3577	0.0171	0.0028	0.0028	0.0006	0.0108
ASD	Tunchang	TC21	25637	9503	9077	189	339	6529	40.6095	6.7484	6.4931	2.4365	24.9315	0.0167	0.0028	0.0027	0.001	0.0102
ASD	Tunchang	TC22	26003	9506	9285	202	350	6660	37.8543	6.4024	6.6354	2.2969	22.5197	0.0155	0.0026	0.0027	0.0009	0.0092
ASD	Tunchang	TC24	26392	9872	9396	182	338	6604	38.6018	6.4773	6.7749	1.8561	23.4935	0.0159	0.0027	0.0028	0.0008	0.0096
ASD	Tunchang	TC25	26673	10007	9444	189	357	6676	38.1407	7.3926	6.7367	2.2775	21.7339	0.0157	0.003	0.0028	0.0009	0.0089
ASD	Tunchang	TC26	26514	9859	9499	160	349	6647	38.9946	6.7406	6.7173	1.4782	24.0585	0.016	0.0028	0.0028	0.0006	0.0099
ASD	Tunchang	TC30	26503	9836	9597	171	346	6553	40.2374	6.5631	6.7398	1.425	25.5095	0.0165	0.0027	0.0028	0.0006	0.0105
ASD	Lantang	LT10	25613	9544	9189	195	317	6368	45.6903	6.7655	6.6769	1.1203	31.1277	0.0188	0.0028	0.0027	0.0005	0.0128
ASD	Lantang	LT11	25437	9448	9065	161	328	6435	44.1145	6.4429	6.5136	1.1086	30.0494	0.0181	0.0026	0.0027	0.0005	0.0123
ASD	Lantang	LT14	24671	9165	8966	154	306	6080	44.552	6.2623	6.5069	1.5477	30.2351	0.0183	0.0026	0.0027	0.0006	0.0124
ASD	Lantang	LT15	25397	9492	9122	175	313	6295	42.7705	6.3865	6.5542	1.0561	28.7737	0.0176	0.0026	0.0027	0.0004	0.0118
ASD	Lantang	LT16	25797	9627	9419	173	301	6277	39.3049	6.4532	6.6398	1.0567	25.1552	0.0161	0.0026	0.0027	0.0004	0.0103
ASD	Lantang	LT20	25611	9581	9210	179	343	6298	46.328	6.5749	6.6809	1.0415	32.0307	0.019	0.0027	0.0027	0.0004	0.0132
ASD	Lantang	LT25	24736	9155	8789	180	306	6306	37.2125	6.292	6.473	1.4716	22.9758	0.0153	0.0026	0.0027	0.0006	0.0094
ASD	Lantang	LT26	26045	9708	9326	168	336	6507	44.8425	6.6285	6.6959	1.564	29.9541	0.0184	0.0027	0.0027	0.0006	0.0123
ASD	Lantang	LT3	26429	9755	9706	178	317	6473	40.4071	6.8041	6.6886	1.6159	25.2984	0.0166	0.0028	0.0027	0.0007	0.0104
ASD	Lantang	LT8	25769	9627	9276	174	334	6358	41.4602	6.3109	6.6765	1.1493	27.3234	0.017	0.0026	0.0027	0.0005	0.0112
ASD	Ding_an	DA03	26022	9645	9279	189	350	6559	42.1124	6.4526	6.7729	1.5376	27.3492	0.0173	0.0026	0.0028	0.0006	0.0112
ASD	Ding_an	DA05	25116	9362	9006	173	339	6236	42.6565	6.4324	6.5001	1.7759	27.9481	0.0175	0.0026	0.0027	0.0007	0.0115
ASD	Ding_an	DA12	25812	9593	9239	171	331	6478	39.2612	6.6283	6.688	1.8116	24.1333	0.0161	0.0027	0.0027	0.0007	0.0099
ASD	Ding_an	DA13	26850	9855	10069	189	324	6413	36.1064	6.5044	6.9434	2.3214	20.3373	0.0148	0.0027	0.0029	0.001	0.0084
ASD	Ding_an	DA14	25009	9239	8946	179	327	6318	38.7434	6.2459	6.5859	1.4165	24.4951	0.0159	0.0026	0.0027	0.0006	0.0101
ASD	Ding_an	DA15	25652	9504	9249	167	333	6399	40.6576	6.6265	6.6709	1.5441	25.8161	0.0167	0.0027	0.0027	0.0006	0.0106
ASD	Ding_an	DA16	25514	9499	9151	156	327	6381	40.8848	6.264	6.5552	2.0066	26.059	0.0168	0.0026	0.0027	0.0008	0.0107
ASD	Ding_an	DA27	25853	9685	9232	174	331	6431	37.1984	6.5754	6.6837	1.7194	22.2199	0.0153	0.0027	0.0027	0.0007	0.0091
ASD	Ding_an	DA33	25923	9740	9274	183	336	6390	39.6569	6.6287	6.7595	2.4425	23.8262	0.0163	0.0027	0.0028	0.001	0.0098
ASD	Ding_an	DA34	25428	9472	9092	183	322	6359	40.5643	6.5209	6.5749	1.8187	25.6498	0.0167	0.0027	0.0027	0.0007	0.0105
ASD	Dahuabai	DHB10	24720	9149	8909	156	329	6177	39.3565	6.0388	6.5472	0.8663	25.9042	0.0162	0.0025	0.0027	0.0004	0.0106
ASD	Dahuabai	DHB13	24895	9193	8901	175	348	6278	40.8505	5.9181	6.5351	1.3083	27.089	0.0168	0.0024	0.0027	0.0005	0.0111
ASD	Dahuabai	DHB22	24285	8989	8662	178	339	6117	44.7142	6.1131	6.399	1.1048	31.0972	0.0184	0.0025	0.0026	0.0005	0.0128
ASD	Dahuabai	DHB26	24684	9248	8808	153	339	6136	41.8393	6.2752	6.5266	1.0856	27.9519	0.0172	0.0026	0.0027	0.0004	0.0115
ASD	Dahuabai	DHB27	25284	9387	9046	161	363	6327	44.9055	6.1872	6.58	1.0896	31.0487	0.0184	0.0025	0.0027	0.0004	0.0127
ASD	Dahuabai	DHB33	26577	9881	9799	172	351	6374	42.9089	6.4787	6.882	1.7645	27.7837	0.0176	0.0027	0.0028	0.0007	0.0114
ASD	Dahuabai	DHB5	25144	9264	9040	186	366	6288	45.9044	6.2924	6.6487	1.103	31.8603	0.0188	0.0026	0.0027	0.0005	0.0131
ASD	Dahuabai	DHB7	24237	8888	8706	161	316	6166	38.3644	6.0677	6.4651	1.2134	24.6182	0.0158	0.0025	0.0027	0.0005	0.0101
ASD	Dahuabai	DHB8	24940	9238	8877	172	332	6321	41.3589	6.2625	6.4872	1.038	27.5712	0.017	0.0026	0.0027	0.0004	0.0113
ASD	Saba	SB1	26098	9727	9218	185	344	6624	42.2768	6.291	6.6153	1.6124	27.7581	0.0174	0.0026	0.0027	0.0007	0.0114
ASD	Saba	SB13	25763	9542	9168	170	349	6534	40.0535	6.209	6.4637	0.9557	26.4251	0.0164	0.0025	0.0027	0.0004	0.0109
ASD	Saba	SB14A	27097	9858	10133	168	320	6618	43.2098	6.5241	6.7895	1.9225	27.9736	0.0177	0.0027	0.0028	0.0008	0.0115
ASD	Saba	SB15	24489	9213	8643	161	340	6132	38.5809	6.159	6.3231	1.7345	24.3643	0.0158	0.0025	0.0026	0.0007	0.01
ASD	Saba	SB19	24488	9031	8607	169	337	6344	36.8283	6.119	6.3765	0.9577	23.3751	0.0151	0.0025	0.0026	0.0004	0.0096
ASD	Saba	SB21	24765	8955	8877	148	310	6475	38.174	6.0267	6.4994	0.6843	24.9635	0.0157	0.0025	0.0027	0.0003	0.0103
ASD	Saba	SB28	25800	9531	9323	155	360	6431	43.362	6.6134	6.7189	1.8193	28.2103	0.0178	0.0027	0.0028	0.0007	0.0116
ASD	Saba	SB29	26672	9855	9703	167	353	6594	43.1317	6.6106	6.8765	1.0656	28.5789	0.0177	0.0027	0.0028	0.0004	0.0117
ASD	Saba	SB32	26144	9716	9372	163	337	6556	43.3806	6.3797	6.6796	0.6543	29.667	0.0178	0.0026	0.0027	0.0003	0.0122
ASD	Saba	SB5	25511	9348	9346	154	317	6346	39.5652	5.9263	6.4614	0.8118	26.3657	0.0162	0.0024	0.0027	0.0003	0.0108
ASD	Liangguangxiaoerhua	XE03	25138	9171	9102	159	355	6351	43.4213	6.0502	6.5635	1.8279	28.9797	0.0178	0.0025	0.0027	0.0008	0.0119
ASD	Liangguangxiaoerhua	XE09	25837	9603	9304	177	342	6411	40.793	6.6007	6.6602	1.5881	25.944	0.0168	0.0027	0.0027	0.0007	0.0107
ASD	Liangguangxiaoerhua	XE10A	26138	9828	9330	186	342	6452	42.4229	6.4172	6.6653	1.9633	27.377	0.0174	0.0026	0.0027	0.0008	0.0112
ASD	Liangguangxiaoerhua	XE12	25926	9756	9206	176	341	6447	41.8246	6.5177	6.6337	2.0264	26.6468	0.0172	0.0027	0.0027	0.0008	0.0109
ASD	Liangguangxiaoerhua	XE16	25571	9460	9154	173	337	6447	39.5692	6.2449	6.6242	1.3142	25.3859	0.0162	0.0026	0.0027	0.0005	0.0104
ASD	Liangguangxiaoerhua	XE23	26270	9800	9392	171	346	6561	44.6127	6.3889	6.6937	1.3441	30.186	0.0183	0.0026	0.0027	0.0006	0.0124
ASD	Liangguangxiaoerhua	XE26	26445	9726	9739	168	331	6481	43.2816	6.4571	6.6899	1.4636	28.671	0.0178	0.0027	0.0027	0.0006	0.0118
ASD	Liangguangxiaoerhua	XE27	25048	9229	9036	179	336	6268	39.2874	6.3634	6.48	1.7537	24.6903	0.0161	0.0026	0.0027	0.0007	0.0101
ASD	Liangguangxiaoerhua	XE32	27275	9960	10229	169	345	6572	42.9952	6.4861	6.8932	1.5644	28.0515	0.0177	0.0027	0.0028	0.0006	0.0115
ASD	Liangguangxiaoerhua	XE34	24673	9184	8819	168	339	6163	39.8672	6.1344	6.2565	1.125	26.3513	0.0164	0.0025	0.0026	0.0005	0.0108
ASD	Minbeihua	MBH06	24615	9055	8806	173	329	6252	41.1733	6.1069	6.3518	0.9971	27.7174	0.0169	0.0025	0.0026	0.0004	0.0114
ASD	Minbeihua	MBH16	23976	8708	8634	161	321	6152	40.6712	6.0193	6.2461	0.9158	27.49	0.0167	0.0025	0.0026	0.0004	0.0113
ASD	Minbeihua	MBH21	25512	9413	9218	156	334	6391	40.5496	6.5469	6.6464	1.0549	26.3015	0.0167	0.0027	0.0027	0.0004	0.0108
ASD	Minbeihua	MBH22	26279	9719	9407	184	343	6626	44.479	6.7584	6.7494	1.1093	29.8619	0.0183	0.0028	0.0028	0.0005	0.0123
ASD	Minbeihua	MBH23	23920	8895	8524	159	317	6025	33.4561	5.764	6.1376	0.8017	20.7528	0.0137	0.0024	0.0025	0.0003	0.0085
ASD	Minbeihua	MBH24	24670	9000	8920	152	327	6271	41.8038	6.4743	6.5356	0.682	28.1118	0.0172	0.0027	0.0027	0.0003	0.0115
ASD	Minbeihua	MBH26	24508	8865	8851	171	322	6299	39.1644	6.2539	6.4151	1.0694	25.4259	0.0161	0.0026	0.0026	0.0004	0.0104
ASD	Minbeihua	MBH27	24130	8855	8593	172	325	6185	40.4616	6.2046	6.2825	1.5117	26.4629	0.0166	0.0025	0.0026	0.0006	0.0109
ASD	Minbeihua	MBH28A	25285	9401	9036	162	318	6368	41.032	6.0988	6.5578	1.1586	27.2169	0.0168	0.0025	0.0027	0.0005	0.0112
ASD	Minbeihua	MBH29A	24833	8985	8852	191	359	6446	40.874	6.634	6.3815	1.085	26.7734	0.0168	0.0027	0.0026	0.0004	0.011
ASD	Meihua	MH10	24824	9114	9094	176	325	6115	37.5892	6.6952	6.3907	0.9997	23.5037	0.0154	0.0027	0.0026	0.0004	0.0097
ASD	Meihua	MH16	24525	9016	8681	185	341	6302	38.9176	6.7345	6.4791	1.2853	24.4187	0.016	0.0028	0.0027	0.0005	0.01
ASD	Meihua	MH18	24162	8878	8470	186	350	6278	37.7203	6.8038	6.3416	1.1087	23.4661	0.0155	0.0028	0.0026	0.0005	0.0096
ASD	Meihua	MH19	24667	9000	8774	162	336	6395	36.2298	6.3246	6.409	1.233	22.2631	0.0149	0.0026	0.0026	0.0005	0.0091
ASD	Meihua	MH22	24536	9119	8657	192	332	6236	38.511	6.1933	6.3949	1.571	24.3518	0.0158	0.0025	0.0026	0.0006	0.01
ASD	Meihua	MH5	23861	8857	8375	166	326	6137	44.1354	5.9586	6.2653	1.7248	30.1867	0.0181	0.0024	0.0026	0.0007	0.0124
ASD	Meihua	MH6A	24445	9014	8876	172	326	6057	42.5655	6.5825	6.3677	1.8223	27.793	0.0175	0.0027	0.0026	0.0007	0.0114
ASD	Meihua	MH7	24039	8888	8447	177	337	6190	41.6532	6.2778	6.299	1.4625	27.614	0.0171	0.0026	0.0026	0.0006	0.0113
ASD	Meihua	MH8	24583	9153	8715	186	332	6197	40.1277	6.2635	6.3528	1.6335	25.8779	0.0165	0.0026	0.0026	0.0007	0.0106
ASD	Meihua	MH9	24843	9258	8700	173	329	6383	42.1678	6.4112	6.3994	1.2288	28.1285	0.0173	0.0026	0.0026	0.0005	0.0116
ASD	Guanzhuanghua	MGZ02A	25176	9433	8943	162	313	6325	41.0768	6.6995	6.4858	1.0546	26.837	0.0169	0.0028	0.0027	0.0004	0.011
ASD	Guanzhuanghua	MGZ06A	25555	9383	9422	173	309	6268	43.5174	6.7523	6.6486	1.824	28.2925	0.0179	0.0028	0.0027	0.0007	0.0116
ASD	Guanzhuanghua	MGZ09	23921	8743	8465	164	300	6249	42.7019	6.2806	6.1097	1.2463	29.0653	0.0175	0.0026	0.0025	0.0005	0.0119
ASD	Guanzhuanghua	MGZ10	23859	8896	8504	158	285	6016	36.2699	6.4327	6.1146	1.4487	22.274	0.0149	0.0026	0.0025	0.0006	0.0091
ASD	Guanzhuanghua	MGZ15	24013	8787	8551	165	317	6193	44.2106	6.7669	6.1749	1.2595	30.0094	0.0182	0.0028	0.0025	0.0005	0.0123
ASD	Guanzhuanghua	MGZ21A	24731	9192	8837	182	308	6212	43.4913	6.2055	6.5053	1.5435	29.237	0.0179	0.0025	0.0027	0.0006	0.012
ASD	Guanzhuanghua	MGZ23A	24937	9264	8995	181	311	6186	40.9562	6.5096	6.5326	1.975	25.9391	0.0168	0.0027	0.0027	0.0008	0.0107
ASD	Guanzhuanghua	MGZ24	25496	9496	9156	173	294	6377	44.4767	7.0243	6.3713	1.6703	29.4109	0.0183	0.0029	0.0026	0.0007	0.0121
ASD	Guanzhuanghua	MGZ26	24719	9152	8747	166	294	6360	41.7677	6.5157	6.3309	1.4941	27.427	0.0172	0.0027	0.0026	0.0006	0.0113
ASD	Guanzhuanghua	MGZ31	24106	8964	8591	164	290	6097	38.7116	6.367	6.084	1.4629	24.7977	0.0159	0.0026	0.0025	0.0006	0.0102
ASD	Baoshan	Baoshan-1	28101	10348	10319	178	326	6930	41.7908	6.4181	6.7432	1.5326	27.0969	0.0172	0.0026	0.0028	0.0006	0.0111
ASD	Baoshan	Baoshan-2	28703	10585	10462	162	337	7157	38.7669	6.8187	6.9089	1.2117	23.8277	0.0159	0.0028	0.0028	0.0005	0.0098
ASD	Baoshan	Baoshan-3	28363	10516	10335	173	339	7000	44.4091	6.6661	6.963	1.2972	29.4829	0.0182	0.0027	0.0029	0.0005	0.0121
ASD	Baoshan	Baoshan-4	28430	10492	10555	171	355	6857	44.8138	6.7116	6.9954	1.209	29.8978	0.0184	0.0028	0.0029	0.0005	0.0123
ASD	Baoshan	Baoshan-5	27651	10257	10114	157	334	6789	40.5519	6.2584	6.6623	1.4205	26.2107	0.0167	0.0026	0.0027	0.0006	0.0108
ASD	Baoshan	Baoshan-6	27813	10192	10216	166	336	6903	36.0375	6.3526	6.8587	1.4323	21.3939	0.0148	0.0026	0.0028	0.0006	0.0088
ASD	Baoshan	BS11	23359	8483	8383	163	297	6033	37.4992	5.622	5.9414	0.96	24.9758	0.0154	0.0023	0.0024	0.0004	0.0103
ASD	Baoshan	BS15	25262	9363	8956	167	322	6454	40.0635	6.4426	6.4204	0.7792	26.4214	0.0165	0.0026	0.0026	0.0003	0.0108
ASD	Baoshan	BS17	24195	8919	8646	140	336	6154	41.3948	6.2585	6.1988	1.0876	27.85	0.017	0.0026	0.0025	0.0004	0.0114
ASD	Baoshan	BS20	25918	9527	9297	173	336	6585	36.9826	6.2793	6.7462	0.6368	23.3202	0.0152	0.0026	0.0028	0.0003	0.0096
ASD	Baoshan	BS25	25597	9410	9198	157	329	6503	36.2161	6.1257	6.5364	1.2831	22.2709	0.0149	0.0025	0.0027	0.0005	0.0091
ASD	Baoshan	BS26	25417	9283	9151	175	342	6466	40.3845	6.1636	6.661	1.2577	26.3022	0.0166	0.0025	0.0027	0.0005	0.0108
ASD	Baoshan	BS33	24924	9064	8897	158	317	6488	39.6967	5.7928	6.3763	1.3817	26.146	0.0163	0.0024	0.0026	0.0006	0.0107
ASD	Baoshan	BS7	25942	9503	9590	151	298	6400	27.5537	5.925	6.5269	1.3788	13.723	0.0113	0.0024	0.0027	0.0006	0.0056
ASD	Baoshan	BS8	25432	9301	9209	152	363	6407	41.6193	6.2399	6.5854	1.2907	27.5033	0.0171	0.0026	0.0027	0.0005	0.0113
ASD	Putianhei	PTH03	24143	8909	8521	173	331	6209	40.4939	6.5327	6.3147	1.5812	26.0653	0.0166	0.0027	0.0026	0.0006	0.0107
ASD	Putianhei	PTH08	24257	8844	8632	180	340	6261	39.6047	6.5266	6.389	1.236	25.453	0.0163	0.0027	0.0026	0.0005	0.0105
ASD	Putianhei	PTH19	21742	7727	7592	193	311	5919	35.1295	5.654	5.7966	1.1883	22.4907	0.0144	0.0023	0.0024	0.0005	0.0092
ASD	Putianhei	PTH20	26177	9595	9699	159	319	6405	42.1169	6.3755	6.6415	1.4152	27.6847	0.0173	0.0026	0.0027	0.0006	0.0114
ASD	Putianhei	PTH22	22332	8064	7752	161	301	6054	37.2324	5.5689	5.5251	0.6699	25.4684	0.0153	0.0023	0.0023	0.0003	0.0105
ASD	Putianhei	PTH23	22353	8106	7794	168	298	5987	38.1394	5.6689	5.8008	0.9839	25.6857	0.0157	0.0023	0.0024	0.0004	0.0105
ASD	Putianhei	PTH24	22419	8055	7916	170	286	5992	40.2891	5.592	5.8829	0.9717	27.8424	0.0165	0.0023	0.0024	0.0004	0.0114
ASD	Putianhei	PTH28	24205	8918	8521	170	341	6255	38.4477	6.0704	6.1517	1.35	24.8756	0.0158	0.0025	0.0025	0.0006	0.0102
ASD	Putianhei	PTH29	23800	8608	8402	179	318	6293	40.5425	6.2873	6.1635	1.0552	27.0366	0.0166	0.0026	0.0025	0.0004	0.0111
ASD	Putianhei	PTH30	21775	7812	7695	163	295	5810	37.685	5.4726	5.3921	1.7038	25.1165	0.0155	0.0022	0.0022	0.0007	0.0103
ASD	Yuedonghei	YDH11	23313	8425	8219	185	314	6170	37.2259	6.1124	6.0858	1.2052	23.8225	0.0153	0.0025	0.0025	0.0005	0.0098
ASD	Yuedonghei	YDH14	25263	9474	9015	178	331	6265	42.8611	7.2578	6.3978	1.7039	27.5016	0.0176	0.003	0.0026	0.0007	0.0113
ASD	Yuedonghei	YDH18	25336	9542	9053	186	327	6228	44.9792	7.1329	6.4439	1.4053	29.997	0.0185	0.0029	0.0026	0.0006	0.0123
ASD	Yuedonghei	YDH19A	22937	8480	8029	154	294	5980	36.3179	6.1464	5.9343	1.1619	23.0753	0.0149	0.0025	0.0024	0.0005	0.0095
ASD	Yuedonghei	YDH20	22954	8431	8120	166	302	5935	42.4077	5.7674	5.9398	1.8003	28.9002	0.0174	0.0024	0.0024	0.0007	0.0119
ASD	Yuedonghei	YDH21	23439	8568	8419	153	295	6004	34.8918	5.8242	5.9606	1.0872	22.0199	0.0143	0.0024	0.0024	0.0004	0.009
ASD	Yuedonghei	YDH22	23120	8443	8356	154	285	5882	40.2739	5.6218	5.8331	1.3774	27.4417	0.0165	0.0023	0.0024	0.0006	0.0113
ASD	Yuedonghei	YDH25	21035	7599	7512	143	266	5515	35.0622	5.287	5.465	1.4955	22.8147	0.0144	0.0022	0.0022	0.0006	0.0094
ASD	Yuedonghei	YDH4	22043	8076	7717	186	284	5780	33.6468	5.4497	5.3242	1.5613	21.3116	0.0138	0.0022	0.0022	0.0006	0.0088
ASD	Yuedonghei	YDH7	21607	7953	7570	170	279	5635	37.1825	5.1678	5.2934	1.0291	25.6923	0.0153	0.0021	0.0022	0.0004	0.0106
ASD	Leping_spotted	LSP01U16	27586	10225	10293	194	368	6506	40.1464	6.7237	6.8233	1.6656	24.9337	0.0165	0.0028	0.0028	0.0007	0.0102
ASD	Leping_spotted	LSP01U18	25836	9717	9132	200	357	6430	41.9244	6.6003	6.5969	1.5457	27.1814	0.0172	0.0027	0.0027	0.0006	0.0112
ASD	Chinese_mini	SAMN14331802	26201	9746	9643	165	330	6317	43.2496	6.4376	6.8106	1.9507	28.0507	0.0178	0.0026	0.0028	0.0008	0.0115
ASD	Chinese_mini	SAMN14331803	26351	9846	9678	185	335	6307	43.025	6.524	6.8117	2.0992	27.5901	0.0177	0.0027	0.0028	0.0009	0.0113
ASD	Chinese_mini	SAMN14331804	26216	9743	9730	190	329	6224	41.4087	6.3631	6.7941	2.0763	26.1753	0.017	0.0026	0.0028	0.0009	0.0107
ASD	Chinese_mini	SAMN14331805	26337	9787	9726	181	339	6304	42.98	6.497	6.8262	1.8296	27.8271	0.0176	0.0027	0.0028	0.0008	0.0114
ASD	Chinese_mini	SAMN14331807	26371	9734	9894	178	333	6232	43.1968	6.3927	6.8022	1.8436	28.1583	0.0177	0.0026	0.0028	0.0008	0.0116
ASD	Chinese_mini	SAMN14331808	26042	9734	9427	184	333	6364	42.404	6.45	6.7644	1.7838	27.4057	0.0174	0.0026	0.0028	0.0007	0.0113
ASD	Chinese_mini	SAMN14331809	26262	9912	9528	176	354	6292	38.0535	6.5118	6.8324	1.6913	23.0181	0.0156	0.0027	0.0028	0.0007	0.0095
ASD	Chinese_mini	SAMN14331810	26504	9907	9764	185	353	6295	32.9286	6.4324	6.7952	1.38	18.3209	0.0135	0.0026	0.0028	0.0006	0.0075
ASD	Chinese_mini	SAMN14331811	26640	9889	9992	174	345	6240	41.1588	6.5297	6.8605	1.4522	26.3163	0.0169	0.0027	0.0028	0.0006	0.0108
ASD	Chinese_mini	SAMN14331812	26541	9966	9741	182	346	6306	41.1499	6.5572	6.8338	1.6097	26.1492	0.0169	0.0027	0.0028	0.0007	0.0107
ASD	Chinese_mini	SAMN14331813	26597	9900	9900	185	344	6268	40.0956	6.6375	6.8677	1.5536	25.0368	0.0165	0.0027	0.0028	0.0006	0.0103
ASD	Chinese_mini	SAMN14331814	25216	9258	9009	178	332	6439	43.446	6.2684	6.5855	1.9582	28.6339	0.0178	0.0026	0.0027	0.0008	0.0118
ASD	Chinese_mini	SAMN14331815	25077	9106	9003	164	335	6469	43.4736	6.2529	6.587	2.0112	28.6225	0.0179	0.0026	0.0027	0.0008	0.0118
ASD	Chinese_mini	SAMN14331816	25663	9539	9149	171	332	6472	43.1958	6.3857	6.6506	1.6904	28.4691	0.0177	0.0026	0.0027	0.0007	0.0117
ASD	Chinese_mini	SAMN14331817	26510	9801	9898	184	333	6294	41.1577	6.4983	6.8689	1.5023	26.2882	0.0169	0.0027	0.0028	0.0006	0.0108
ASD	Vietnam	F36	27348	9970	10294	160	327	6597	38.9328	6.5	6.9852	1.8963	23.5513	0.016	0.0027	0.0029	0.0008	0.0097
ASD	Vietnam	F44	26612	9460	10058	138	310	6646	42.2457	5.9067	6.9115	1.4136	28.0139	0.0173	0.0024	0.0028	0.0006	0.0115
ASD	Vietnam	F96	26432	9529	9956	153	325	6469	41.4896	6.41	6.7874	1.555	26.7373	0.017	0.0026	0.0028	0.0006	0.011
ASD	Vietnam	M05	26345	9317	9959	134	313	6622	37.409	5.914	6.7397	0.8693	23.8859	0.0154	0.0024	0.0028	0.0004	0.0098
ASD	HaiNan	PS-55	28628	10467	10527	155	340	7139	39.6362	6.4507	7.0441	1.2074	24.934	0.0163	0.0026	0.0029	0.0005	0.0102
ASD	HaiNan	PS-56	28460	10373	10462	143	341	7141	37.4671	6.2204	7.0559	1.8687	22.3222	0.0154	0.0026	0.0029	0.0008	0.0092
ASD	HaiNan	PS-57	29236	10715	10799	161	337	7224	39.2356	6.4864	7.1692	1.4559	24.1241	0.0161	0.0027	0.0029	0.0006	0.0099
ASD	HaiNan	PS-58	28319	10355	10409	151	336	7068	42.2275	6.5996	7.077	2.0197	26.5312	0.0173	0.0027	0.0029	0.0008	0.0109
ASD	Wannan	WS01U03	26989	10015	10054	176	343	6401	39.9781	7.0428	6.7626	1.3027	24.8699	0.0164	0.0029	0.0028	0.0005	0.0102
ASD	Tibet_YunNan	CB22-1	27931	10295	10168	180	357	6931	39.6859	6.3222	6.7034	1.7012	24.9591	0.0163	0.0026	0.0028	0.0007	0.0102
ASD	Tibet_YunNan	CB22-2	28645	10477	10426	164	364	7214	41.8105	6.4456	6.8613	1.2558	27.2477	0.0172	0.0026	0.0028	0.0005	0.0112
ASD	Tibet_YunNan	CB22-3	28772	10517	10464	186	341	7264	37.601	6.5135	6.9001	1.6479	22.5395	0.0154	0.0027	0.0028	0.0007	0.0093
ASD	Tibet_YunNan	CB22-4	28508	10492	10404	176	357	7079	42.5797	6.4187	6.8002	1.4801	27.8806	0.0175	0.0026	0.0028	0.0006	0.0114
ASD	Tibet_YunNan	CB22-5	28026	10254	10345	143	338	6946	38.0609	6.3285	6.7938	0.9692	23.9694	0.0156	0.0026	0.0028	0.0004	0.0098
ASD	Tibet_YunNan	CB22-6	28214	10388	10323	172	362	6969	43.3656	6.7648	6.7735	1.9412	27.8862	0.0178	0.0028	0.0028	0.0008	0.0115
ASD	Tibet_YunNan	CB3-1	31333	11876	10890	179	369	8019	44.3069	7.3301	7.1937	1.1925	28.5906	0.0182	0.003	0.003	0.0005	0.0117
ASD	Tibet_YunNan	CB3-2	31150	11668	10795	188	365	8134	42.398	7.1381	7.1539	1.4745	26.6315	0.0174	0.0029	0.0029	0.0006	0.0109
ASD	Tibet_YunNan	CB3-3	31615	11967	10952	190	377	8129	45.1422	7.6311	7.2749	1.3965	28.8397	0.0185	0.0031	0.003	0.0006	0.0118
ASD	Tibet_YunNan	CB3-4	31337	11757	10947	195	364	8074	43.1693	7.2356	7.2805	1.5263	27.1269	0.0177	0.003	0.003	0.0006	0.0111
ASD	Tibet_YunNan	CB3-5	31478	11874	10975	194	365	8070	43.5433	7.4263	7.1473	1.4636	27.5061	0.0179	0.003	0.0029	0.0006	0.0113
ASD	Tibet_YunNan	CB3-6	29990	11467	11021	175	374	6953	43.195	7.462	7.2572	1.6612	26.8146	0.0177	0.0031	0.003	0.0007	0.011
ASD	Tibet_SiChuan	CB23-1	27518	10051	10085	147	332	6903	39.1542	6.5525	6.6621	1.3714	24.5682	0.0161	0.0027	0.0027	0.0006	0.0101
ASD	Tibet_SiChuan	CB23-2	28292	10452	10316	165	325	7034	39.2545	6.8032	6.8095	1.4564	24.1854	0.0161	0.0028	0.0028	0.0006	0.0099
ASD	Tibet_SiChuan	CB23-3	27751	10196	10195	174	360	6826	43.4261	7.0295	6.7847	1.3441	28.2678	0.0178	0.0029	0.0028	0.0006	0.0116
ASD	Tibet_SiChuan	CB23-4	28572	10543	10443	168	343	7075	40.7197	6.6488	6.8429	2.2829	24.9452	0.0167	0.0027	0.0028	0.0009	0.0102
ASD	Tibet_SiChuan	CB23-5	28268	10428	10235	164	332	7109	38.3776	6.517	6.7192	0.9573	24.184	0.0158	0.0027	0.0028	0.0004	0.0099
ASD	Tibet_SiChuan	CB23-6	27025	9898	9809	157	326	6835	39.7859	6.7469	6.6989	2.1786	24.1615	0.0163	0.0028	0.0028	0.0009	0.0099
ASD	Tibet_SiChuan	CB4-1	30443	11502	10520	178	336	7907	38.8285	7.4439	7.0135	1.18	23.1911	0.0159	0.0031	0.0029	0.0005	0.0095
ASD	Tibet_SiChuan	CB4-2	31134	11804	10904	179	369	7878	43.2969	7.6694	7.1061	1.3733	27.1481	0.0178	0.0031	0.0029	0.0006	0.0111
ASD	Tibet_SiChuan	CB4-3	31121	11796	10781	176	377	7991	44.0058	7.7492	7.031	1.2525	27.9731	0.0181	0.0032	0.0029	0.0005	0.0115
ASD	Tibet_SiChuan	CB4-4	31394	11863	10875	185	374	8097	37.9528	7.6985	7.1884	1.2579	21.808	0.0156	0.0032	0.003	0.0005	0.009
ASD	Tibet_SiChuan	CB4-5	31242	11785	10760	191	380	8126	40.5028	7.4959	7.055	1.2117	24.7402	0.0166	0.0031	0.0029	0.0005	0.0102
ASD	Tibet_SiChuan	CB4-6	30312	11348	10502	174	372	7916	40.6679	7.1394	6.9753	1.3357	25.2174	0.0167	0.0029	0.0029	0.0005	0.0104
ASD	Daweizi	SAMN06562957	30883	11654	10721	188	370	7950	43.8744	7.0538	7.2312	1.2468	28.3425	0.018	0.0029	0.003	0.0005	0.0116
ASD	Jiangquhai	JQ01U02	26982	10048	10013	160	331	6430	37.1735	6.5547	6.7604	1.3172	22.5412	0.0153	0.0027	0.0028	0.0005	0.0093
ASD	Tongcheng	PS-89	28151	10559	10243	166	348	6835	39.917	6.8379	6.7705	0.9952	25.3134	0.0164	0.0028	0.0028	0.0004	0.0104
ASD	Tongcheng	PS-90	27759	10375	10015	148	335	6886	39.431	6.5375	6.7002	1.2202	24.9731	0.0162	0.0027	0.0028	0.0005	0.0103
ASD	Tongcheng	PS-91	28016	10494	10173	150	338	6861	40.4872	6.7804	6.6453	0.9317	26.1298	0.0166	0.0028	0.0027	0.0004	0.0107
ASD	Tongcheng	PS-92	27920	10398	10197	149	333	6843	42.6829	6.5834	6.754	0.7949	28.5506	0.0175	0.0027	0.0028	0.0003	0.0117
ASD	Tongcheng	PS-93	27860	10442	10176	154	336	6752	44.539	6.488	6.6807	0.9552	30.4151	0.0183	0.0027	0.0027	0.0004	0.0125
ASD	Tongcheng	PS-94	28102	10401	10190	150	340	7021	37.2497	6.5988	6.8285	1.0174	22.805	0.0153	0.0027	0.0028	0.0004	0.0094
ASD	Tongcheng	SAMN02646525	32824	11858	12014	185	385	8382	43.9467	7.1846	7.6646	1.2032	27.8943	0.018	0.003	0.0031	0.0005	0.0115
ASD	Rongchang	rongchang01	30795	11590	10718	194	385	7908	39.3945	7.4262	7.1003	1.1727	23.6954	0.0162	0.003	0.0029	0.0005	0.0097
ASD	Rongchang	rongchang02	30294	11541	10678	199	373	7503	37.3088	7.5427	6.9596	1.4843	21.3222	0.0153	0.0031	0.0029	0.0006	0.0088
ASD	Rongchang	rongchang03	30013	11469	10641	193	370	7340	44.5158	7.1718	6.9835	1.212	29.1485	0.0183	0.0029	0.0029	0.0005	0.012
ASD	Rongchang	rongchang04	27722	10159	10079	154	328	7002	38.9102	6.3388	6.7372	1.6393	24.1948	0.016	0.0026	0.0028	0.0007	0.0099
ASD	Rongchang	rongchang500	27350	8973	8929	391	362	8695	33.8296	6.2914	6.5191	1.8089	19.2102	0.0139	0.0026	0.0027	0.0007	0.0079
ASD	Rongchang	SAMN06560025	30912	11641	10786	190	367	7928	40.5518	7.2027	7.0691	1.1753	25.1047	0.0167	0.003	0.0029	0.0005	0.0103
ASD	Tibet_GanSu	CB24-1	27890	10312	10146	172	345	6915	44.5799	6.871	6.7334	1.4846	29.4908	0.0183	0.0028	0.0028	0.0006	0.0121
ASD	Tibet_GanSu	CB24-2	28219	10460	10210	172	356	7021	43.9649	6.7703	6.7419	1.2908	29.1618	0.0181	0.0028	0.0028	0.0005	0.012
ASD	Tibet_GanSu	CB24-3	26913	9813	9862	156	328	6754	40.2061	6.3431	6.5634	1.7175	25.582	0.0165	0.0026	0.0027	0.0007	0.0105
ASD	Tibet_GanSu	CB24-4	26948	9897	9816	160	346	6729	42.142	6.31	6.6661	1.556	27.6098	0.0173	0.0026	0.0027	0.0006	0.0113
ASD	Tibet_GanSu	CB24-5	28027	10343	10233	186	356	6909	39.8333	6.7234	6.7855	1.5061	24.8184	0.0164	0.0028	0.0028	0.0006	0.0102
ASD	Tibet_GanSu	CB24-6	27159	9943	9857	163	322	6874	41.0931	6.4711	6.5444	1.4685	26.6091	0.0169	0.0027	0.0027	0.0006	0.0109
ASD	Tibet_GanSu	CB5-2	29816	11117	10345	185	333	7836	41.9143	6.909	6.8535	1.4195	26.7323	0.0172	0.0028	0.0028	0.0006	0.011
ASD	Tibet_GanSu	CB5-3	30789	11660	10660	209	360	7900	41.0295	7.5707	6.9706	1.5718	24.9163	0.0168	0.0031	0.0029	0.0006	0.0102
ASD	Tibet_GanSu	CB5-5	30507	11571	10726	189	378	7643	43.5615	7.6552	6.9851	1.3483	27.5729	0.0179	0.0031	0.0029	0.0006	0.0113
ASD	Tibet_GanSu	CB5-6	30808	11614	10791	203	383	7817	46.7965	8.1209	7.1108	1.5433	30.0216	0.0192	0.0033	0.0029	0.0006	0.0123
ASD	Tibet	CB2-1	29671	11040	10331	159	346	7795	43.2349	6.3923	6.805	0.7777	29.2598	0.0178	0.0026	0.0028	0.0003	0.012
ASD	Tibet	CB2-2	30501	11403	10533	183	384	7998	40.2911	6.954	6.914	1.7841	24.639	0.0165	0.0029	0.0028	0.0007	0.0101
ASD	Tibet	CB2-3	30173	11242	10399	186	380	7966	44.1722	7.1774	6.8944	1.6937	28.4068	0.0181	0.0029	0.0028	0.0007	0.0117
ASD	Tibet	CB2-4	30192	11297	10491	170	346	7888	39.4578	6.8958	6.9214	1.1839	24.4567	0.0162	0.0028	0.0028	0.0005	0.01
ASD	Tibet	CB2-5	30516	11574	10552	189	359	7842	43.0672	7.5506	6.9116	1.0024	27.6026	0.0177	0.0031	0.0028	0.0004	0.0113
ASD	Tibet	CB2-6	30996	11645	10793	194	372	7992	41.203	7.3507	7.0761	1.7343	25.0419	0.0169	0.003	0.0029	0.0007	0.0103
ASD	Tibet	CB21-1	27083	9950	9810	154	330	6839	37.4987	6.256	6.314	0.7452	24.1835	0.0154	0.0026	0.0026	0.0003	0.0099
ASD	Tibet	CB21-2	27693	10255	9966	174	350	6948	40.9614	6.386	6.5009	1.1242	26.9503	0.0168	0.0026	0.0027	0.0005	0.0111
ASD	Tibet	CB21-3	27703	10153	10068	181	330	6971	37.4196	6.1987	6.6454	1.28	23.2955	0.0154	0.0025	0.0027	0.0005	0.0096
ASD	Tibet	CB21-4	27985	10329	10120	179	356	7001	39.194	6.6533	6.6919	1.3793	24.4695	0.0161	0.0027	0.0027	0.0006	0.01
ASD	Tibet	CB21-5	27908	10160	10203	162	358	7025	37.4683	6.5378	6.7029	1.1566	23.0711	0.0154	0.0027	0.0028	0.0005	0.0095
ASD	Tibet	CB21-6	28238	10400	10326	187	344	6981	40.3573	6.48	6.8357	0.9848	26.0567	0.0166	0.0027	0.0028	0.0004	0.0107
ASD	Tibet	SAMN01894461	27944	9098	9817	186	251	8592	30.5144	6.3642	6.5028	1.2707	16.3768	0.0125	0.0026	0.0027	0.0005	0.0067
ASD	Tibet	SAMN06560051	34302	13168	11888	223	423	8600	50.4932	8.6078	7.5242	1.8008	32.5605	0.0207	0.0035	0.0031	0.0007	0.0134
ASD	Neijiang	Neijiang-1	27542	10173	10050	172	341	6806	41.8167	6.2915	6.6642	1.5079	27.3531	0.0172	0.0026	0.0027	0.0006	0.0112
ASD	Neijiang	Neijiang-2	27715	10260	10036	175	332	6912	41.6917	6.3055	6.6726	2.0115	26.7021	0.0171	0.0026	0.0027	0.0008	0.011
ASD	Neijiang	Neijiang-3	27982	10369	10251	160	343	6859	37.7621	6.6591	6.7243	1.3848	22.9939	0.0155	0.0027	0.0028	0.0006	0.0094
ASD	Neijiang	Neijiang-4	26896	9889	9845	161	324	6677	41.9197	6.3236	6.4691	1.0269	28.1001	0.0172	0.0026	0.0027	0.0004	0.0115
ASD	Neijiang	Neijiang-5	26945	9924	9847	164	347	6663	41.9339	6.2538	6.5161	1.349	27.815	0.0172	0.0026	0.0027	0.0006	0.0114
ASD	Neijiang	Neijiang-6	26345	9562	9589	135	327	6732	40.1691	5.9129	6.4686	1.1514	26.6362	0.0165	0.0024	0.0027	0.0005	0.0109
ASD	Jinhua	JI01U10	26574	9804	9949	173	356	6292	41.6851	7.0347	6.7202	1.014	26.9163	0.0171	0.0029	0.0028	0.0004	0.0111
ASD	Jinhua	Jinhua-1	27045	10013	9871	157	345	6659	38.2936	6.5624	6.62	0.7573	24.354	0.0157	0.0027	0.0027	0.0003	0.01
ASD	Jinhua	Jinhua-2	27156	10022	9910	164	363	6697	38.7253	6.6008	6.6066	1.0591	24.4588	0.0159	0.0027	0.0027	0.0004	0.01
ASD	Jinhua	Jinhua-3	27025	9850	9861	171	345	6798	36.1198	6.1901	6.6089	1.0314	22.2895	0.0148	0.0025	0.0027	0.0004	0.0092
ASD	Jinhua	Jinhua-4	26710	9844	9689	166	335	6676	41.5167	6.4339	6.5076	1.3469	27.2282	0.017	0.0026	0.0027	0.0006	0.0112
ASD	Jinhua	Jinhua-5	26532	9757	9714	160	323	6578	37.2955	6.4584	6.6326	1.1972	23.0073	0.0153	0.0027	0.0027	0.0005	0.0094
ASD	Jinhua	Jinhua-6	27201	9957	9928	171	347	6798	36.2206	6.533	6.5915	1.0911	22.005	0.0149	0.0027	0.0027	0.0004	0.009
ASD	Jinhua	jinhua500	26370	8579	8652	435	354	8350	40.2286	6.3855	6.3352	1.7799	25.7281	0.0165	0.0026	0.0026	0.0007	0.0106
ASD	Wannan_Black	wannan01	25795	9304	9506	147	307	6531	42.6114	6.115	6.4394	1.2861	28.771	0.0175	0.0025	0.0026	0.0005	0.0118
ASD	Wannan_Black	wannan02	25576	9239	9535	144	324	6334	39.7547	6.125	6.378	1.0133	26.2384	0.0163	0.0025	0.0026	0.0004	0.0108
ASD	Wannan_Black	wannan04	25765	9307	9613	143	342	6360	36.0844	6.0777	6.5321	1.3131	22.1616	0.0148	0.0025	0.0027	0.0005	0.0091
ASD	Erhualian	CB10-1	30267	11526	10404	199	371	7767	41.4791	7.1191	6.8741	1.2764	26.2095	0.017	0.0029	0.0028	0.0005	0.0108
ASD	Erhualian	CB10-11	30277	11516	10429	195	368	7769	42.5721	7.104	6.8698	1.3281	27.2702	0.0175	0.0029	0.0028	0.0005	0.0112
ASD	Erhualian	CB10-12	29799	11329	10266	198	358	7648	42.2894	7.0971	6.8297	1.528	26.8346	0.0174	0.0029	0.0028	0.0006	0.011
ASD	Erhualian	CB10-2	29806	11341	10249	205	354	7657	42.4243	7.1083	6.8207	1.5062	26.9891	0.0174	0.0029	0.0028	0.0006	0.0111
ASD	Erhualian	F0202	28506	10629	10110	203	356	7208	41.9255	7.2059	6.7162	1.6018	26.4017	0.0172	0.003	0.0028	0.0007	0.0108
ASD	Erhualian	F090	28522	10585	10077	179	362	7319	43.8297	6.9136	6.7529	1.4836	28.6795	0.018	0.0028	0.0028	0.0006	0.0118
ASD	Erhualian	F094	28340	10545	10110	202	331	7152	40.3049	6.7642	6.7819	1.7947	24.9641	0.0166	0.0028	0.0028	0.0007	0.0103
ASD	Erhualian	SAMN09930385	28540	10579	10160	198	348	7255	39.6728	7.2049	6.7474	1.5947	24.1259	0.0163	0.003	0.0028	0.0007	0.0099
ASD	Erhualian	SAMN09930386	28313	10535	10036	196	344	7202	42.3872	7.5788	6.6658	1.6455	26.4971	0.0174	0.0031	0.0027	0.0007	0.0109
ASD	Erhualian	SAMN09930387	28532	10565	10079	184	362	7342	43.3288	6.8843	6.7418	1.2036	28.4992	0.0178	0.0028	0.0028	0.0005	0.0117
ASD	Erhualian	SAMN09930388	28354	10569	10083	201	332	7169	41.8843	6.7861	6.7257	1.8414	26.5311	0.0172	0.0028	0.0028	0.0008	0.0109
ASD	Erhualian	SAMN09930389	28889	11194	10277	190	357	6871	42.8688	7.2988	6.8436	1.6877	27.0386	0.0176	0.003	0.0028	0.0007	0.0111
ASD	Erhualian	SAMN09930390	28913	11158	10267	190	353	6945	39.6516	7.2056	6.8739	1.3624	24.2097	0.0163	0.003	0.0028	0.0006	0.0099
ASD	Erhualian	SAMN09930391	29233	11301	10288	193	351	7100	42.0059	7.6414	6.8623	1.4145	26.0876	0.0172	0.0031	0.0028	0.0006	0.0107
ASD	Erhualian	SAMN09930392	28861	11188	10393	206	352	6722	42.2659	7.517	6.8496	1.6006	26.2988	0.0174	0.0031	0.0028	0.0007	0.0108
ASD	Erhualian	SAMN09930393	29517	11214	10332	205	363	7403	38.3312	6.8561	6.9042	1.5174	23.0536	0.0157	0.0028	0.0028	0.0006	0.0095
ASD	Erhualian	SAMN09930394	29996	11377	10339	185	366	7729	41.9096	7.1494	6.9528	1.1042	26.7032	0.0172	0.0029	0.0029	0.0005	0.011
ASD	Erhualian	SAMN09930395	29403	11166	10173	196	359	7509	41.2889	7.1562	6.7743	1.4613	25.897	0.017	0.0029	0.0028	0.0006	0.0106
ASD	Erhualian	SAMN09930396	29090	11136	10145	187	344	7278	41.4881	7.2704	6.8141	1.2274	26.1761	0.017	0.003	0.0028	0.0005	0.0107
ASD	Erhualian	SAMN09930397	29338	11336	10316	187	381	7118	41.7055	7.3718	6.8413	1.3014	26.1909	0.0171	0.003	0.0028	0.0005	0.0108
ASD	Erhualian	SAMN09930398	29058	11230	10229	173	352	7074	38.9924	7.498	6.8274	1.045	23.622	0.016	0.0031	0.0028	0.0004	0.0097
ASD	Erhualian	SAMN09930399	28309	10955	10215	179	349	6611	43.5703	7.1478	6.8756	1.1768	28.3701	0.0179	0.0029	0.0028	0.0005	0.0116
ASD	Erhualian	SAMN09930400	28792	11104	10185	204	366	6933	39.9145	6.9212	6.7621	1.9052	24.3259	0.0164	0.0028	0.0028	0.0008	0.01
ASD	Erhualian	SAMN09930401	29471	11315	10315	188	355	7298	43.06	7.2502	6.9217	1.7404	27.1478	0.0177	0.003	0.0028	0.0007	0.0111
ASD	Meishan	meishan500	26336	8648	8559	386	336	8407	35.6113	5.9136	6.3602	1.9035	21.434	0.0146	0.0024	0.0026	0.0008	0.0088
ASD	Meishan	MS20M03	27528	10358	10076	183	364	6547	38.802	6.7843	6.7538	1.1793	24.0846	0.0159	0.0028	0.0028	0.0005	0.0099
ASD	Meishan	MS20M05	27243	10153	10031	188	351	6520	41.3155	7.2131	6.7134	1.6244	25.7646	0.017	0.003	0.0028	0.0007	0.0106
ASD	Meishan	MS20U10	27264	10247	10073	177	351	6416	38.254	7.4312	6.7669	1.2369	22.8191	0.0157	0.0031	0.0028	0.0005	0.0094
ASD	Meishan	MS20U11	27502	10499	10039	192	358	6414	39.5337	7.3311	6.7084	1.4209	24.0733	0.0162	0.003	0.0028	0.0006	0.0099
ASD	Meishan	MS21M05	26485	9782	9723	199	346	6435	36.0154	7.1245	6.574	1.6954	20.6215	0.0148	0.0029	0.0027	0.0007	0.0085
ASD	Meishan	MS21M07	23609	8520	8626	185	305	5973	33.5975	5.5133	5.8968	1.3493	20.8381	0.0138	0.0023	0.0024	0.0006	0.0086
ASD	Meishan	MS21M08	26244	9688	9723	171	345	6317	35.6541	6.4383	6.5408	1.303	21.3721	0.0146	0.0026	0.0027	0.0005	0.0088
ASD	Meishan	MS21M14	30279	10701	11380	189	381	7628	41.675	6.8192	7.3671	1.3101	26.1785	0.0171	0.0028	0.003	0.0005	0.0107
ASD	Meishan	SAMN06562584	28912	11003	10008	199	333	7369	40.9254	7.3618	6.6499	1.2072	25.7064	0.0168	0.003	0.0027	0.0005	0.0106
ASD	Meishan	SAMN06562589	26616	9917	9556	195	316	6632	35.8671	7.1144	6.5181	1.6277	20.6068	0.0147	0.0029	0.0027	0.0007	0.0085
ASD	Meishan	SAMN06562602	28815	10985	9901	201	347	7381	39.9617	7.2396	6.6704	1.3107	24.741	0.0164	0.003	0.0027	0.0005	0.0102
ASD	Meishan	SAMN06562956	27114	10114	9688	198	338	6776	42.7897	7.2017	6.5253	1.661	27.4016	0.0176	0.003	0.0027	0.0007	0.0113
ASD	Meishan	SAMN06562971	26662	9914	9588	196	325	6639	38.891	6.5087	6.5128	1.343	24.5265	0.016	0.0027	0.0027	0.0006	0.0101
ASD	Meishan	SAMN06562977	26960	10040	9731	188	337	6664	34.7593	6.8964	6.5712	1.2655	20.0262	0.0143	0.0028	0.0027	0.0005	0.0082
ASD	Meishan	SAMN06562978	28059	10514	9877	198	329	7141	38.07	7.5993	6.6982	1.7968	21.9756	0.0156	0.0031	0.0028	0.0007	0.009
ASD	Meishan	SAMN06562984	27449	10216	9872	192	338	6831	37.2339	6.8646	6.6699	1.3993	22.3	0.0153	0.0028	0.0027	0.0006	0.0092
ASD	Meishan	SAMN06563284	27103	10115	9692	182	333	6781	38.3215	6.807	6.5664	1.0752	23.873	0.0157	0.0028	0.0027	0.0004	0.0098
ASD	Meishan	SAMN06563369	26553	9910	9545	180	325	6593	38.1722	6.3025	6.4761	1.217	24.1767	0.0157	0.0026	0.0027	0.0005	0.0099
ASD	Meishan	SAMN06563583	27426	10233	9777	200	341	6875	43.0317	7.1034	6.6053	1.5903	27.7327	0.0177	0.0029	0.0027	0.0007	0.0114
ASD	Meishan	SAMN06564163	26627	9953	9573	179	322	6600	42.4538	6.8709	6.4711	1.5058	27.606	0.0174	0.0028	0.0027	0.0006	0.0113
ASD	Meishan	SAMN06579320	26184	9682	9499	179	315	6509	40.0115	6.3368	6.3968	1.5077	25.7701	0.0164	0.0026	0.0026	0.0006	0.0106
ASD	Meishan	SAMN06603321	26318	9749	9444	187	313	6625	38.2998	6.0667	6.3931	1.5491	24.2909	0.0157	0.0025	0.0026	0.0006	0.01
ASD	Meishan	SAMN06603369	26947	10038	9718	176	335	6680	38.929	6.5326	6.567	1.2452	24.5842	0.016	0.0027	0.0027	0.0005	0.0101
ASD	Meishan	SAMN06603407	26536	9865	9554	174	330	6613	42.3597	6.7486	6.5293	1.3983	27.6834	0.0174	0.0028	0.0027	0.0006	0.0114
ASD	Meishan	SAMN06603626	26859	9996	9606	191	324	6742	38.5751	6.7811	6.5732	1.4429	23.778	0.0158	0.0028	0.0027	0.0006	0.0098
ASD	Meishan	SAMN06607518	25921	9556	9484	156	313	6412	36.4052	6.3423	6.3692	1.4254	22.2682	0.0149	0.0026	0.0026	0.0006	0.0091
ASD	Meishan	SAMN06610205	26675	9909	9525	184	328	6729	40.5242	6.4148	6.4211	1.6082	26.08	0.0166	0.0026	0.0026	0.0007	0.0107
ASD	Meishan	SAMN06610393	26964	10092	9630	184	334	6724	42.4679	6.2622	6.5517	1.4596	28.1944	0.0174	0.0026	0.0027	0.0006	0.0116
ASD	Meishan	SAMN12229131	25527	9354	9034	201	370	6568	41.8737	6.4785	6.5129	1.4354	27.4468	0.0172	0.0027	0.0027	0.0006	0.0113
ASD	Bamei	Bamei-1	25936	9610	9362	163	321	6480	42.5071	6.9284	6.2727	1.5731	27.7329	0.0175	0.0028	0.0026	0.0006	0.0114
ASD	Bamei	Bamei-2	27947	10401	10158	172	350	6866	40.3444	7.144	6.5759	1.3601	25.2645	0.0166	0.0029	0.0027	0.0006	0.0104
ASD	Bamei	Bamei-3	27093	10006	9821	171	333	6762	42.8058	6.7105	6.5603	1.7722	27.7628	0.0176	0.0028	0.0027	0.0007	0.0114
ASD	Bamei	Bamei-4	25491	9349	9213	163	305	6461	40.8195	5.9752	6.1803	1.6633	27.0008	0.0168	0.0025	0.0025	0.0007	0.0111
ASD	Bamei	Bamei-5	26301	9634	9555	155	339	6618	34.8273	5.9384	6.3663	1.1468	21.3757	0.0143	0.0024	0.0026	0.0005	0.0088
ASD	Bamei	Bamei-6	27658	10211	10031	193	346	6877	39.7625	6.8844	6.5921	1.7279	24.5581	0.0163	0.0028	0.0027	0.0007	0.0101
ASD	Bamei	bamei500	26509	8702	8701	418	354	8334	38.4773	6.8069	6.3171	2.1897	23.1636	0.0158	0.0028	0.0026	0.0009	0.0095
ASD	Hetao	CB6-1	29219	11140	9997	192	352	7538	40.9066	7.0466	6.7063	1.752	25.4017	0.0168	0.0029	0.0028	0.0007	0.0104
ASD	Hetao	CB6-2	30622	11746	10516	207	376	7777	44.3064	7.5617	6.9988	1.4612	28.2847	0.0182	0.0031	0.0029	0.0006	0.0116
ASD	Hetao	CB6-3	29410	11243	10003	169	360	7635	41.2063	6.9994	6.6394	1.3101	26.2573	0.0169	0.0029	0.0027	0.0005	0.0108
ASD	Hetao	CB6-4	30324	11538	10413	207	352	7814	41.1939	7.2263	6.8925	1.437	25.6381	0.0169	0.003	0.0028	0.0006	0.0105
ASD	Hetao	CB6-5	30679	11771	10608	215	367	7718	44.3399	7.4832	7.0181	1.63	28.2087	0.0182	0.0031	0.0029	0.0007	0.0116
ASD	Hetao	CB6-6	28879	10996	9929	190	330	7434	42.0989	7.0306	6.6737	0.9526	27.4421	0.0173	0.0029	0.0027	0.0004	0.0113
ASD	Laiwu	CB9-1	29019	10914	9856	191	386	7672	43.4454	6.9322	6.6925	1.3364	28.4843	0.0178	0.0028	0.0027	0.0005	0.0117
ASD	Laiwu	CB9-2	28965	10846	9926	193	356	7644	40.9834	6.6363	6.7233	1.39	26.2339	0.0168	0.0027	0.0028	0.0006	0.0108
ASD	Laiwu	CB9-3	27449	10153	9315	179	326	7476	36.8652	6.0635	6.3407	1.371	23.09	0.0151	0.0025	0.0026	0.0006	0.0095
ASD	Laiwu	CB9-4	28994	10880	9914	194	361	7645	40.4998	6.8165	6.7059	1.2845	25.693	0.0166	0.0028	0.0028	0.0005	0.0106
ASD	Laiwu	CB9-5	29128	11027	9889	200	376	7636	39.5438	6.8336	6.7025	1.1409	24.8668	0.0162	0.0028	0.0028	0.0005	0.0102
ASD	Laiwu	CB9-6	29318	11062	9978	192	364	7722	41.5546	6.83	6.6942	1.3143	26.7161	0.0171	0.0028	0.0027	0.0005	0.011
ASD	Min	CB7-1	28589	10822	9767	190	359	7451	41.9306	6.6321	6.5925	1.3678	27.3382	0.0172	0.0027	0.0027	0.0006	0.0112
ASD	Min	CB7-2	28374	10658	9718	178	352	7468	43.0995	6.6064	6.5063	1.4802	28.5066	0.0177	0.0027	0.0027	0.0006	0.0117
ASD	Min	CB7-3	28463	10644	9702	187	354	7576	41.7805	7.7583	6.5795	1.6422	25.8005	0.0172	0.0032	0.0027	0.0007	0.0106
ASD	Min	CB7-4	27319	10321	9556	173	344	6925	43.2497	7.8087	6.4281	1.398	27.6148	0.0178	0.0032	0.0026	0.0006	0.0113
ASD	Min	CB7-5	26554	9901	9036	188	314	7115	35.4794	6.763	6.1465	1.041	21.5288	0.0146	0.0028	0.0025	0.0004	0.0088
ASD	Min	CB7-6	27310	10254	9289	164	335	7268	40.4147	7.316	6.2852	1.1255	25.688	0.0166	0.003	0.0026	0.0005	0.0105
ASD	Min	SAMN04366603	23341	8726	8156	176	322	5961	41.787	5.9399	5.9561	1.1137	28.7773	0.0172	0.0024	0.0024	0.0005	0.0118
ASD	Min	SAMN04366604	24324	9091	8430	193	304	6306	37.2437	5.9933	5.6895	2.1976	23.3634	0.0153	0.0025	0.0023	0.0009	0.0096
ASD	Min	SAMN04366606	22039	7894	7810	190	339	5806	34.9906	5.937	5.9354	1.2693	21.849	0.0144	0.0024	0.0024	0.0005	0.009
ASD	Min	SAMN04366607	21640	7779	7600	173	316	5772	37.1587	5.8465	5.59	1.3119	24.4103	0.0153	0.0024	0.0023	0.0005	0.01
ASD	Min	SAMN04366608	21395	7694	7535	172	305	5689	37.9495	5.6783	5.626	1.1129	25.5322	0.0156	0.0023	0.0023	0.0005	0.0105
ASD	Min	SAMN04366610	21371	7619	7400	193	325	5834	39.3056	5.7919	5.6661	1.8626	25.9851	0.0161	0.0024	0.0023	0.0008	0.0107
ASD	Min	SAMN04366612	22920	8097	8193	157	359	6114	38.8259	5.7444	5.9995	0.7365	26.3456	0.0159	0.0024	0.0025	0.0003	0.0108
ASD	Min	SAMN16550665	21998	7748	7972	149	260	5869	31.8619	4.9268	5.3595	1.3422	20.2334	0.0131	0.002	0.0022	0.0006	0.0083
ASD	Min	SAMN16550667	23059	8284	8510	162	299	5804	42.0482	5.4488	5.804	0.8835	29.9119	0.0173	0.0022	0.0024	0.0004	0.0123
ASD	XinJiang	PS-82	25114	9309	9231	157	317	6100	40.1582	6.3822	6.4612	1.3754	25.9394	0.0165	0.0026	0.0027	0.0006	0.0107
ASD	Enshi_black	SAMN04538376	25097	9295	8872	127	325	6478	37.1521	5.1928	5.6985	1.1862	25.0745	0.0153	0.0021	0.0023	0.0005	0.0103
ASD	Enshi_black	SAMN04538598	25705	9476	9174	123	325	6607	39.8053	5.3454	5.8702	1.3162	27.2735	0.0163	0.0022	0.0024	0.0005	0.0112
ASD	Enshi_black	SAMN04538599	27806	10235	9929	121	366	7155	44.8484	5.6786	6.3833	1.2177	31.5687	0.0184	0.0023	0.0026	0.0005	0.013
ASD	Liaoning	PS-95	20903	7505	7478	168	273	5479	34.6851	5.0409	5.2244	0.7478	23.6719	0.0142	0.0021	0.0021	0.0003	0.0097
ASD	Liaoning	PS-96	21600	7900	7743	158	282	5517	34.1708	6.0199	5.3472	0.7151	22.0886	0.014	0.0025	0.0022	0.0003	0.0091
ASD	Liaoning	PS-97	19977	7275	7152	142	241	5167	34.6989	4.7964	4.913	1.2225	23.767	0.0142	0.002	0.002	0.0005	0.0098
ASD	Jeju_black	SAMN03160627	21072	7701	6927	163	256	6025	38.6906	4.9828	4.8518	1.4812	27.3748	0.0159	0.002	0.002	0.0006	0.0112
ASD	Jeju_black	SAMN03160628	18740	6693	6366	173	274	5234	32.8086	4.8366	4.9066	1.1808	21.8847	0.0135	0.002	0.002	0.0005	0.009
ASD	Jeju_black	SAMN03160629	19892	7224	7007	178	253	5230	36.9558	5.0788	5.0725	2.0961	24.7084	0.0152	0.0021	0.0021	0.0009	0.0101
ASD	Jeju_black	SAMN03160630	17914	6321	5979	182	264	5168	36.1134	4.9191	4.5928	1.4049	25.1965	0.0148	0.002	0.0019	0.0006	0.0103
ASD	Jeju_black	SAMN03160631	21141	7628	7003	180	246	6084	35.3559	4.937	4.8617	1.6538	23.9033	0.0145	0.002	0.002	0.0007	0.0098
ASD	Jeju_black	SAMN03160632	20723	7583	6867	155	249	5869	34.8795	4.9991	4.859	1.234	23.7875	0.0143	0.0021	0.002	0.0005	0.0098
ASD	Jeju_black	SAMN03160633	21402	7841	7197	166	254	5944	37.313	5.4951	4.9937	0.9884	25.8358	0.0153	0.0023	0.0021	0.0004	0.0106
ASD	Jeju_black	SAMN03160634	20422	7456	7071	170	269	5456	37.6567	5.2186	4.9638	1.2594	26.2149	0.0155	0.0021	0.002	0.0005	0.0108
ASD	Korean_native	SAMN03160621	19961	7043	6561	174	234	5949	33.8515	4.708	4.5718	1.2045	23.3672	0.0139	0.0019	0.0019	0.0005	0.0096
ASD	Korean_native	SAMN03160622	19133	6755	6369	157	214	5638	31.881	4.3759	4.3958	1.2428	21.8664	0.0131	0.0018	0.0018	0.0005	0.009
ASD	Korean_native	SAMN03160623	19805	7017	6537	143	236	5872	32.529	4.5399	4.5853	1.0744	22.3294	0.0134	0.0019	0.0019	0.0004	0.0092
ASD	Korean_native	SAMN03160624	19662	7018	6551	163	231	5699	33.2005	4.6043	4.6352	1.296	22.665	0.0136	0.0019	0.0019	0.0005	0.0093
ASD	Korean_native	SAMN03160625	20268	7191	6775	154	228	5920	33.9646	4.8745	4.8572	1.3222	22.9108	0.0139	0.002	0.002	0.0005	0.0094
ASD	Korean_native	SAMN03160626	19744	7076	6550	148	223	5747	31.4104	4.608	4.5194	0.9725	21.3105	0.0129	0.0019	0.0019	0.0004	0.0088
ASxEU	Cross_Duroc_Diannanxiaoer	Danao-70-4_H7HHNCCXY_L7	23543	8308	8706	146	277	6106	32.6061	5.4351	5.994	1.1804	19.9966	0.0134	0.0022	0.0025	0.0005	0.0082
ASxEU	Cross_Duroc_Diannanxiaoer	Danao-71-1_H7HHNCCXY_L4	24213	8584	9023	151	296	6159	40.0933	5.61	6.2778	1.5969	26.6086	0.0165	0.0023	0.0026	0.0007	0.0109
ASxEU	Cross_Duroc_Diannanxiaoer	Danao-71-2_H7HHNCCXY_L4	24183	8557	9019	173	299	6135	39.9263	5.7522	6.3282	1.4413	26.4047	0.0164	0.0024	0.0026	0.0006	0.0108
ASxEU	Cross_Duroc_Diannanxiaoer	Danao-71-3_H7HHNCCXY_L4	23770	8465	8944	135	286	5940	35.0174	5.6973	6.2084	1.0115	22.1001	0.0144	0.0023	0.0025	0.0004	0.0091
ASxEU	Cross_Duroc_Diannanxiaoer	Danao-74-2_H7HHNCCXY_L4	24116	8574	8993	153	291	6105	37.8106	5.7399	6.2453	1.6441	24.1813	0.0155	0.0024	0.0026	0.0007	0.0099
ASxEU	Cross_Duroc_Diannanxiaoer	Danao-74-5_H7HHNCCXY_L4	23687	8446	8862	157	270	5952	33.399	5.4951	6.0798	1.3523	20.4718	0.0137	0.0023	0.0025	0.0006	0.0084
ASxEU	Cross_Duroc_Diannanxiaoer	Danao-78-2_H7HHNCCXY_L7	23670	8426	8790	160	302	5992	31.5939	5.5859	6.1031	1.3686	18.5363	0.013	0.0023	0.0025	0.0006	0.0076
ASxEU	Cross_Duroc_Diannanxiaoer	Danao-78-3_H7HHNCCXY_L7	23544	8426	8769	138	307	5904	34.7211	5.3171	6.0355	1.1214	22.2472	0.0143	0.0022	0.0025	0.0005	0.0091
ASxEU	Cross_Duroc_Diannanxiaoer	Danao-800-4_H7HHNCCXY_L4	23483	8280	8672	148	302	6081	34.2704	5.6003	6.0168	0.9032	21.7501	0.0141	0.0023	0.0025	0.0004	0.0089
ASxEU	Cross_Duroc_Diannanxiaoer	Danao-D1142-1_H7HHNCCXY_L1	21952	7821	8103	131	254	5643	28.1479	4.9354	5.4083	1.0896	16.7145	0.0116	0.002	0.0022	0.0004	0.0069
ASxEU	Cross_Duroc_Diannanxiaoer	Danao-D1142-3_H7HHNCCXY_L1	22831	8091	8477	156	281	5826	32.0722	5.4536	5.9781	1.2851	19.3555	0.0132	0.0022	0.0025	0.0005	0.0079
ASxEU	Cross_Duroc_Diannanxiaoer	Danao-DL871-1_H7HHNCCXY_L1	21617	7609	7982	141	283	5602	37.1512	4.7072	5.4057	1.0269	26.0115	0.0153	0.0019	0.0022	0.0004	0.0107
ASxEU	Cross_Duroc_Diannanxiaoer	Danao-DL871-5_H7HHNCCXY_L1	23617	8337	8838	171	302	5969	39.6985	5.4893	6.2361	1.0613	26.9117	0.0163	0.0023	0.0026	0.0004	0.0111
ASxEU	Cross_Duroc_Diannanxiaoer	Danao-DL872-1_H7HHNCCXY_L1	22447	7947	8343	157	275	5725	34.6538	5.2245	5.5273	1.7171	22.185	0.0142	0.0021	0.0023	0.0007	0.0091
ASxEU	Cross_Duroc_Diannanxiaoer	Danao-DL872-2_H7HHNCCXY_L1	23311	8314	8661	164	298	5874	32.1606	5.4577	5.7175	0.8655	20.12	0.0132	0.0022	0.0023	0.0004	0.0083
ASxEU	Cross_Duroc_Diannanxiaoer	Danao-DL872-6_H7HHNCCXY_L1	23632	8476	8884	144	304	5824	38.2543	5.7927	6.1666	1.3599	24.9351	0.0157	0.0024	0.0025	0.0006	0.0102
ASxEU	Cross_Duroc_Diannanxiaoer	DaNaoD1141-1_H33YTCCXY_L7	22738	7965	8453	135	274	5911	36.2154	5.2607	5.67	0.6929	24.5918	0.0149	0.0022	0.0023	0.0003	0.0101
ASxEU	Cross_Duroc_Diannanxiaoer	DaNaoD1141-2_H33YTCCXY_L7	24560	8760	9155	154	300	6191	38.0059	5.9212	6.3923	1.3604	24.3321	0.0156	0.0024	0.0026	0.0006	0.01
ASxEU	Cross_Duroc_Diannanxiaoer	DaNaoD1141-3_H33YTCCXY_L8	22359	7946	8309	157	278	5669	35.5049	5.0285	5.6073	1.5665	23.3026	0.0146	0.0021	0.0023	0.0006	0.0096
ASxEU	Cross_Duroc_Diannanxiaoer	L57-1_H7HHNCCXY_L7	21935	7829	8019	147	273	5667	33.7005	4.8925	5.4017	1.1419	22.2644	0.0138	0.002	0.0022	0.0005	0.0091
EUC	Composite	SAMN07776166	15979	5515	5281	222	236	4725	35.1894	4.155	4.165	0.7267	26.1427	0.0144	0.0017	0.0017	0.0003	0.0107
EUC	Composite	SAMN07776168	15802	5307	5211	245	234	4805	31.426	4.0426	4.164	1.4093	21.81	0.0129	0.0017	0.0017	0.0006	0.009
EUC	Composite	SAMN07776169	16039	5448	5249	197	230	4915	34.1341	4.3615	4.1632	1.8084	23.801	0.014	0.0018	0.0017	0.0007	0.0098
EUC	Composite	SAMN07776171	16086	5389	5307	174	238	4978	25.4411	4.2221	4.0743	1.659	15.4856	0.0104	0.0017	0.0017	0.0007	0.0064
EUC	Composite	SAMN07776174	15906	5391	5232	210	233	4840	31.7111	4.3001	4.2947	1.7496	21.3666	0.013	0.0018	0.0018	0.0007	0.0088
EUC	Composite	SAMN07776175	16021	5411	5245	200	255	4910	35.5674	4.4567	4.1157	2.1257	24.8692	0.0146	0.0018	0.0017	0.0009	0.0102
EUC	Composite	SAMN07776176	15923	5473	5328	272	220	4630	29.2695	4.1641	4.1792	1.2014	19.7249	0.012	0.0017	0.0017	0.0005	0.0081
EUC	Composite	SAMN07776178	15882	5297	5385	170	234	4796	37.9656	3.9328	4.0628	1.435	28.535	0.0156	0.0016	0.0017	0.0006	0.0117
EUC	Composite	SAMN07776180	16055	5453	5261	166	221	4954	29.7699	4.3407	4.1083	1.3299	19.991	0.0122	0.0018	0.0017	0.0005	0.0082
EUC	Composite	SAMN07776181	16095	5466	5399	197	232	4801	32.5706	4.1526	4.189	1.5439	22.6851	0.0134	0.0017	0.0017	0.0006	0.0093
EUC	Composite	SAMN07776183	16031	5446	5307	222	244	4812	32.368	4.1511	4.1542	1.188	22.8747	0.0133	0.0017	0.0017	0.0005	0.0094
EUC	Composite	SAMN07776184	15733	5232	5304	204	243	4750	33.6578	3.9354	4.2155	1.7392	23.7677	0.0138	0.0016	0.0017	0.0007	0.0098
EUC	Composite	SAMN07776185	15827	5362	5357	224	240	4644	36.1081	4.0803	4.2389	1.9882	25.8006	0.0148	0.0017	0.0017	0.0008	0.0106
EUC	Composite	SAMN07776186	16842	5639	5717	139	221	5126	32.8677	4.3822	4.407	1.6688	22.4097	0.0135	0.0018	0.0018	0.0007	0.0092
EUC	Composite	SAMN07776187	16037	5413	5385	180	247	4812	34.432	4.2207	4.1274	1.8351	24.2488	0.0141	0.0017	0.0017	0.0008	0.01
EUC	Composite	SAMN07776188	16339	5547	5428	227	250	4887	34.1518	4.2886	4.3004	1.6751	23.8877	0.014	0.0018	0.0018	0.0007	0.0098
EUC	Composite	SAMN07776189	16926	5676	5714	144	232	5160	37.1955	4.5522	4.375	1.8746	26.3936	0.0153	0.0019	0.0018	0.0008	0.0108
EUC	Composite	SAMN07776190	16518	5661	5627	222	241	4767	27.1925	4.2744	4.3091	1.6143	16.9947	0.0112	0.0018	0.0018	0.0007	0.007
EUC	Composite	SAMN07776191	15993	5294	5158	373	228	4940	35.0809	4.4384	4.0779	2.0743	24.4904	0.0144	0.0018	0.0017	0.0009	0.0101
EUC	Composite	SAMN07776204	16422	5424	5603	161	236	4998	24.7797	4.0409	4.3119	1.8795	14.5474	0.0102	0.0017	0.0018	0.0008	0.006
EUC	Composite	SAMN07776206	15672	5255	5201	221	237	4758	32.7184	4.3245	4.15	1.3816	22.8622	0.0134	0.0018	0.0017	0.0006	0.0094
EUC	Composite	SAMN07776225	15851	5279	5186	212	247	4927	32.5609	4.1884	4.055	1.6599	22.6576	0.0134	0.0017	0.0017	0.0007	0.0093
EUC	Composite	SAMN07776226	16532	5555	5460	223	228	5066	34.1351	4.4492	4.2043	2.294	23.1876	0.014	0.0018	0.0017	0.0009	0.0095
EUC	Composite	SAMN07776227	16035	5418	5302	182	260	4873	36.8601	4.3088	4.2197	1.9078	26.4238	0.0151	0.0018	0.0017	0.0008	0.0109
EUC	Composite	SAMN07776228	16340	5497	5321	343	244	4935	33.225	4.2308	4.1505	1.3926	23.4511	0.0136	0.0017	0.0017	0.0006	0.0096
EUC	Composite	SAMN07776229	16024	5444	5191	296	227	4866	30.1853	4.2661	4.1497	1.4705	20.299	0.0124	0.0018	0.0017	0.0006	0.0083
EUC	Composite	SAMN07776230	16318	5540	5489	182	238	4869	28.3795	4.3868	4.1202	1.5581	18.3144	0.0117	0.0018	0.0017	0.0006	0.0075
EUC	Composite	SAMN07776231	15551	5203	5111	245	234	4758	30.5319	4.0496	4.0175	1.6016	20.8632	0.0125	0.0017	0.0016	0.0007	0.0086
EUC	Composite	SAMN07776232	15431	5150	5112	212	226	4731	28.9283	4.1894	3.9832	1.4397	19.3161	0.0119	0.0017	0.0016	0.0006	0.0079
EUC	Composite	SAMN07776233	16421	5618	5479	126	239	4959	26.8818	4.1767	4.0256	1.1862	17.4932	0.011	0.0017	0.0017	0.0005	0.0072
EUC	Composite	SAMN07776234	15361	5111	4958	298	247	4747	28.3096	4.0784	3.8297	1.5918	18.8097	0.0116	0.0017	0.0016	0.0007	0.0077
EUC	Composite	SAMN07776235	16151	5287	5373	202	224	5065	34.4487	3.9783	4.2261	1.1805	25.0638	0.0141	0.0016	0.0017	0.0005	0.0103
EUC	Composite	SAMN07776236	15980	5415	5201	216	246	4902	31.4746	4.0369	4.1159	1.4572	21.8646	0.0129	0.0017	0.0017	0.0006	0.009
EUC	Composite	SAMN07776255	15831	5237	5380	130	221	4863	27.3784	4.097	4.2296	2.0905	16.9612	0.0112	0.0017	0.0017	0.0009	0.007
EUC	Composite	SAMN07776261	17780	5694	5920	128	259	5779	34.8198	4.4033	4.4814	1.2386	24.6965	0.0143	0.0018	0.0018	0.0005	0.0101
EUC	Composite	SAMN07776279	17688	5569	6085	133	219	5682	27.4104	4.3999	4.4113	1.6529	16.9463	0.0113	0.0018	0.0018	0.0007	0.007
EUC	Composite	SAMN07776280	15672	5214	5171	130	218	4939	31.5202	4.4306	3.9724	0.801	22.3161	0.0129	0.0018	0.0016	0.0003	0.0092
EUC	Composite	SAMN07776281	17375	5529	5715	129	226	5776	27.0558	4.3643	4.2266	1.6512	16.8137	0.0111	0.0018	0.0017	0.0007	0.0069
EUC	Composite	SAMN07776282	16460	5447	5435	130	233	5215	30.3578	4.3326	4.2844	1.6195	20.1213	0.0125	0.0018	0.0018	0.0007	0.0083
EUC	Composite	SAMN07776283	16992	5324	5827	141	229	5471	25.6535	4.2995	4.2295	1.3808	15.7437	0.0105	0.0018	0.0017	0.0006	0.0065
EUC	Composite	SAMN07776286	15460	5126	5120	139	223	4852	34.5602	4.046	4.0116	1.0517	25.451	0.0142	0.0017	0.0016	0.0004	0.0105
EUC	Composite	SAMN07776287	15578	5240	5181	152	241	4764	34.9756	4.2936	4.0827	1.7375	24.8618	0.0144	0.0018	0.0017	0.0007	0.0102
EUC	Composite	SAMN07776310	16167	5427	5382	141	231	4986	31.7765	4.4924	4.184	1.8089	21.2913	0.013	0.0018	0.0017	0.0007	0.0087
EUC	Composite	SAMN07776311	17670	5492	5590	132	210	6246	32.2126	4.8473	4.2984	2.2147	20.8522	0.0132	0.002	0.0018	0.0009	0.0086
EUC	Composite	SAMN07776312	18323	5679	5992	125	237	6290	29.6342	4.5014	4.4286	1.5741	19.13	0.0122	0.0018	0.0018	0.0006	0.0079
EUC	Composite	SAMN07776314	19862	5809	7021	146	231	6655	31.9856	4.6595	4.6956	2.1267	20.5038	0.0131	0.0019	0.0019	0.0009	0.0084
EUC	Composite	SAMN07776333	21507	5922	7796	150	224	7415	31.6367	4.413	4.8475	1.7647	20.6115	0.013	0.0018	0.002	0.0007	0.0085
EUC	Composite	SAMN07776340	19366	5758	6611	133	241	6623	26.1168	4.4909	4.5284	1.8536	15.244	0.0107	0.0018	0.0019	0.0008	0.0063
EUC	Composite	SAMN07776341	20782	5797	7203	123	218	7441	32.7559	4.4603	4.5874	1.5365	22.1717	0.0135	0.0018	0.0019	0.0006	0.0091
EUC	Composite	SAMN07776342	16669	5398	5428	138	239	5466	30.6888	4.2142	4.1671	1.4379	20.8697	0.0126	0.0017	0.0017	0.0006	0.0086
EUC	Composite	SAMN07776343	18752	5756	6370	140	238	6248	33.2029	4.5674	4.5081	1.4947	22.6327	0.0136	0.0019	0.0019	0.0006	0.0093
EUC	Composite	SAMN07776344	18659	5630	6254	140	234	6401	37.488	4.2841	4.4931	1.5513	27.1595	0.0154	0.0018	0.0018	0.0006	0.0112
EUC	Composite	SAMN07776348	16396	5383	5333	134	228	5318	28.1372	4.2242	4.2092	1.9912	17.7126	0.0116	0.0017	0.0017	0.0008	0.0073
EUC	Composite	SAMN07776349	16613	5417	5397	140	233	5426	29.5045	4.2113	4.1722	1.7536	19.3674	0.0121	0.0017	0.0017	0.0007	0.008
EUC	Composite	SAMN07776351	19783	5855	6675	138	244	6871	30.4709	4.8891	4.7191	1.6486	19.214	0.0125	0.002	0.0019	0.0007	0.0079
EUC	Composite	SAMN07776366	16229	5437	5195	127	230	5240	34.6282	4.414	4.0023	1.6186	24.5933	0.0142	0.0018	0.0016	0.0007	0.0101
EUC	Composite	SAMN07776803	16259	5502	5372	139	237	5009	30.6939	4.3103	4.2291	2.1424	20.012	0.0126	0.0018	0.0017	0.0009	0.0082
EUC	Composite	SAMN07776804	16951	5399	5556	143	228	5625	29.9194	4.2517	4.2914	1.8388	19.5374	0.0123	0.0017	0.0018	0.0008	0.008
EUC	Composite	SAMN07776896	16530	5662	5472	130	242	5024	36.825	4.3708	4.287	1.7812	26.386	0.0151	0.0018	0.0018	0.0007	0.0108
EUC	Composite	SAMN07776897	16094	5403	5301	134	239	5017	31.9208	4.4606	4.2784	1.5987	21.5831	0.0131	0.0018	0.0018	0.0007	0.0089
EUC	Composite	SAMN07776899	16248	5454	5377	146	258	5013	35.7163	4.5735	4.1218	1.9945	25.0265	0.0147	0.0019	0.0017	0.0008	0.0103
EUC	Composite	SAMN07776900	15901	5335	5254	157	227	4928	25.5683	4.2854	4.1743	2.2796	14.829	0.0105	0.0018	0.0017	0.0009	0.0061
EUC	Composite	SAMN07776901	15802	5255	5259	140	227	4921	32.4092	4.3282	4.1683	1.7383	22.1745	0.0133	0.0018	0.0017	0.0007	0.0091
EUC	Composite	SAMN07776903	15383	5122	5121	132	218	4790	28.9079	4.3085	4.2675	1.6181	18.7137	0.0119	0.0018	0.0018	0.0007	0.0077
EUC	Composite	SAMN07776904	18380	5556	6051	120	220	6433	26.7878	4.1081	4.4126	1.4792	16.7879	0.011	0.0017	0.0018	0.0006	0.0069
EUC	Composite	SAMN07776905	18616	5699	6171	130	243	6373	31.1794	4.3172	4.4872	1.4999	20.8751	0.0128	0.0018	0.0018	0.0006	0.0086
EUC	Composite	SAMN07776906	17102	5525	5449	152	228	5748	26.7346	4.112	4.2685	1.8499	16.5042	0.011	0.0017	0.0018	0.0008	0.0068
EUC	Composite	SAMN07776907	17774	5495	5760	141	213	6165	30.9495	4.254	4.2531	1.6772	20.7652	0.0127	0.0017	0.0017	0.0007	0.0085
EUC	Composite	SAMN07776908	18333	5665	6055	145	244	6224	31.3765	4.429	4.2936	1.1891	21.4648	0.0129	0.0018	0.0018	0.0005	0.0088
EUC	Composite	SAMN07776909	15937	5200	5379	138	224	4996	29.9281	4.0755	4.2115	1.5588	20.0822	0.0123	0.0017	0.0017	0.0006	0.0082
EUC	Composite	SAMN07776910	16955	5281	5386	135	236	5917	24.675	4.436	4.2847	1.7416	14.2127	0.0101	0.0018	0.0018	0.0007	0.0058
EUC	Composite	SAMN07776913	15327	5096	5130	127	231	4743	33.8503	4.0336	4.0826	1.2392	24.4949	0.0139	0.0017	0.0017	0.0005	0.0101
EUC	Composite	SAMN07776914	15457	5077	5102	126	237	4915	31.2969	3.9884	4.0542	1.5476	21.7067	0.0129	0.0016	0.0017	0.0006	0.0089
EUC	Composite	SAMN07776915	21110	5770	8058	136	241	6905	28.1419	4.5544	4.9676	1.6016	17.0183	0.0116	0.0019	0.002	0.0007	0.007
EUC	Composite	SAMN07777040	20647	5770	7690	136	220	6831	28.3774	4.3441	4.7859	2.1603	17.0871	0.0117	0.0018	0.002	0.0009	0.007
EUC	Composite	SAMN07777041	15843	5286	5251	142	234	4930	26.5728	4.2795	4.0611	1.8042	16.4279	0.0109	0.0018	0.0017	0.0007	0.0067
EUC	Composite	SAMN07777042	15886	5292	5249	138	242	4965	34.1441	4.2963	4.1133	1.5374	24.197	0.014	0.0018	0.0017	0.0006	0.0099
EUC	Composite	SAMN07777043	16654	5401	5564	130	222	5337	25.6285	4.3639	4.2395	1.5363	15.4887	0.0105	0.0018	0.0017	0.0006	0.0064
EUC	Composite	SAMN07777044	16061	5346	5367	142	232	4974	32.4713	4.1777	4.2542	1.6174	22.4219	0.0133	0.0017	0.0017	0.0007	0.0092
EUC	Composite	SAMN07777045	15430	5128	5084	154	223	4841	32.9194	4.3938	4.1267	2.3024	22.0966	0.0135	0.0018	0.0017	0.0009	0.0091
EUC	Composite	SAMN07777047	15753	5275	5158	141	214	4965	28.9599	4.0407	4.0981	1.4334	19.3877	0.0119	0.0017	0.0017	0.0006	0.008
EUC	Composite	SAMN07777048	15453	5091	5051	130	218	4963	26.2128	4.1697	4.1007	1.8255	16.1168	0.0108	0.0017	0.0017	0.0007	0.0066
EUC	Composite	SAMN07777049	15793	5245	5241	141	242	4924	30.6768	4.213	4.1957	1.9855	20.2827	0.0126	0.0017	0.0017	0.0008	0.0083
EUC	Composite	SAMN07777050	15766	5132	5252	140	224	5018	33.1912	4.2534	4.0485	1.5312	23.3581	0.0136	0.0017	0.0017	0.0006	0.0096
EUC	Composite	SAMN07777051	16152	5343	5298	143	228	5140	31.6167	4.1946	4.1996	1.7094	21.5131	0.013	0.0017	0.0017	0.0007	0.0088
EUC	Composite	SAMN07777053	17226	5544	5610	139	222	5711	30.7862	4.3385	4.2286	1.4844	20.7347	0.0126	0.0018	0.0017	0.0006	0.0085
EUC	Composite	SAMN07777054	17090	5481	5603	140	229	5637	27.4443	4.1759	4.2554	2.0052	17.0078	0.0113	0.0017	0.0017	0.0008	0.007
EUC	Composite	SAMN07777056	19427	5728	6991	130	235	6343	33.107	4.2734	4.6498	2.0647	22.1192	0.0136	0.0018	0.0019	0.0008	0.0091
EUC	Composite	SAMN07777069	19179	5469	6918	131	222	6439	31.943	4.0596	4.4878	0.7039	22.6918	0.0131	0.0017	0.0018	0.0003	0.0093
EUC	Composite	SAMN09689202	19195	6098	6804	127	235	5931	35.4768	4.8184	4.702	1.9263	24.03	0.0146	0.002	0.0019	0.0008	0.0099
EUC	Composite	SAMN09689553	19524	6186	6909	132	245	6052	33.6341	4.9257	4.7517	1.5812	22.3754	0.0138	0.002	0.002	0.0006	0.0092
EUC	Composite	SAMN09689559	19603	6352	6901	144	258	5948	36.3668	4.8431	4.7966	1.493	25.2342	0.0149	0.002	0.002	0.0006	0.0104
EUC	Composite	SAMN09689564	18656	6148	6512	151	266	5579	40.018	5.0314	4.548	2.02	28.4186	0.0164	0.0021	0.0019	0.0008	0.0117
EUC	Composite	SAMN09689570	19980	6266	7158	163	252	6141	32.8222	4.7395	4.8876	1.5561	21.639	0.0135	0.0019	0.002	0.0006	0.0089
EUC	Composite	SAMN09689576	20878	6405	7657	156	269	6391	32.3865	5.0684	4.977	2.0969	20.2442	0.0133	0.0021	0.002	0.0009	0.0083
EUC	Composite	SAMN09689577	19698	6279	7040	161	249	5969	32.379	4.7051	4.8774	1.5482	21.2483	0.0133	0.0019	0.002	0.0006	0.0087
EUC	Composite	SAMN09689578	17304	6089	5836	140	245	4994	36.1847	4.7881	4.3594	2.2033	24.8338	0.0149	0.002	0.0018	0.0009	0.0102
EUC	Composite	SAMN09689579	19950	6693	7152	148	266	5691	35.4043	5.5175	4.9176	1.9359	23.0333	0.0145	0.0023	0.002	0.0008	0.0095
EUC	Composite	SAMN09689592	17513	6030	5932	134	240	5177	35.6285	4.8594	4.3132	1.8064	24.6496	0.0146	0.002	0.0018	0.0007	0.0101
EUC	Composite	SAMN09703907	17726	6099	5932	140	249	5306	27.1894	4.6868	4.389	1.9816	16.1319	0.0112	0.0019	0.0018	0.0008	0.0066
EUC	Composite	SAMN09703920	17836	5936	6228	137	246	5289	38.9753	4.8133	4.6717	1.9653	27.525	0.016	0.002	0.0019	0.0008	0.0113
EUC	Composite	SAMN09703921	17334	6008	5783	133	241	5169	35.6974	4.3491	4.3844	1.9797	24.9842	0.0147	0.0018	0.0018	0.0008	0.0103
EUC	Composite	SAMN09703922	17568	5938	5918	138	245	5329	34.363	4.5474	4.3361	1.696	23.7835	0.0141	0.0019	0.0018	0.0007	0.0098
EUC	Composite	SAMN09703930	17636	6027	6095	134	246	5134	33.9209	4.6384	4.5717	2.1749	22.5359	0.0139	0.0019	0.0019	0.0009	0.0093
EUC	Composite	SAMN09703936	17584	6022	5957	125	258	5222	33.2415	4.6848	4.2617	1.6546	22.6403	0.0137	0.0019	0.0018	0.0007	0.0093
EUC	Composite	SAMN09703947	17538	6088	6054	142	241	5013	33.6015	4.5809	4.5382	1.6789	22.8034	0.0138	0.0019	0.0019	0.0007	0.0094
EUC	Composite	SAMN09703957	18210	6222	6201	140	260	5387	34.6895	4.5371	4.6538	2.1733	23.3253	0.0142	0.0019	0.0019	0.0009	0.0096
EUC	Composite	SAMN09703958	17281	6019	5871	142	253	4996	36.7477	4.9805	4.2646	1.9995	25.5031	0.0151	0.002	0.0018	0.0008	0.0105
EUC	Composite	SAMN09703959	16926	5670	5719	147	213	5177	31.0997	4.1395	4.314	2.1562	20.4901	0.0128	0.0017	0.0018	0.0009	0.0084
EUC	Composite	SAMN09703960	17739	6088	6069	137	236	5209	35.913	4.8694	4.5552	1.9819	24.5065	0.0147	0.002	0.0019	0.0008	0.0101
EUC	Composite	SAMN09703961	17766	6115	6101	146	256	5148	34.9005	4.7215	4.56	1.2814	24.3376	0.0143	0.0019	0.0019	0.0005	0.01
EUC	Composite	SAMN09703962	18760	5990	6679	143	243	5705	31.6905	4.3941	4.5515	2.4226	20.3223	0.013	0.0018	0.0019	0.001	0.0083
EUC	Composite	SAMN09703963	19197	6107	6866	146	255	5823	39.291	4.9313	4.6447	1.9262	27.7888	0.0161	0.002	0.0019	0.0008	0.0114
EUC	Composite	SAMN09703964	19832	6382	7109	145	235	5961	33.6035	4.915	4.7123	2.0717	21.9044	0.0138	0.002	0.0019	0.0009	0.009
EUC	Composite	SAMN09703965	19309	6220	6707	134	265	5983	37.5663	4.9398	4.6412	1.4848	26.5004	0.0154	0.002	0.0019	0.0006	0.0109
EUC	Composite	SAMN09703966	18249	5948	6382	126	246	5547	38.3226	4.81	4.5912	1.2212	27.7002	0.0157	0.002	0.0019	0.0005	0.0114
EUC	Composite	SAMN09703968	19571	6242	6855	159	262	6053	35.797	4.7898	4.648	2.25	24.1092	0.0147	0.002	0.0019	0.0009	0.0099
EUC	Composite	SAMN10525955	18275	6564	5988	149	210	5364	32.6306	4.3908	4.3135	1.8453	22.081	0.0134	0.0018	0.0018	0.0008	0.0091
EUC	Composite	SAMN10525956	18111	6556	5942	167	213	5233	27.531	4.5096	4.3386	1.1923	17.4906	0.0113	0.0019	0.0018	0.0005	0.0072
EUC	Composite	SAMN10536184	17820	6352	6013	154	210	5091	26.7217	4.2907	4.4406	1.657	16.3334	0.011	0.0018	0.0018	0.0007	0.0067
EUC	Composite	SAMN10536185	18136	6570	5985	147	226	5208	27.5939	4.511	4.5235	1.4218	17.1377	0.0113	0.0019	0.0019	0.0006	0.007
EUC	Composite	SAMN10584384	17955	6423	5944	146	226	5216	30.4942	4.3969	4.5109	1.1822	20.4042	0.0125	0.0018	0.0019	0.0005	0.0084
EUC	Composite	SAMN10584385	18229	6592	6052	161	223	5201	25.9837	4.3953	4.5541	1.7767	15.2576	0.0107	0.0018	0.0019	0.0007	0.0063
EUC	Yorkshire	1051	16914	5971	5733	143	223	4844	31.2732	4.5198	4.1381	1.455	21.1604	0.0128	0.0019	0.0017	0.0006	0.0087
EUC	Yorkshire	1052	17281	6120	5692	175	220	5074	28.3875	4.4795	4.269	1.9904	17.6486	0.0117	0.0018	0.0018	0.0008	0.0072
EUC	Yorkshire	1054	16697	5923	5453	162	211	4948	31.9669	4.2899	4.2062	2.1273	21.3435	0.0131	0.0018	0.0017	0.0009	0.0088
EUC	Yorkshire	1055	16943	6049	5559	160	251	4924	35.9194	4.4582	4.2154	1.6262	25.6196	0.0147	0.0018	0.0017	0.0007	0.0105
EUC	Yorkshire	11-146206	20191	7535	6631	177	257	5591	34.8685	4.8459	4.7473	1.8472	23.4281	0.0143	0.002	0.0019	0.0008	0.0096
EUC	Yorkshire	12-110308	19221	7131	6388	181	260	5261	31.0623	4.5316	4.5303	2.1619	19.8384	0.0128	0.0019	0.0019	0.0009	0.0081
EUC	Yorkshire	12-151806	18456	6861	6304	173	260	4858	33.6104	4.5442	4.4249	1.9631	22.6782	0.0138	0.0019	0.0018	0.0008	0.0093
EUC	Yorkshire	12-189604	19006	7179	6407	190	256	4974	36.2734	4.7084	4.593	1.9961	24.9759	0.0149	0.0019	0.0019	0.0008	0.0103
EUC	Yorkshire	12-189704	19534	7386	6432	207	245	5264	32.9659	4.6703	4.6605	1.3662	22.2688	0.0135	0.0019	0.0019	0.0006	0.0091
EUC	Yorkshire	12-202700	19484	7236	6436	181	246	5385	31.0133	4.7115	4.5786	1.8825	19.8407	0.0127	0.0019	0.0019	0.0008	0.0081
EUC	Yorkshire	12-205708	19018	7154	6354	182	251	5077	30.4029	4.7302	4.5264	1.7757	19.3705	0.0125	0.0019	0.0019	0.0007	0.008
EUC	Yorkshire	12-214404	19659	7291	6402	193	252	5521	33.9562	4.6427	4.6118	1.6538	23.0479	0.0139	0.0019	0.0019	0.0007	0.0095
EUC	Yorkshire	12-248902	19507	7252	6514	188	259	5294	34.4097	4.6114	4.594	2.0487	23.1556	0.0141	0.0019	0.0019	0.0008	0.0095
EUC	Yorkshire	12-260300	18531	6986	6125	196	236	4988	35.4535	4.5859	4.4144	1.8429	24.6103	0.0146	0.0019	0.0018	0.0008	0.0101
EUC	Yorkshire	12-271800	19719	7493	6653	184	243	5146	30.1579	4.9376	4.7179	1.4097	19.0927	0.0124	0.002	0.0019	0.0006	0.0078
EUC	Yorkshire	12-272206	17685	6547	5811	185	265	4877	34.2559	4.4297	4.4907	1.8698	23.4657	0.0141	0.0018	0.0018	0.0008	0.0096
EUC	Yorkshire	12-287202	19697	7315	6446	167	241	5528	33.6512	4.6274	4.4968	1.8234	22.7036	0.0138	0.0019	0.0018	0.0007	0.0093
EUC	Yorkshire	12-292402	18490	6914	6297	179	233	4867	34.5822	4.3849	4.528	2.089	23.5803	0.0142	0.0018	0.0019	0.0009	0.0097
EUC	Yorkshire	12-406202	18973	7118	6460	161	248	4986	31.4648	4.5575	4.5273	1.5694	20.8106	0.0129	0.0019	0.0019	0.0006	0.0085
EUC	Yorkshire	12-496310	18715	7084	6315	174	241	4901	33.5473	4.4104	4.5242	1.9413	22.6714	0.0138	0.0018	0.0019	0.0008	0.0093
EUC	Yorkshire	13-115204	18674	6919	6275	173	225	5082	32.4371	4.653	4.5529	1.8245	21.4067	0.0133	0.0019	0.0019	0.0007	0.0088
EUC	Yorkshire	13-119000	18911	7089	6366	169	255	5032	34.1809	4.5722	4.4726	1.8346	23.3014	0.014	0.0019	0.0018	0.0008	0.0096
EUC	Yorkshire	13-129500	19050	7175	6382	173	240	5080	29.3762	4.578	4.578	1.8575	18.3627	0.0121	0.0019	0.0019	0.0008	0.0075
EUC	Yorkshire	13-137302	18774	7134	6370	183	262	4825	35.7526	4.7273	4.5458	1.5217	24.9579	0.0147	0.0019	0.0019	0.0006	0.0102
EUC	Yorkshire	13-138206	19197	7225	6381	200	259	5132	31.7037	4.6956	4.5878	2.0269	20.3934	0.013	0.0019	0.0019	0.0008	0.0084
EUC	Yorkshire	13-164706	18947	7063	6544	164	269	4907	36.0099	4.5008	4.7609	1.9226	24.8256	0.0148	0.0018	0.002	0.0008	0.0102
EUC	Yorkshire	13-174808	18991	7101	6466	185	248	4991	31.7296	4.6123	4.4532	1.9068	20.7574	0.013	0.0019	0.0018	0.0008	0.0085
EUC	Yorkshire	C1479	17287	6255	5765	173	216	4878	36.2843	4.4972	4.4357	1.9695	25.3819	0.0149	0.0018	0.0018	0.0008	0.0104
EUC	Yorkshire	C1592	16232	5781	5417	144	219	4671	31.5153	4.1608	4.0681	1.2849	22.0015	0.0129	0.0017	0.0017	0.0005	0.009
EUC	Yorkshire	C1753	17028	6181	5610	171	233	4833	36.8435	4.8165	4.2688	2.1919	25.5662	0.0151	0.002	0.0018	0.0009	0.0105
EUC	Yorkshire	C311303434	16930	6059	5710	167	267	4727	33.3968	4.3362	4.4122	1.9066	22.7419	0.0137	0.0018	0.0018	0.0008	0.0093
EUC	Yorkshire	C311304564	18579	6981	6337	193	234	4834	30.7538	4.5829	4.5644	2.0104	19.5961	0.0126	0.0019	0.0019	0.0008	0.008
EUC	Yorkshire	F0625	17497	6282	6017	158	228	4812	35.0956	4.408	4.4661	1.1904	25.0311	0.0144	0.0018	0.0018	0.0005	0.0103
EUC	Yorkshire	F0715	16860	5989	5757	155	223	4736	32.8516	4.1264	4.2827	1.4068	23.0356	0.0135	0.0017	0.0018	0.0006	0.0095
EUC	Yorkshire	F0720	16964	6011	5802	184	214	4753	32.8389	4.0328	4.3625	2.0701	22.3736	0.0135	0.0017	0.0018	0.0009	0.0092
EUC	Yorkshire	F0740	16735	6012	5551	176	234	4762	33.4483	4.2003	4.289	1.5008	23.4581	0.0137	0.0017	0.0018	0.0006	0.0096
EUC	Yorkshire	F0956	17214	6060	5769	193	230	4962	31.8304	4.1688	4.4353	1.8255	21.4008	0.0131	0.0017	0.0018	0.0007	0.0088
EUC	Yorkshire	F1070	16505	5834	5499	164	238	4770	34.3902	4.341	4.2439	1.8623	23.9431	0.0141	0.0018	0.0017	0.0008	0.0098
EUC	Yorkshire	F1106	16907	5956	5651	184	233	4883	30.4324	4.495	4.4358	2.0554	19.4462	0.0125	0.0018	0.0018	0.0008	0.008
EUC	Yorkshire	FY5710	16385	5769	5375	167	223	4851	28.4984	3.9306	4.0897	1.8159	18.6622	0.0117	0.0016	0.0017	0.0007	0.0077
EUC	Yorkshire	FY5849	17252	6152	5713	177	232	4978	34.2378	4.4096	4.2755	2.1376	23.415	0.0141	0.0018	0.0018	0.0009	0.0096
EUC	Yorkshire	FY6051	17654	6299	5801	178	247	5129	36.6705	4.5697	4.4601	2.2755	25.3652	0.0151	0.0019	0.0018	0.0009	0.0104
EUC	Yorkshire	HJ31302545	18641	6993	6209	178	237	5024	28.4027	4.6413	4.5277	1.9791	17.2545	0.0117	0.0019	0.0019	0.0008	0.0071
EUC	Yorkshire	HJ31303009	18453	6981	6133	183	238	4918	32.4945	4.7839	4.3832	1.8803	21.4471	0.0133	0.002	0.0018	0.0008	0.0088
EUC	Yorkshire	HJ31303029	18461	6867	6257	174	248	4915	33.9689	4.5568	4.5797	2.1868	22.6456	0.0139	0.0019	0.0019	0.0009	0.0093
EUC	Yorkshire	largew01	19333	6993	6269	166	247	5658	36.0124	4.4163	4.4689	1.7108	25.4164	0.0148	0.0018	0.0018	0.0007	0.0104
EUC	Yorkshire	largew02	19764	7285	6482	170	230	5597	32.6689	5.2096	4.6511	1.7005	21.1078	0.0134	0.0021	0.0019	0.0007	0.0087
EUC	Yorkshire	largew03	19572	7245	6461	183	243	5440	33.6338	4.6867	4.6892	1.6082	22.6498	0.0138	0.0019	0.0019	0.0007	0.0093
EUC	Yorkshire	largew04	18746	6946	6103	188	227	5282	26.9215	4.9348	4.3226	2.0216	15.6426	0.0111	0.002	0.0018	0.0008	0.0064
EUC	Yorkshire	largew05	19775	7291	6480	180	245	5579	33.6136	4.753	4.5589	1.6913	22.6105	0.0138	0.002	0.0019	0.0007	0.0093
EUC	Yorkshire	largew06	18533	6775	6101	177	239	5241	32.5299	4.7752	4.3695	1.6517	21.7335	0.0134	0.002	0.0018	0.0007	0.0089
EUC	Yorkshire	largew09	18971	6887	6215	154	227	5488	36.3766	4.5511	4.4135	1.6736	25.7383	0.0149	0.0019	0.0018	0.0007	0.0106
EUC	Yorkshire	largew10	18158	6489	6000	152	218	5299	31.4893	4.089	4.2715	1.681	21.4479	0.0129	0.0017	0.0018	0.0007	0.0088
EUC	Yorkshire	largew11	19197	6907	6296	162	232	5600	32.996	4.4362	4.5224	1.4673	22.5701	0.0135	0.0018	0.0019	0.0006	0.0093
EUC	Yorkshire	largew12	19085	6816	6266	162	222	5619	35.6392	4.5701	4.464	1.6318	24.9733	0.0146	0.0019	0.0018	0.0007	0.0103
EUC	Yorkshire	largew13	19435	7029	6316	161	234	5695	36.3646	4.4548	4.4877	1.2614	26.1606	0.0149	0.0018	0.0018	0.0005	0.0107
EUC	Yorkshire	largew14	17792	6286	5765	173	223	5345	31.3997	3.9108	4.2916	1.8543	21.3429	0.0129	0.0016	0.0018	0.0008	0.0088
EUC	Yorkshire	largew15	18866	6789	6064	157	242	5614	34.2189	4.2626	4.3557	1.4919	24.1087	0.0141	0.0018	0.0018	0.0006	0.0099
EUC	Yorkshire	largew500	18738	5674	5465	449	239	6911	30.7471	4.3594	4.4655	2.3872	19.535	0.0126	0.0018	0.0018	0.001	0.008
EUC	Yorkshire	LJ0131	16724	6066	5439	163	224	4832	32.7861	4.7376	4.22	1.872	21.9565	0.0135	0.0019	0.0017	0.0008	0.009
EUC	Yorkshire	LW_3001	16646	5754	5536	165	229	4962	31.7122	4.1152	4.1551	1.8946	21.5472	0.013	0.0017	0.0017	0.0008	0.0088
EUC	Yorkshire	LW_3002	16260	5615	5330	164	228	4923	29.763	4.2191	4.0663	1.972	19.5056	0.0122	0.0017	0.0017	0.0008	0.008
EUC	Yorkshire	LW_3003	16535	5690	5546	173	210	4916	33.3941	3.959	4.2691	2.0183	23.1476	0.0137	0.0016	0.0018	0.0008	0.0095
EUC	Yorkshire	LW_3004	16552	5583	5599	176	217	4977	30.8047	3.9933	4.212	2.041	20.5583	0.0126	0.0016	0.0017	0.0008	0.0084
EUC	Yorkshire	LW_3006	16940	5918	5566	177	217	5062	33.0559	4.2935	4.2678	2.0745	22.4202	0.0136	0.0018	0.0018	0.0009	0.0092
EUC	Yorkshire	LW_3007	16149	5594	5400	154	204	4797	30.5495	4.1726	4.0235	1.1504	21.2029	0.0125	0.0017	0.0017	0.0005	0.0087
EUC	Yorkshire	LW22M04	18374	6679	6334	171	238	4952	31.8503	4.6296	4.4871	1.8153	20.9183	0.0131	0.0019	0.0018	0.0007	0.0086
EUC	Yorkshire	LWGB0348	16849	5789	5651	180	238	4991	35.8338	4.1442	4.2913	1.3717	26.0266	0.0147	0.0017	0.0018	0.0006	0.0107
EUC	Yorkshire	PigWUR166	19804	7204	6371	199	230	5800	34.2551	5.06	4.5475	2.309	22.3386	0.0141	0.0021	0.0019	0.0009	0.0092
EUC	Yorkshire	PN71302683	19055	7100	6441	163	252	5099	29.426	4.6116	4.6473	1.1576	19.0095	0.0121	0.0019	0.0019	0.0005	0.0078
EUC	Yorkshire	PN71302850	18941	7108	6370	165	232	5066	29.6652	4.7785	4.6187	1.5026	18.7655	0.0122	0.002	0.0019	0.0006	0.0077
EUC	Yorkshire	SAMEA6798259	17079	5819	5743	177	239	5101	33.7603	4.3773	4.4064	1.346	23.6306	0.0139	0.0018	0.0018	0.0006	0.0097
EUC	Yorkshire	SAMEA6798260	17179	5877	5840	181	232	5049	34.1853	4.5571	4.4745	2.0208	23.1329	0.014	0.0019	0.0018	0.0008	0.0095
EUC	Yorkshire	SAMEA6798261	17068	5828	5709	177	257	5097	35.3285	4.4888	4.3617	1.8857	24.5924	0.0145	0.0018	0.0018	0.0008	0.0101
EUC	Yorkshire	SAMEA6798262	17229	5854	5877	160	252	5086	34.3318	4.261	4.4568	2.0107	23.6032	0.0141	0.0017	0.0018	0.0008	0.0097
EUC	Yorkshire	SAMEA6798263	16927	5764	5644	175	239	5105	33.119	4.4036	4.358	1.6388	22.7186	0.0136	0.0018	0.0018	0.0007	0.0093
EUC	Yorkshire	SAMEA7059263	16441	5658	5440	161	256	4926	34.5643	4.3079	4.2492	1.3404	24.6668	0.0142	0.0018	0.0017	0.0006	0.0101
EUC	Yorkshire	SAMEA7059264	16289	5660	5324	166	234	4905	35.443	4.7302	4.2177	2.212	24.2832	0.0146	0.0019	0.0017	0.0009	0.01
EUC	Yorkshire	SAMEA7059265	16611	5766	5497	186	256	4906	36.6017	4.5795	4.1986	1.4158	26.4078	0.015	0.0019	0.0017	0.0006	0.0108
EUC	Yorkshire	SAMEA7059266	16071	5491	5266	171	232	4911	34.1051	4.2349	4.0377	1.3617	24.4709	0.014	0.0017	0.0017	0.0006	0.01
EUC	Yorkshire	SAMEA7059267	16407	5654	5400	169	251	4933	33.3396	4.5092	4.2673	1.831	22.7321	0.0137	0.0019	0.0018	0.0008	0.0093
EUC	Yorkshire	SAMEA7059268	16128	5571	5344	167	243	4803	30.8895	4.324	4.1918	1.669	20.7047	0.0127	0.0018	0.0017	0.0007	0.0085
EUC	Yorkshire	SAMEA7059269	16842	5784	5525	179	219	5135	28.5585	4.0297	4.2296	1.6519	18.6473	0.0117	0.0017	0.0017	0.0007	0.0077
EUC	Yorkshire	SAMEA7059270	16154	5512	5252	188	247	4955	35.4163	4.4154	4.1598	1.9423	24.8988	0.0145	0.0018	0.0017	0.0008	0.0102
EUC	Yorkshire	SAMEA7059271	16475	5762	5452	176	240	4845	31.4504	4.6621	4.3242	1.4309	21.0332	0.0129	0.0019	0.0018	0.0006	0.0086
EUC	Yorkshire	SAMEA7059272	16429	5587	5467	176	252	4947	34.7432	4.1634	4.2665	1.9519	24.3615	0.0143	0.0017	0.0018	0.0008	0.01
EUC	Yorkshire	SAMEA7059273	16137	5541	5311	174	247	4864	34.8722	4.2885	4.2487	1.8054	24.5297	0.0143	0.0018	0.0017	0.0007	0.0101
EUC	Yorkshire	SAMEA7059274	16136	5504	5386	178	239	4829	35.0038	4.2771	4.1579	1.9148	24.6541	0.0144	0.0018	0.0017	0.0008	0.0101
EUC	Yorkshire	SAMEA7059275	16763	5815	5492	175	239	5042	32.4772	4.081	4.1814	1.7029	22.5119	0.0133	0.0017	0.0017	0.0007	0.0092
EUC	Yorkshire	SAMEA7059276	16591	5788	5432	190	241	4940	35.1097	4.7966	4.2642	1.5772	24.4718	0.0144	0.002	0.0018	0.0006	0.01
EUC	Yorkshire	SAMEA7059277	16804	5858	5523	194	245	4984	37.3999	4.64	4.3964	2.1207	26.2428	0.0154	0.0019	0.0018	0.0009	0.0108
EUC	Yorkshire	SAMEA7059278	16524	5744	5479	181	248	4872	34.9223	4.5839	4.276	1.599	24.4634	0.0143	0.0019	0.0018	0.0007	0.01
EUC	Yorkshire	SAMEA7059279	16717	5847	5502	181	239	4948	35.3866	4.4901	4.1768	2.0186	24.701	0.0145	0.0018	0.0017	0.0008	0.0101
EUC	Yorkshire	SAMEA7059280	16466	5713	5432	181	255	4885	32.516	4.3694	4.2677	1.9864	21.8925	0.0134	0.0018	0.0018	0.0008	0.009
EUC	Yorkshire	SAMEA7059281	16574	5741	5465	193	258	4917	36.8057	4.5989	4.2252	1.8898	26.0918	0.0151	0.0019	0.0017	0.0008	0.0107
EUC	Yorkshire	SAMEA7059282	16514	5737	5471	163	252	4891	34.0693	4.4068	4.2348	1.2976	24.1302	0.014	0.0018	0.0017	0.0005	0.0099
EUC	Yorkshire	SAMEA7059283	16371	5635	5405	188	237	4906	34.2053	4.4143	4.2381	1.8701	23.6828	0.014	0.0018	0.0017	0.0008	0.0097
EUC	Yorkshire	SAMEA7059284	16276	5697	5362	171	233	4813	32.4803	4.3989	4.2446	1.4724	22.3644	0.0133	0.0018	0.0017	0.0006	0.0092
EUC	Yorkshire	SAMEA7059285	16919	5866	5577	183	241	5052	35.5992	4.2602	4.3429	2.302	24.6941	0.0146	0.0017	0.0018	0.0009	0.0101
EUC	Yorkshire	SAMEA7059286	15939	5446	5210	172	231	4880	32.4713	4.2126	4.223	2.3966	21.6391	0.0133	0.0017	0.0017	0.001	0.0089
EUC	Yorkshire	SAMEA7059287	16701	5780	5485	167	239	5030	34.3862	4.695	4.4357	1.9778	23.2777	0.0141	0.0019	0.0018	0.0008	0.0096
EUC	Yorkshire	SAMEA7059288	16583	5780	5469	175	253	4906	35.2079	4.3572	4.3111	1.9429	24.5966	0.0145	0.0018	0.0018	0.0008	0.0101
EUC	Yorkshire	SAMEA7059289	16066	5506	5318	156	243	4843	35.9783	4.3848	4.1536	1.9665	25.4734	0.0148	0.0018	0.0017	0.0008	0.0105
EUC	Yorkshire	SAMEA7059290	16616	5761	5484	172	261	4938	35.5294	4.257	4.4156	1.4773	25.3795	0.0146	0.0017	0.0018	0.0006	0.0104
EUC	Yorkshire	SAMEA7059291	16565	5773	5490	151	230	4921	33.2777	4.5697	4.251	1.2977	23.1593	0.0137	0.0019	0.0017	0.0005	0.0095
EUC	Yorkshire	SAMEA7059292	16683	5778	5537	175	258	4935	34.0214	4.7081	4.2892	2.1035	22.9207	0.014	0.0019	0.0018	0.0009	0.0094
EUC	Yorkshire	SAMEA7059293	16655	5762	5522	186	253	4932	35.8776	4.5663	4.3998	2.2326	24.6789	0.0147	0.0019	0.0018	0.0009	0.0101
EUC	Yorkshire	SAMEA7059294	16491	5742	5361	181	248	4959	35.1348	4.4984	4.2031	1.1673	25.2661	0.0144	0.0018	0.0017	0.0005	0.0104
EUC	Yorkshire	SAMEA7059295	16766	5848	5572	146	252	4948	33.4999	4.7369	4.339	1.8926	22.5314	0.0138	0.0019	0.0018	0.0008	0.0093
EUC	Yorkshire	SAMEA7059296	16665	5729	5504	163	234	5035	31.1944	4.4144	4.3716	2.1238	20.2846	0.0128	0.0018	0.0018	0.0009	0.0083
EUC	Yorkshire	SAMEA7059297	16775	5846	5591	180	232	4926	33.9315	4.5444	4.4308	2.1479	22.8084	0.0139	0.0019	0.0018	0.0009	0.0094
EUC	Yorkshire	SAMEA7059298	17259	6074	5755	175	246	5009	35.005	4.4632	4.3438	1.4401	24.758	0.0144	0.0018	0.0018	0.0006	0.0102
EUC	Yorkshire	SAMEA7059299	16025	5619	5359	156	230	4661	32.2291	4.0728	4.0867	1.4639	22.6057	0.0132	0.0017	0.0017	0.0006	0.0093
EUC	Yorkshire	SAMEA7059300	16003	5440	5406	147	232	4778	32.4914	3.9699	4.074	1.9461	22.5014	0.0133	0.0016	0.0017	0.0008	0.0092
EUC	Yorkshire	SAMEA7059301	16569	5809	5490	165	246	4859	32.6681	4.4415	4.4136	1.8743	21.9388	0.0134	0.0018	0.0018	0.0008	0.009
EUC	Yorkshire	SAMEA7059302	16556	5733	5483	180	251	4909	36.1007	4.5617	4.3114	2.4737	24.7539	0.0148	0.0019	0.0018	0.001	0.0102
EUC	Yorkshire	SAMEA7059303	16204	5604	5337	193	237	4833	32.1672	4.3501	4.3069	1.5799	21.9303	0.0132	0.0018	0.0018	0.0006	0.009
EUC	Yorkshire	SAMEA7059304	16694	5767	5508	169	247	5003	32.1189	4.3375	4.3633	2.0693	21.3488	0.0132	0.0018	0.0018	0.0008	0.0088
EUC	Yorkshire	SAMEA7059305	16387	5679	5399	172	236	4901	33.5138	4.3347	4.3035	1.882	22.9936	0.0138	0.0018	0.0018	0.0008	0.0094
EUC	Yorkshire	SAMEA7059306	16466	5659	5491	188	232	4896	34.6657	4.4086	4.3635	1.6173	24.2762	0.0142	0.0018	0.0018	0.0007	0.01
EUC	Yorkshire	SAMEA7059307	16287	5639	5427	172	220	4829	30.2161	4.2566	4.2293	1.445	20.2852	0.0124	0.0017	0.0017	0.0006	0.0083
EUC	Yorkshire	SAMEA7059308	16826	5851	5622	202	236	4915	34.3727	4.3938	4.4328	2.0641	23.4821	0.0141	0.0018	0.0018	0.0008	0.0096
EUC	Yorkshire	SAMEA7059309	16443	5717	5424	174	230	4898	34.9021	4.5397	4.3285	1.8961	24.1378	0.0143	0.0019	0.0018	0.0008	0.0099
EUC	Yorkshire	SAMEA7059310	16153	5593	5384	148	223	4805	33.0254	4.1653	4.2484	1.8267	22.785	0.0136	0.0017	0.0017	0.0008	0.0094
EUC	Yorkshire	SAMEA7059311	16680	5833	5538	184	230	4895	35.3515	4.4874	4.3587	1.9171	24.5882	0.0145	0.0018	0.0018	0.0008	0.0101
EUC	Yorkshire	SAMEA7059312	16375	5657	5447	175	225	4871	35.4003	4.4889	4.2566	1.9427	24.7122	0.0145	0.0018	0.0017	0.0008	0.0101
EUC	Yorkshire	SAMEA7059313	16562	5731	5509	176	232	4914	33.8157	4.5316	4.3504	2.0013	22.9324	0.0139	0.0019	0.0018	0.0008	0.0094
EUC	Yorkshire	SAMEA7059314	16609	5789	5517	172	236	4895	34.6845	4.7027	4.4071	1.7973	23.7774	0.0142	0.0019	0.0018	0.0007	0.0098
EUC	Yorkshire	SAMEA7059315	16342	5685	5368	166	231	4892	34.486	4.3409	4.3379	1.8863	23.9209	0.0142	0.0018	0.0018	0.0008	0.0098
EUC	Yorkshire	SAMEA7059316	16197	5558	5399	181	230	4829	32.2564	4.2998	4.365	2.0809	21.5108	0.0132	0.0018	0.0018	0.0009	0.0088
EUC	Yorkshire	SAMEA7059317	16334	5681	5410	188	231	4824	30.586	4.3611	4.3329	1.7268	20.1651	0.0126	0.0018	0.0018	0.0007	0.0083
EUC	Yorkshire	SAMEA7059318	16121	5557	5372	147	231	4814	35.5817	4.313	4.1822	1.3943	25.6922	0.0146	0.0018	0.0017	0.0006	0.0106
EUC	Yorkshire	SAMEA7059319	16291	5622	5384	169	236	4880	32.2479	4.1662	4.2656	1.5767	22.2394	0.0132	0.0017	0.0018	0.0006	0.0091
EUC	Yorkshire	SAMEA7059320	16632	5723	5534	178	231	4966	34.1001	4.2963	4.3557	2.4614	22.9868	0.014	0.0018	0.0018	0.001	0.0094
EUC	Yorkshire	SAMEA7059321	16508	5720	5444	165	230	4949	34.2607	4.4725	4.3344	2.0908	23.363	0.0141	0.0018	0.0018	0.0009	0.0096
EUC	Yorkshire	SAMEA7059323	16310	5614	5388	172	232	4904	34.1939	4.4071	4.2196	1.8521	23.7151	0.014	0.0018	0.0017	0.0008	0.0097
EUC	Yorkshire	SAMEA7059324	16880	5851	5624	178	242	4985	33.7542	4.5316	4.2687	2.0805	22.8735	0.0139	0.0019	0.0018	0.0009	0.0094
EUC	Yorkshire	SAMEA7059325	16583	5751	5448	187	247	4950	35.4442	4.4414	4.288	2.0106	24.7042	0.0146	0.0018	0.0018	0.0008	0.0101
EUC	Yorkshire	SAMEA7059326	16225	5582	5352	171	235	4885	32.8301	4.3577	4.1982	2.0895	22.1848	0.0135	0.0018	0.0017	0.0009	0.0091
EUC	Yorkshire	SAMEA7059327	16257	5636	5363	154	252	4852	36.837	4.267	4.1934	1.8491	26.5275	0.0151	0.0018	0.0017	0.0008	0.0109
EUC	Yorkshire	SAMEA7059328	16257	5592	5365	170	241	4889	32.5934	4.4238	4.2425	2.1554	21.7717	0.0134	0.0018	0.0017	0.0009	0.0089
EUC	Yorkshire	SAMEA7059329	16433	5672	5449	167	240	4905	31.2263	4.2494	4.3171	2.0008	20.659	0.0128	0.0017	0.0018	0.0008	0.0085
EUC	Yorkshire	SAMEA7059330	16578	5758	5468	181	222	4949	33.6161	4.5178	4.3279	2.3461	22.4243	0.0138	0.0019	0.0018	0.001	0.0092
EUC	Yorkshire	SAMEA7059331	16694	5835	5526	186	249	4898	35.5767	4.4252	4.416	1.6608	25.0748	0.0146	0.0018	0.0018	0.0007	0.0103
EUC	Yorkshire	SAMEA7059332	16513	5731	5460	168	236	4918	35.3247	4.5065	4.2459	1.6401	24.9322	0.0145	0.0019	0.0017	0.0007	0.0102
EUC	Yorkshire	SAMEA7059333	16240	5576	5394	162	234	4874	34.6478	4.4572	4.3527	1.5481	24.2898	0.0142	0.0018	0.0018	0.0006	0.01
EUC	Yorkshire	SAMEA7059334	15902	5541	5158	155	224	4824	31.3519	4.3768	4.2067	2.1112	20.6573	0.0129	0.0018	0.0017	0.0009	0.0085
EUC	Yorkshire	SAMEA7059335	17610	6270	5902	194	258	4986	36.258	4.586	4.4979	2.2378	24.9364	0.0149	0.0019	0.0018	0.0009	0.0102
EUC	Yorkshire	SAMEA7059336	17427	6146	5825	196	258	5002	34.8038	4.3773	4.2803	2.3236	23.8225	0.0143	0.0018	0.0018	0.001	0.0098
EUC	Yorkshire	SAMEA7059337	17530	6154	5869	167	252	5088	37.3058	4.4964	4.4027	2.0132	26.3935	0.0153	0.0018	0.0018	0.0008	0.0108
EUC	Yorkshire	SAMEA7059338	16315	5615	5360	179	237	4924	37.7811	4.3712	4.2736	2.1459	26.9903	0.0155	0.0018	0.0018	0.0009	0.0111
EUC	Yorkshire	SAMEA7059339	15973	5469	5272	175	236	4821	32.3554	4.1495	4.2132	2.3769	21.6159	0.0133	0.0017	0.0017	0.001	0.0089
EUC	Yorkshire	SAMN03301672	19266	7147	6510	179	239	5191	33.263	4.9678	4.6467	1.7835	21.865	0.0137	0.002	0.0019	0.0007	0.009
EUC	Yorkshire	SAMN06563285	20396	7632	6654	169	240	5701	31.7815	5.0114	4.811	2.2214	19.7377	0.0131	0.0021	0.002	0.0009	0.0081
EUC	Yorkshire	SAMN09905704	23101	8653	8344	160	319	5625	36.7775	5.9788	5.8825	1.8863	23.03	0.0151	0.0025	0.0024	0.0008	0.0095
EUC	Yorkshire	SAMN09905705	19117	6878	6780	177	243	5039	36.425	4.6484	4.777	1.9107	25.0889	0.015	0.0019	0.002	0.0008	0.0103
EUC	Yorkshire	SAMN09905707	21207	7792	7630	151	275	5359	36.831	5.6568	5.4819	1.4963	24.1961	0.0151	0.0023	0.0023	0.0006	0.0099
EUC	Yorkshire	SAMN09905708	20690	7567	7311	167	282	5363	39.1114	5.0932	5.1268	1.5705	27.3209	0.0161	0.0021	0.0021	0.0006	0.0112
EUC	Yorkshire	SAMN09905709	19760	7228	6991	159	257	5125	35.529	4.7717	4.8531	1.7761	24.1282	0.0146	0.002	0.002	0.0007	0.0099
EUC	Yorkshire	SAMN09905710	20815	7560	7534	180	279	5262	41.0754	5.4306	5.1372	2.0331	28.4744	0.0169	0.0022	0.0021	0.0008	0.0117
EUC	Yorkshire	SAMN09905711	20578	7471	7301	166	274	5366	33.0638	4.8765	4.9949	1.3078	21.8846	0.0136	0.002	0.0021	0.0005	0.009
EUC	Yorkshire	SAMN09905712	20134	7365	7174	178	268	5149	35.679	4.8545	4.9554	1.5338	24.3353	0.0147	0.002	0.002	0.0006	0.01
EUC	Yorkshire	SAMN09905713	20692	7532	7358	164	277	5361	37.4866	5.3542	5.0809	1.7011	25.3505	0.0154	0.0022	0.0021	0.0007	0.0104
EUC	Yorkshire	SAMN09905714	20465	7527	7319	170	275	5174	40.2837	5.1801	5.0195	1.453	28.6312	0.0165	0.0021	0.0021	0.0006	0.0118
EUC	Yorkshire	SAMN09905715	21759	8006	7769	174	291	5519	37.1624	5.5418	5.4564	2.1228	24.0414	0.0153	0.0023	0.0022	0.0009	0.0099
EUC	Yorkshire	SAMN09905716	20055	7271	7199	168	277	5140	32.8119	4.8929	4.9409	1.7948	21.1833	0.0135	0.002	0.002	0.0007	0.0087
EUC	Yorkshire	SAMN09905717	20609	7484	7318	177	276	5354	39.8485	5.4009	5.1037	1.8621	27.4818	0.0164	0.0022	0.0021	0.0008	0.0113
EUC	Yorkshire	SAMN09905718	21774	8023	7877	164	292	5418	37.4694	5.6058	5.6027	1.4232	24.8377	0.0154	0.0023	0.0023	0.0006	0.0102
EUC	Yorkshire	SAMN09905719	21946	8063	7880	161	287	5555	38.3076	5.6693	5.549	1.6134	25.4759	0.0157	0.0023	0.0023	0.0007	0.0105
EUC	Yorkshire	SAMN09905720	20309	7409	7276	152	266	5206	31.2509	5.1087	5.0203	1.3303	19.7915	0.0128	0.0021	0.0021	0.0005	0.0081
EUC	Yorkshire	SAMN09951276	16141	5371	5497	133	212	4928	31.7944	3.7667	4.0288	1.6792	22.3197	0.0131	0.0015	0.0017	0.0007	0.0092
EUC	Yorkshire	SAMN10458169	16080	5553	5408	164	257	4698	31.3843	4.2103	4.315	1.4383	21.4207	0.0129	0.0017	0.0018	0.0006	0.0088
EUC	Yorkshire	SAMN10458170	16101	5508	5494	185	227	4687	31.598	4.2315	4.3032	2.1444	20.9189	0.013	0.0017	0.0018	0.0009	0.0086
EUC	Yorkshire	SAMN10458172	16434	5708	5572	190	243	4721	34.3567	4.5088	4.2202	2.0805	23.5472	0.0141	0.0019	0.0017	0.0009	0.0097
EUC	Yorkshire	SAMN10458173	16204	5689	5513	168	235	4599	35.1142	4.1487	4.3436	1.5616	25.0603	0.0144	0.0017	0.0018	0.0006	0.0103
EUC	Yorkshire	SAMN10458174	16314	5619	5561	163	255	4716	34.5206	4.4341	4.3173	1.9662	23.8029	0.0142	0.0018	0.0018	0.0008	0.0098
EUC	Yorkshire	SAMN10458175	16609	5811	5583	200	238	4777	34.8548	4.6127	4.404	2.379	23.4591	0.0143	0.0019	0.0018	0.001	0.0096
EUC	Yorkshire	SAMN10509972	19253	7066	6552	178	245	5212	28.3573	4.6829	4.6928	1.9699	17.0116	0.0116	0.0019	0.0019	0.0008	0.007
EUC	Yorkshire	SAMN12229123	17181	6159	5722	204	244	4852	33.4592	4.8838	4.302	1.9559	22.3175	0.0137	0.002	0.0018	0.0008	0.0092
EUC	Yorkshire	SAMN16550664	16478	5755	5498	140	210	4875	33.568	3.9572	4.0674	1.1598	24.3836	0.0138	0.0016	0.0017	0.0005	0.01
EUC	Yorkshire	SAMN16550666	18107	6435	6310	149	233	4980	35.2951	4.239	4.5422	1.7987	24.7152	0.0145	0.0017	0.0019	0.0007	0.0101
EUC	Yorkshire	SRR7903780	18253	6374	6357	146	223	5153	30.9968	4.3815	4.5774	1.4923	20.5456	0.0127	0.0018	0.0019	0.0006	0.0084
EUC	Yorkshire	SRR7903782	16102	5580	5979	118	184	4241	26.2407	3.7555	4.4048	1.3346	16.7457	0.0108	0.0015	0.0018	0.0005	0.0069
EUC	Yorkshire	SRR7903783	15646	5340	5734	106	167	4299	21.4698	3.5662	4.2148	1.1066	12.5822	0.0088	0.0015	0.0017	0.0005	0.0052
EUC	Yorkshire	Y0972	16704	5938	5567	192	240	4767	36.2354	4.1564	4.2995	1.948	25.8315	0.0149	0.0017	0.0018	0.0008	0.0106
EUC	Yorkshire	YG0039	16584	5957	5488	172	237	4730	35.4151	4.1234	4.3072	1.9351	25.0495	0.0145	0.0017	0.0018	0.0008	0.0103
EUC	Yorkshire	YG0054	17109	6103	5696	183	245	4882	36.1253	4.3354	4.3173	2.1545	25.3181	0.0148	0.0018	0.0018	0.0009	0.0104
EUC	Landrace	landrace01	18135	6670	6009	156	241	5059	31.6281	4.4762	4.2814	1.8492	21.0214	0.013	0.0018	0.0018	0.0008	0.0086
EUC	Landrace	landrace02	18195	6771	6137	168	259	4860	36.0294	4.6875	4.3832	2.183	24.7758	0.0148	0.0019	0.0018	0.0009	0.0102
EUC	Landrace	landrace03	18768	7010	6245	176	252	5085	33.4522	4.8057	4.3327	2.185	22.1289	0.0137	0.002	0.0018	0.0009	0.0091
EUC	Landrace	landrace04	18216	6620	5902	159	246	5289	32.5439	4.5291	4.1994	1.9218	21.8936	0.0134	0.0019	0.0017	0.0008	0.009
EUC	Landrace	landrace05	19184	7195	6371	161	250	5207	32.8591	5.1691	4.4826	1.6397	21.5676	0.0135	0.0021	0.0018	0.0007	0.0089
EUC	Landrace	landrace06	18534	6905	6177	154	252	5046	33.6951	4.6736	4.4601	1.8471	22.7143	0.0138	0.0019	0.0018	0.0008	0.0093
EUC	Landrace	landrace07	19459	7259	6400	168	242	5390	33.451	4.7466	4.4946	2.0336	22.1762	0.0137	0.0019	0.0018	0.0008	0.0091
EUC	Landrace	landrace08	18522	6775	6071	175	221	5280	33.4694	4.7616	4.3395	2.3049	22.0634	0.0137	0.002	0.0018	0.0009	0.0091
EUC	Landrace	landrace09	18960	6853	6169	160	238	5540	34.3674	4.8861	4.3901	2.063	23.0282	0.0141	0.002	0.0018	0.0008	0.0095
EUC	Landrace	landrace12	18016	6575	5994	147	215	5085	31.6624	4.2873	4.233	1.4271	21.7149	0.013	0.0018	0.0017	0.0006	0.0089
EUC	Landrace	landrace13	17789	6598	5981	174	236	4800	31.7832	4.7347	4.3162	2.222	20.5102	0.0131	0.0019	0.0018	0.0009	0.0084
EUC	Landrace	landrace500	17943	5291	5155	431	257	6809	35.8006	4.1996	4.0778	2.7072	24.8161	0.0147	0.0017	0.0017	0.0011	0.0102
EUC	Landrace	LR21M03	18094	6502	6150	139	243	5060	30.1243	4.5917	4.3518	1.2605	19.9204	0.0124	0.0019	0.0018	0.0005	0.0082
EUC	Landrace	LR30F04	17624	6330	6136	148	243	4767	28.6157	4.5281	4.5826	1.5528	17.9522	0.0118	0.0019	0.0019	0.0006	0.0074
EUC	Landrace	SAMN03301673	17344	6368	5756	165	225	4830	33.3455	4.4718	4.0956	2.1044	22.6737	0.0137	0.0018	0.0017	0.0009	0.0093
EUC	Landrace	SAMN05791648	16433	5562	5582	151	238	4900	31.0214	4.0036	4.1988	1.4858	21.3333	0.0127	0.0016	0.0017	0.0006	0.0088
EUC	Landrace	SAMN05791649	16186	5452	5461	131	221	4921	27.5042	4.4655	4.2611	1.4024	17.3753	0.0113	0.0018	0.0017	0.0006	0.0071
EUC	Landrace	SAMN05791650	15143	5126	4926	148	214	4729	26.5739	4.0883	3.9599	2.0879	16.4378	0.0109	0.0017	0.0016	0.0009	0.0067
EUC	Landrace	SAMN05791651	15252	5201	4864	135	205	4847	32.7394	4.1829	3.8444	1.9972	22.7148	0.0134	0.0017	0.0016	0.0008	0.0093
EUC	Landrace	SAMN05791652	16289	5499	5402	174	238	4976	33.6383	4.4526	4.1528	1.861	23.1718	0.0138	0.0018	0.0017	0.0008	0.0095
EUC	Landrace	SAMN05791653	16062	5248	5454	120	221	5019	31.3834	4.485	4.0896	1.666	21.1428	0.0129	0.0018	0.0017	0.0007	0.0087
EUC	Landrace	SAMN05791655	15444	5031	5224	134	218	4837	26.53	4.3236	4.0745	1.6352	16.4967	0.0109	0.0018	0.0017	0.0007	0.0068
EUC	Landrace	SAMN05791656	16605	5626	5562	151	221	5045	34.3377	4.8196	4.1281	1.4699	23.9202	0.0141	0.002	0.0017	0.0006	0.0098
EUC	Landrace	SAMN05791657	15628	5156	5290	135	214	4833	34.7785	4.6692	4.0947	2.002	24.0126	0.0143	0.0019	0.0017	0.0008	0.0099
EUC	Landrace	SAMN05791659	15681	5117	5315	116	215	4918	26.6951	3.9083	4.0565	1.0193	17.711	0.011	0.0016	0.0017	0.0004	0.0073
EUC	Landrace	SAMN05791660	16828	5712	5618	150	237	5111	31.122	4.3055	4.2545	1.3499	21.2121	0.0128	0.0018	0.0017	0.0006	0.0087
EUC	Landrace	SAMN05791662	15941	5353	5416	143	223	4806	26.0955	4.2289	4.0732	1.4865	16.3069	0.0107	0.0017	0.0017	0.0006	0.0067
EUC	Landrace	SAMN06562968	19531	7114	6284	174	259	5700	37.651	5.2911	4.5004	2.3849	25.4747	0.0155	0.0022	0.0018	0.001	0.0105
EUC	Landrace	SAMN09809987	19282	7011	6553	142	253	5323	36.8036	5.16	4.6398	1.5651	25.4387	0.0151	0.0021	0.0019	0.0006	0.0104
EUC	Landrace	SAMN10509971	18110	6626	6027	177	233	5047	27.5426	4.5281	4.2926	2.0553	16.6664	0.0113	0.0019	0.0018	0.0008	0.0068
EUC	Landrace	SAMN14532191	17212	5950	5797	188	240	5037	35.6598	4.5533	4.41	2.5059	24.1906	0.0146	0.0019	0.0018	0.001	0.0099
EUC	Landrace	SAMN14532478	17826	5963	6148	171	257	5287	36.0401	4.564	4.4799	2.0854	24.9107	0.0148	0.0019	0.0018	0.0009	0.0102
EUC	Landrace	SAMN14532769	17211	6173	5807	185	243	4803	36.4367	4.718	4.4804	2.2526	24.9858	0.015	0.0019	0.0018	0.0009	0.0103
EUC	Landrace	SAMN14532790	17553	6240	5931	175	239	4968	33.8973	4.5965	4.5731	1.7335	22.9942	0.0139	0.0019	0.0019	0.0007	0.0094
EUC	Landrace	SAMN14532792	17490	6162	5843	183	251	5051	35.3607	4.3746	4.4206	2.0923	24.4732	0.0145	0.0018	0.0018	0.0009	0.01
EUC	White_composite	SAMN05791687	14771	4946	4999	142	211	4473	29.5036	3.6847	3.9316	1.1829	20.7045	0.0121	0.0015	0.0016	0.0005	0.0085
EUC	White_composite	SAMN05791705	14883	5031	5065	124	196	4467	25.5164	3.4545	3.8898	1.0176	17.1545	0.0105	0.0014	0.0016	0.0004	0.007
EUC	White_composite	SAMN05791707	12437	4125	4211	124	148	3829	20.076	2.5703	3.309	0.8669	13.3298	0.0082	0.0011	0.0014	0.0004	0.0055
EUC	White_composite	SAMN05791708	14694	4977	5055	166	183	4313	22.734	3.2887	3.932	1.358	14.1553	0.0093	0.0014	0.0016	0.0006	0.0058
EUC	White_composite	SAMN05791711	16664	5385	5927	157	222	4973	24.4086	3.7521	4.4241	1.3168	14.9155	0.01	0.0015	0.0018	0.0005	0.0061
EUC	White_composite	SAMN05791937	15443	5205	5267	156	203	4612	27.7063	3.7065	4.0842	1.3663	18.5493	0.0114	0.0015	0.0017	0.0006	0.0076
EUC	White_composite	SAMN05791938	14977	5009	5127	150	214	4477	29.8894	3.5615	3.9916	1.2734	21.063	0.0123	0.0015	0.0016	0.0005	0.0086
EUC	White_composite	SAMN05791945	15558	5198	5304	156	207	4693	29.4551	3.7142	4.1905	1.7686	19.7818	0.0121	0.0015	0.0017	0.0007	0.0081
EUC	White_composite	SAMN06045917	16502	5830	5714	148	210	4600	32.4613	4.1667	4.2134	1.1871	22.8941	0.0133	0.0017	0.0017	0.0005	0.0094
EUC	White_composite	SAMN07325927	17374	5611	5641	149	263	5710	30.2224	4.5656	4.1778	1.4915	19.9874	0.0124	0.0019	0.0017	0.0006	0.0082
EUC	Duroc	DU22M01	14795	5046	4659	112	174	4804	26.9206	3.476	3.4917	0.3772	19.5757	0.0111	0.0014	0.0014	0.0002	0.008
EUC	Duroc	DU22M02	14323	4869	4495	123	170	4666	25.2081	3.245	3.4525	0.506	18.0046	0.0104	0.0013	0.0014	0.0002	0.0074
EUC	Duroc	DUR001	13128	4208	4336	108	162	4314	27.3579	3.4637	3.5085	0.6806	19.7051	0.0112	0.0014	0.0014	0.0003	0.0081
EUC	Duroc	DUR002	12984	4097	4252	111	175	4349	27.326	3.1937	3.3637	0.4544	20.3142	0.0112	0.0013	0.0014	0.0002	0.0083
EUC	Duroc	duroc1	14254	4934	4804	121	190	4205	31.0764	3.6658	3.6677	0.6116	23.1314	0.0128	0.0015	0.0015	0.0003	0.0095
EUC	Duroc	duroc10	14083	4777	4448	136	176	4546	22.5633	3.7427	3.3774	1.0333	14.41	0.0093	0.0015	0.0014	0.0004	0.0059
EUC	Duroc	duroc11	14731	5011	4661	127	150	4782	22.0419	3.6694	3.5122	0.8273	14.0331	0.0091	0.0015	0.0014	0.0003	0.0058
EUC	Duroc	duroc12	13525	4550	4611	124	163	4077	23.1365	3.4046	3.3585	1.3802	14.9931	0.0095	0.0014	0.0014	0.0006	0.0062
EUC	Duroc	duroc13	13405	4537	4534	116	179	4039	29.936	3.4631	3.3536	0.4834	22.636	0.0123	0.0014	0.0014	0.0002	0.0093
EUC	Duroc	duroc14	13310	4473	4559	125	166	3987	24.9474	3.4668	3.4231	1.1817	16.8757	0.0102	0.0014	0.0014	0.0005	0.0069
EUC	Duroc	duroc15	14079	4793	4850	117	192	4127	28.3493	3.3887	3.6556	0.3241	20.9808	0.0116	0.0014	0.0015	0.0001	0.0086
EUC	Duroc	duroc16	13973	4863	4777	108	177	4048	25.3824	3.4572	3.7021	0.5767	17.6464	0.0104	0.0014	0.0015	0.0002	0.0072
EUC	Duroc	duroc17	14054	4852	4750	129	161	4162	21.5093	3.5263	3.5862	0.4704	13.9264	0.0088	0.0014	0.0015	0.0002	0.0057
EUC	Duroc	duroc18	13154	4484	4418	108	164	3980	16.5529	3.4515	3.3786	0.6519	9.0708	0.0068	0.0014	0.0014	0.0003	0.0037
EUC	Duroc	duroc19	13969	4782	4725	130	165	4167	19.3709	3.6058	3.6224	0.783	11.3599	0.008	0.0015	0.0015	0.0003	0.0047
EUC	Duroc	duroc2	14033	4713	4761	127	167	4265	23.2361	3.6705	3.578	0.5017	15.4859	0.0095	0.0015	0.0015	0.0002	0.0064
EUC	Duroc	duroc20	13915	4817	4690	123	161	4124	23.4629	3.9339	3.5338	0.4839	15.5113	0.0096	0.0016	0.0015	0.0002	0.0064
EUC	Duroc	duroc21	13891	4833	4685	134	184	4055	26.4889	3.408	3.4871	0.7398	18.854	0.0109	0.0014	0.0014	0.0003	0.0077
EUC	Duroc	duroc22	13932	4815	4690	120	190	4117	27.3987	3.3507	3.4958	0.5157	20.0364	0.0113	0.0014	0.0014	0.0002	0.0082
EUC	Duroc	duroc23	13311	4499	4428	123	188	4073	26.7467	3.044	3.4864	0.5947	19.6216	0.011	0.0012	0.0014	0.0002	0.0081
EUC	Duroc	duroc24	13753	4709	4661	114	179	4090	29.2139	3.2863	3.5581	0.6604	21.7091	0.012	0.0013	0.0015	0.0003	0.0089
EUC	Duroc	duroc25	13241	4486	4408	98	171	4078	16.2528	3.5072	3.4017	0.2826	9.0612	0.0067	0.0014	0.0014	0.0001	0.0037
EUC	Duroc	duroc26	12702	4204	4254	100	165	3979	28.91	3.258	3.2038	0.5356	21.9125	0.0119	0.0013	0.0013	0.0002	0.009
EUC	Duroc	duroc27	14078	4875	4812	120	173	4098	26.7271	3.6863	3.5776	0.4799	18.9833	0.011	0.0015	0.0015	0.0002	0.0078
EUC	Duroc	duroc3	13967	4843	4720	113	174	4117	25.9849	3.3772	3.5699	0.3804	18.6574	0.0107	0.0014	0.0015	0.0002	0.0077
EUC	Duroc	duroc4	13569	4631	4582	102	165	4089	26.2798	3.5976	3.5478	0.6727	18.4617	0.0108	0.0015	0.0015	0.0003	0.0076
EUC	Duroc	duroc5	17193	5942	5664	156	203	5228	34.3655	4.652	4.0866	1.6837	23.9431	0.0141	0.0019	0.0017	0.0007	0.0098
EUC	Duroc	duroc6	17310	6041	5679	162	209	5219	35.3367	4.3125	4.0179	1.3392	25.6671	0.0145	0.0018	0.0016	0.0005	0.0105
EUC	Duroc	duroc7	13826	4624	4594	121	161	4326	27.1633	3.5578	3.2762	0.4304	19.8989	0.0112	0.0015	0.0013	0.0002	0.0082
EUC	Duroc	duroc8	15226	5229	4877	127	167	4826	26.9469	3.6513	3.617	0.6783	19.0002	0.0111	0.0015	0.0015	0.0003	0.0078
EUC	Duroc	duroc9	13774	4530	4727	95	163	4259	24.4087	3.3197	3.6018	0.5463	16.9409	0.01	0.0014	0.0015	0.0002	0.007
EUC	Duroc	PigWUR134	17005	5884	5442	143	197	5339	31.9419	4.3307	4.1415	1.0218	22.4479	0.0131	0.0018	0.0017	0.0004	0.0092
EUC	Duroc	S130_scau-A_D1_AHH2L5DSXX_S130	12535	3867	4188	106	159	4215	24.9051	2.806	3.2138	0.3776	18.5078	0.0102	0.0012	0.0013	0.0002	0.0076
EUC	Duroc	S131_scau-A_D2_AHH2L5DSXX_S131	11841	3616	3936	119	150	4020	22.6202	2.6696	3.0707	1.4259	15.454	0.0093	0.0011	0.0013	0.0006	0.0063
EUC	Duroc	S138_scau-A_D9_AHH2L5DSXX_S138	12411	3791	4120	118	161	4221	21.4693	2.7365	3	1.3643	14.3684	0.0088	0.0011	0.0012	0.0006	0.0059
EUC	Duroc	S139_scau-A_D10_AHH2L5DSXX_S139	12475	3873	4154	114	170	4164	20.5853	2.7615	3.3088	0.6311	13.8839	0.0085	0.0011	0.0014	0.0003	0.0057
EUC	Duroc	S142_scau-A_D13_AHH2L5DSXX_S142	12355	3803	4246	119	166	4021	21.4187	2.835	3.2847	0.6057	14.6933	0.0088	0.0012	0.0013	0.0002	0.006
EUC	Duroc	S143_scau-A_D14_AHH2L5DSXX_S143	16069	5479	5460	145	220	4765	33.1693	3.8733	4.1344	2.2363	22.9252	0.0136	0.0016	0.0017	0.0009	0.0094
EUC	Duroc	S144_scau-A_D15_AHH2L5DSXX_S144	11955	3673	4039	109	163	3971	23.582	2.9153	3.0808	0.5121	17.0739	0.0097	0.0012	0.0013	0.0002	0.007
EUC	Duroc	S149_scau-A_D20_AHH2L5DSXX_S149	11897	3666	4040	110	154	3927	24.7358	2.8979	3.1956	1.2854	17.357	0.0102	0.0012	0.0013	0.0005	0.0071
EUC	Duroc	SAMN05791658	11578	3528	3695	108	160	4087	20.3963	2.9583	3.1044	0.5427	13.7908	0.0084	0.0012	0.0013	0.0002	0.0057
EUC	Duroc	SAMN05791661	11853	3661	3911	98	179	4004	25.3855	3.0081	3.1252	0.9335	18.3188	0.0104	0.0012	0.0013	0.0004	0.0075
EUC	Duroc	SAMN05791663	13583	4121	4495	122	184	4661	29.273	3.0223	3.5673	1.1909	21.4925	0.012	0.0012	0.0015	0.0005	0.0088
EUC	Duroc	SAMN05791664	13380	4010	4480	99	168	4623	25.471	2.9497	3.3827	0.6412	18.4973	0.0105	0.0012	0.0014	0.0003	0.0076
EUC	Duroc	SAMN05791665	12993	4042	4319	96	177	4359	23.2597	3.1208	3.3649	0.483	16.291	0.0096	0.0013	0.0014	0.0002	0.0067
EUC	Duroc	SAMN05791666	12019	3556	4060	88	149	4166	22.1048	2.7194	3.1338	0.5147	15.737	0.0091	0.0011	0.0013	0.0002	0.0065
EUC	Duroc	SAMN05791667	12241	3757	4061	87	157	4179	24.9596	2.8224	3.2255	0.5098	18.4019	0.0102	0.0012	0.0013	0.0002	0.0076
EUC	Duroc	SAMN05791670	12838	4030	4246	100	167	4295	26.7098	3.0785	3.3357	0.4502	19.8454	0.011	0.0013	0.0014	0.0002	0.0081
EUC	Duroc	SAMN05791671	13172	4091	4366	102	173	4440	26.1894	3.2088	3.4713	0.3869	19.1224	0.0108	0.0013	0.0014	0.0002	0.0079
EUC	Duroc	SAMN05791672	12314	3760	4061	99	170	4224	20.8186	2.9113	3.2306	0.305	14.3718	0.0085	0.0012	0.0013	0.0001	0.0059
EUC	Duroc	SAMN05791673	12698	3895	4149	125	189	4340	20.5162	2.9193	3.2938	0.8038	13.4994	0.0084	0.0012	0.0014	0.0003	0.0055
EUC	Duroc	SAMN05791674	13044	3933	4365	105	168	4473	19.5824	3.0137	3.3851	0.4259	12.7578	0.008	0.0012	0.0014	0.0002	0.0052
EUC	Duroc	SAMN06562573	14514	4798	4821	123	185	4587	26.5003	3.3904	3.5904	0.7558	18.7637	0.0109	0.0014	0.0015	0.0003	0.0077
EUC	Duroc	SAMN06562961	14665	4894	4861	113	175	4622	28.6189	3.6078	3.817	0.6618	20.5323	0.0118	0.0015	0.0016	0.0003	0.0084
EUC	Duroc	SAMN06562981	14371	4856	4738	113	178	4486	30.6749	3.6563	3.5165	0.5684	22.9337	0.0126	0.0015	0.0014	0.0002	0.0094
EUC	Duroc	SAMN06562994	14174	4704	4702	118	165	4485	24.7935	3.0921	3.6157	0.6792	17.4065	0.0102	0.0013	0.0015	0.0003	0.0071
EUC	Duroc	SAMN06563306	15079	5253	4837	113	185	4691	28.5516	3.8579	3.5401	0.4709	20.6826	0.0117	0.0016	0.0015	0.0002	0.0085
EUC	Duroc	SAMN06578935	13796	4551	4629	132	183	4301	25.8267	3.3403	3.4959	0.9156	18.0749	0.0106	0.0014	0.0014	0.0004	0.0074
EUC	Duroc	SAMN06617789	13653	4407	4549	109	170	4418	28.5027	3.0287	3.4335	0.6533	21.3873	0.0117	0.0012	0.0014	0.0003	0.0088
EUC	Duroc	SAMN09111834	14074	4711	4714	125	184	4340	25.7444	3.6591	3.5002	0.3927	18.1925	0.0106	0.0015	0.0014	0.0002	0.0075
EUC	Duroc	SAMN09878800	12430	3976	4189	94	162	4009	25.126	3	3.2887	1.0272	17.8101	0.0103	0.0012	0.0014	0.0004	0.0073
EUC	Duroc	SAMN09878801	13237	4391	4421	113	186	4126	26.8659	3.716	3.4853	1.3968	18.2678	0.011	0.0015	0.0014	0.0006	0.0075
EUC	Duroc	SAMN09878802	13055	4302	4353	94	175	4131	24.7707	3.118	3.5729	0.4702	17.6096	0.0102	0.0013	0.0015	0.0002	0.0072
EUC	Duroc	SAMN09878803	14014	4621	4614	98	196	4485	26.3764	3.4996	3.6043	0.3712	18.9013	0.0108	0.0014	0.0015	0.0002	0.0078
EUC	Duroc	SAMN10509970	14814	5068	4784	115	174	4673	25.497	3.5616	3.6462	0.3324	17.9568	0.0105	0.0015	0.0015	0.0001	0.0074
EUC	Duroc	SAMN14638798	14013	4612	4683	143	180	4395	26.6979	3.5899	3.702	1.2889	18.1171	0.011	0.0015	0.0015	0.0005	0.0074
EUC	Duroc	SAMN14638799	13492	4539	4375	125	186	4267	27.5395	3.5323	3.4589	0.6041	19.9442	0.0113	0.0015	0.0014	0.0002	0.0082
EUC	Duroc	SAMN14638800	13946	4710	4500	139	182	4415	26.3832	3.677	3.5936	0.5508	18.5619	0.0108	0.0015	0.0015	0.0002	0.0076
EUC	Duroc	SAMN14638801	13556	4513	4396	134	183	4330	26.5572	3.9235	3.4209	0.5032	18.7096	0.0109	0.0016	0.0014	0.0002	0.0077
EUC	Duroc	SAMN14638802	13476	4525	4400	129	180	4242	24.0079	3.6972	3.454	0.5088	16.3478	0.0099	0.0015	0.0014	0.0002	0.0067
EUD	Casertana	CT01F13	14977	5147	5057	144	202	4427	30.7046	3.731	3.9168	0.7898	22.2669	0.0126	0.0015	0.0016	0.0003	0.0091
EUD	Casertana	SSC049	16444	5557	5559	127	230	4971	27.5814	4.6955	4.4113	0.9677	17.5069	0.0113	0.0019	0.0018	0.0004	0.0072
EUD	Casertana	SSC051	16098	5470	5241	136	226	5025	33.5866	4.3252	4.2724	0.7464	24.2426	0.0138	0.0018	0.0018	0.0003	0.01
EUD	Nero_Siciliano	SAMN08035066	16743	5729	5533	176	247	5058	35.3795	4.3824	4.3191	1.7593	24.9187	0.0145	0.0018	0.0018	0.0007	0.0102
EUD	Kunekune	SSC111	16890	5745	5710	144	247	5044	34.6975	4.2662	4.4319	1.6919	24.3074	0.0142	0.0018	0.0018	0.0007	0.01
EUD	Kunekune	SSC174	16484	5624	5570	132	227	4931	32.9953	4.3209	4.2421	1.3807	23.0516	0.0135	0.0018	0.0017	0.0006	0.0095
EUD	Pietrain	PI21M21	15803	5431	5261	135	226	4750	33.4462	4.4633	4.1188	1.1289	23.7352	0.0137	0.0018	0.0017	0.0005	0.0097
EUD	Pietrain	pietrain01	18456	6652	6244	168	238	5154	36.0208	4.5558	4.5664	1.9434	24.9552	0.0148	0.0019	0.0019	0.0008	0.0102
EUD	Pietrain	pietrain02	19209	7035	6323	178	235	5438	32.1314	4.6664	4.5425	2.3436	20.5788	0.0132	0.0019	0.0019	0.001	0.0085
EUD	Pietrain	pietrain03	19219	6985	6333	170	243	5488	35.2471	4.839	4.6337	1.8326	23.9418	0.0145	0.002	0.0019	0.0008	0.0098
EUD	Pietrain	pietrain04	19761	7256	6388	181	243	5693	36.3926	4.8929	4.5404	2.1902	24.7691	0.0149	0.002	0.0019	0.0009	0.0102
EUD	Pietrain	pietrain05	19154	7087	6283	171	259	5354	36.3136	4.8655	4.5856	1.8438	25.0188	0.0149	0.002	0.0019	0.0008	0.0103
EUD	Pietrain	pietrain07	19598	7071	6359	159	243	5766	30.4258	4.7697	4.563	1.3313	19.762	0.0125	0.002	0.0019	0.0005	0.0081
EUD	Pietrain	pietrain08	19869	7236	6416	165	242	5810	35.1826	4.6783	4.5798	1.9129	24.0117	0.0144	0.0019	0.0019	0.0008	0.0099
EUD	Pietrain	pietrain09	14481	4981	4809	147	187	4357	25.9951	3.2485	3.4364	1.606	17.7042	0.0107	0.0013	0.0014	0.0007	0.0073
EUD	Pietrain	pietrain11	16842	5949	5750	145	213	4785	30.1401	4.3683	4.2065	1.3958	20.1696	0.0124	0.0018	0.0017	0.0006	0.0083
EUD	Pietrain	pietrain500	17632	5147	5105	402	214	6764	30.6406	3.796	4.1819	1.8447	20.818	0.0126	0.0016	0.0017	0.0008	0.0085
EUD	Pietrain	SAMN11405539	16905	5755	5592	166	227	5165	34.9363	4.9279	4.4238	2.5174	23.0671	0.0143	0.002	0.0018	0.001	0.0095
EUD	Pietrain	SAMN11405540	16918	5813	5594	172	243	5096	33.871	5.1359	4.4048	2.0062	22.3241	0.0139	0.0021	0.0018	0.0008	0.0092
EUD	Pietrain	SAMN11405547	16641	5709	5504	169	226	5033	31.6792	4.1529	4.2596	2.3305	20.9362	0.013	0.0017	0.0017	0.001	0.0086
EUD	Pietrain	SAMN12229111	16924	5901	5724	184	234	4881	30.9594	4.4957	4.3755	1.7316	20.3566	0.0127	0.0018	0.0018	0.0007	0.0084
EUD	Pietrain	SAMN12229112	16631	5910	5578	157	224	4762	36.2974	4.5611	4.2813	1.6646	25.7904	0.0149	0.0019	0.0018	0.0007	0.0106
EUD	Pietrain	SAMN12229113	16495	5665	5619	162	235	4814	27.6148	4.2991	4.284	2.1909	16.8408	0.0113	0.0018	0.0018	0.0009	0.0069
EUD	Pietrain	SAMN12229114	16822	5748	5593	174	243	5064	34.3964	4.5272	4.3772	1.928	23.5639	0.0141	0.0019	0.0018	0.0008	0.0097
EUD	Pietrain	SAMN12229115	16636	5692	5500	177	236	5031	35.339	4.5422	4.2011	1.8929	24.7028	0.0145	0.0019	0.0017	0.0008	0.0101
EUD	Pietrain	SAMN12229116	16985	5883	5628	167	235	5072	34.6978	4.7061	4.2658	2.0295	23.6964	0.0142	0.0019	0.0018	0.0008	0.0097
EUD	Pietrain	SAMN12229117	16833	5866	5588	175	241	4963	33.3413	4.5	4.2967	1.8438	22.7009	0.0137	0.0018	0.0018	0.0008	0.0093
EUD	Pietrain	SAMN12229118	17256	5901	5809	177	245	5124	36.0001	4.26	4.5189	1.9849	25.2363	0.0148	0.0017	0.0019	0.0008	0.0104
EUD	Pietrain	SAMN12229122	17375	6242	5801	170	274	4888	37.3543	4.5436	4.5021	1.4726	26.836	0.0153	0.0019	0.0018	0.0006	0.011
EUD	Pietrain	SAMN12229128	16782	5820	5633	164	240	4925	34.4884	4.4846	4.382	1.5753	24.0465	0.0142	0.0018	0.0018	0.0006	0.0099
EUD	Pietrain	SAMN12229129	16830	5858	5675	173	230	4894	37.2965	4.4968	4.2779	2.0344	26.4874	0.0153	0.0018	0.0018	0.0008	0.0109
EUD	Pietrain	SAMN12229132	16968	5928	5708	160	246	4926	37.8035	4.5588	4.4448	2.0559	26.7441	0.0155	0.0019	0.0018	0.0008	0.011
EUD	Pietrain	SAMN12229133	16706	5955	5525	150	247	4829	35.82	4.0915	4.2114	1.3425	26.1745	0.0147	0.0017	0.0017	0.0006	0.0107
EUD	Pietrain	SAMN12229134	16752	5913	5574	164	243	4858	37.9933	4.5298	4.3503	2.2076	26.9057	0.0156	0.0019	0.0018	0.0009	0.011
EUD	Pietrain	SSC155	14346	4727	4669	138	199	4613	27.9312	3.9313	3.7892	0.8576	19.3531	0.0115	0.0016	0.0016	0.0004	0.0079
EUD	Pietrain	SSC159	16398	5507	5420	158	227	5086	30.0091	4.3144	4.2287	2.0476	19.4185	0.0123	0.0018	0.0017	0.0008	0.008
EUD	Pietrain	SSC160	17237	6120	5761	158	262	4936	34.6067	4.5928	4.4719	2.1771	23.3649	0.0142	0.0019	0.0018	0.0009	0.0096
EUD	Pietrain	SSC161	16936	5779	5650	159	254	5094	30.5152	4.3906	4.3731	2.0757	19.6757	0.0125	0.0018	0.0018	0.0009	0.0081
EUD	Pietrain	SSC165	16834	5863	5553	142	248	5028	31.7023	4.3716	4.241	2.0462	21.0434	0.013	0.0018	0.0017	0.0008	0.0086
EUD	Schweizer_Edelschwein	SSC163	17761	6179	5955	148	259	5220	35.6698	4.5024	4.6209	1.8139	24.7325	0.0146	0.0018	0.0019	0.0007	0.0102
EUD	Berkshire	berkshire02	15900	5687	5264	149	221	4579	24.2659	4.1937	4.0491	0.7858	15.2373	0.01	0.0017	0.0017	0.0003	0.0063
EUD	Berkshire	berkshire500	17605	5149	5071	367	230	6788	29.4443	3.7219	4.0272	1.6987	19.9965	0.0121	0.0015	0.0017	0.0007	0.0082
EUD	Berkshire	BK01F10	18276	6501	5891	144	234	5506	30.059	4.3068	4.1996	0.8624	20.6902	0.0123	0.0018	0.0017	0.0004	0.0085
EUD	Berkshire	BK01M20	18644	6737	5951	158	233	5565	34.5932	4.6134	4.1965	0.99	24.7934	0.0142	0.0019	0.0017	0.0004	0.0102
EUD	Berkshire	SAMN03566756	15975	5717	5234	150	212	4662	25.2722	4.4038	3.9984	1.0711	15.7989	0.0104	0.0018	0.0016	0.0004	0.0065
EUD	Berkshire	SAMN03566757	16920	6114	5672	149	218	4767	28.3181	4.5722	4.2435	0.5491	18.9532	0.0116	0.0019	0.0017	0.0002	0.0078
EUD	Berkshire	SAMN03566758	16321	5874	5389	146	216	4696	25.5499	4.25	4.1672	0.7686	16.3641	0.0105	0.0017	0.0017	0.0003	0.0067
EUD	Berkshire	SAMN03566759	16252	5930	5334	162	213	4613	26.8241	4.4857	4.0869	0.8829	17.3686	0.011	0.0018	0.0017	0.0004	0.0071
EUD	Berkshire	SAMN03566760	16286	5889	5375	165	211	4646	25.6099	4.4645	4.2217	0.7828	16.141	0.0105	0.0018	0.0017	0.0003	0.0066
EUD	Iberian	IBGM0327	15032	4979	4815	135	187	4916	24.1069	4.1093	3.6815	0.918	15.3981	0.0099	0.0017	0.0015	0.0004	0.0063
EUD	Iberian	IBGU1803	13500	4294	4351	142	180	4533	27.2468	3.3726	3.5806	0.6736	19.6199	0.0112	0.0014	0.0015	0.0003	0.0081
EUD	Iberian	IBGU1804	13528	4443	4298	136	192	4459	26.5521	3.3358	3.5203	0.7208	18.9753	0.0109	0.0014	0.0014	0.0003	0.0078
EUD	Iberian	IBGU1805	13675	4485	4358	138	191	4503	26.7693	3.5431	3.5519	0.8057	18.8685	0.011	0.0015	0.0015	0.0003	0.0077
EUD	Hampshire	HA20U01	16644	5725	5652	143	210	4914	32.3644	3.8446	4.1834	0.5862	23.7502	0.0133	0.0016	0.0017	0.0002	0.0098
EUD	Hampshire	HA20U02	15107	5191	5046	142	207	4521	28.3336	3.6432	3.7498	0.6172	20.3235	0.0116	0.0015	0.0015	0.0003	0.0083
EUD	Hampshire	hampshire500	16820	4814	4664	357	213	6772	21.1624	3.4339	3.8243	1.6611	12.2431	0.0087	0.0014	0.0016	0.0007	0.005
EUD	Creole	CRGU1508	17894	6171	6050	131	230	5312	34.9433	4.4971	4.4413	1.049	24.9559	0.0143	0.0018	0.0018	0.0004	0.0102
EUD	Tamworth	TA01F19	16124	5699	5555	131	216	4523	31.4699	3.9186	4.1775	0.8547	22.5191	0.0129	0.0016	0.0017	0.0004	0.0092
EUD	Tamworth	TA01M06	16286	5698	5620	129	212	4627	30.1352	3.8996	4.2565	0.9278	21.0513	0.0124	0.0016	0.0017	0.0004	0.0086
EUD	Tamworth	TWGB0371	15235	5094	5093	134	226	4688	32.7916	3.6841	4.0426	0.9666	24.0983	0.0135	0.0015	0.0017	0.0004	0.0099
EUD	Angler_Sattleschwein	AS01F01	19273	6972	6257	161	241	5642	32.2869	4.4624	4.6486	0.9827	22.1931	0.0133	0.0018	0.0019	0.0004	0.0091
EUD	Angler_Sattleschwein	AS01F09	16379	5656	5817	143	178	4585	22.6119	3.851	4.3566	0.8296	13.5747	0.0093	0.0016	0.0018	0.0003	0.0056
EUD	Yucatan	yucatan01	16474	5635	5572	141	230	4896	26.1576	3.8281	4.1549	0.8767	17.2979	0.0107	0.0016	0.0017	0.0004	0.0071
EUD	Yucatan	yucatan02	16829	5877	5668	159	224	4901	28.3788	4.2772	4.1749	0.9218	19.005	0.0117	0.0018	0.0017	0.0004	0.0078
EUD	Yucatan	yucatan03	15914	5500	5337	129	219	4729	30.9828	3.9943	3.9991	0.9809	22.0085	0.0127	0.0016	0.0016	0.0004	0.009
EUD	Yucatan	yucatan04	15814	5411	5317	131	210	4745	29.8621	3.8892	3.9612	0.9439	21.0678	0.0123	0.0016	0.0016	0.0004	0.0087
EUD	Yucatan	yucatan05	16409	5634	5525	143	231	4876	26.6422	4.0361	4.1998	0.7266	17.6796	0.0109	0.0017	0.0017	0.0003	0.0073
EUD	Yucatan	yucatan06	15968	5537	5300	139	216	4776	27.1976	3.9434	3.9532	0.9433	18.3576	0.0112	0.0016	0.0016	0.0004	0.0075
EUD	Yucatan	yucatan07	16403	5723	5497	135	226	4822	27.4855	4.2303	4.0489	0.8874	18.3189	0.0113	0.0017	0.0017	0.0004	0.0075
EUD	Yucatan	yucatan08	16677	5834	5593	137	235	4878	28.2022	4.3626	4.1237	0.6657	19.0502	0.0116	0.0018	0.0017	0.0003	0.0078
EUD	Yucatan	yucatan09	17296	6118	5821	167	242	4948	26.2993	4.4437	4.2076	1.0317	16.6163	0.0108	0.0018	0.0017	0.0004	0.0068
EUD	Yucatan	yucatan10	17327	6055	5831	156	244	5041	27.4165	4.286	4.2284	1.012	17.8902	0.0113	0.0018	0.0017	0.0004	0.0073
EUD	Yucatan	yucatan11	17375	6188	5851	146	240	4950	31.8246	4.5704	4.3057	0.7895	22.159	0.0131	0.0019	0.0018	0.0003	0.0091
EUD	Yucatan	yucatan12	16889	5978	5694	157	240	4820	34.2063	4.5111	4.1073	0.6627	24.9253	0.014	0.0019	0.0017	0.0003	0.0102
EUD	Yucatan	YUUS1489	16377	5537	5522	146	219	4953	19.9665	4.0209	4.1354	0.689	11.1212	0.0082	0.0017	0.0017	0.0003	0.0046
EUD	British_Saddleback	BS01F35	19416	6986	6399	161	228	5642	33.6257	4.8101	4.6827	0.9212	23.2117	0.0138	0.002	0.0019	0.0004	0.0095
EUD	Mangalica	MA01F20	14784	5004	4861	135	190	4594	22.7024	3.6234	3.7883	0.7776	14.513	0.0093	0.0015	0.0016	0.0003	0.006
EUD	Mangalica	mangalica01	15757	5330	5236	146	207	4838	24.6831	3.6909	4.0224	0.827	16.1429	0.0101	0.0015	0.0017	0.0003	0.0066
EUD	Mangalica	mangalica02	15467	5025	5198	151	213	4880	29.9638	3.6634	4.0372	0.7613	21.5019	0.0123	0.0015	0.0017	0.0003	0.0088
EUD	Mangalica	mangalica03	16015	5487	5332	145	205	4846	31.7507	3.9744	4.0627	1.5482	22.1654	0.013	0.0016	0.0017	0.0006	0.0091
EUD	Middle_White	MW01F29	19133	6943	6202	176	226	5586	31.2503	4.4519	4.4695	1.9207	20.4081	0.0128	0.0018	0.0018	0.0008	0.0084
EUD	Bunte_Bentheimer	BB01M47	19536	7021	6249	157	235	5874	25.1537	4.8169	4.4299	1.3288	14.578	0.0103	0.002	0.0018	0.0005	0.006
EUD	Chato_Murciano	CM01F17	18852	6823	6072	139	217	5601	32.7592	4.5434	4.422	1.1619	22.6318	0.0135	0.0019	0.0018	0.0005	0.0093
EUD	Chato_Murciano	CM01F18	14765	5013	5183	98	159	4312	16.4266	3.21	3.8682	0.4296	8.9188	0.0067	0.0013	0.0016	0.0002	0.0037
EUD	Linderodsvin	LS01F04	18822	6776	6135	161	231	5519	33.7721	4.7871	4.377	0.9501	23.658	0.0139	0.002	0.0018	0.0004	0.0097
EUD	Calabrese	CA01F14	15166	5172	5226	109	174	4485	19.2816	3.3995	3.9941	0.6845	11.2034	0.0079	0.0014	0.0016	0.0003	0.0046
EUD	Retinto	RE01F51	13930	4609	4785	95	148	4293	20.8943	3.3594	3.7179	0.3387	13.4783	0.0086	0.0014	0.0015	0.0001	0.0055
EUD	Gloucester_old_spot	GO01F23	17055	6056	5418	134	196	5251	30.6146	3.598	3.9546	1.1941	21.8678	0.0126	0.0015	0.0016	0.0005	0.009
EUW	Spain	WBES0494	15278	4998	5008	141	212	4919	28.3598	3.4288	4.0117	1.1078	19.8116	0.0116	0.0014	0.0016	0.0005	0.0081
EUW	Spain	WBES0717	14630	4735	4788	147	205	4755	29.7618	3.7627	3.8688	0.9444	21.1859	0.0122	0.0015	0.0016	0.0004	0.0087
EUW	Switzerland	SSC052	14837	4693	4900	144	196	4904	31.5198	3.5583	3.9013	0.8168	23.2434	0.0129	0.0015	0.0016	0.0003	0.0095
EUW	Switzerland	WB26M09	14851	4878	5015	124	176	4658	20.7663	3.4433	4.0215	0.6655	12.636	0.0085	0.0014	0.0017	0.0003	0.0052
EUW	Greece	greece02	13302	4286	4640	67	106	4203	14.922	2.6429	3.841	0.2789	8.1592	0.0061	0.0011	0.0016	0.0001	0.0034
EUW	Near_east	PS-21	16687	5641	5708	113	220	5005	31.7963	3.8196	4.3176	0.4808	23.1782	0.0131	0.0016	0.0018	0.0002	0.0095
EUW	Near_east	PS-22	16690	5658	5784	120	219	4909	30.3586	3.933	4.3895	0.7232	21.3129	0.0125	0.0016	0.0018	0.0003	0.0088
EUW	Near_east	WB33U05	16668	5646	5793	120	215	4894	30.6265	3.9174	4.4022	0.7485	21.5584	0.0126	0.0016	0.0018	0.0003	0.0089
EUW	Hungary	a1	15449	5139	5276	122	201	4711	28.2608	3.3494	4.1172	0.4959	20.2983	0.0116	0.0014	0.0017	0.0002	0.0083
EUW	Hungary	a2	15541	5138	5321	113	189	4780	20.5719	3.428	4.0383	0.5148	12.5908	0.0084	0.0014	0.0017	0.0002	0.0052
EUW	Hungary	a3	15307	5031	5288	109	192	4687	29.127	3.1699	4.1272	0.4408	21.3891	0.012	0.0013	0.0017	0.0002	0.0088
EUW	Italy	PS-17	16389	5660	5198	125	193	5213	31.4739	3.8371	4.0043	0.5321	23.1004	0.0129	0.0016	0.0016	0.0002	0.0095
EUW	Italy	PS-18	15211	5160	5238	131	208	4474	31.6634	4.2468	4.0909	0.5348	22.7911	0.013	0.0017	0.0017	0.0002	0.0094
EUW	Italy	PS-19	15972	5531	5430	136	214	4661	27.7401	3.9295	4.2817	1.0923	18.4366	0.0114	0.0016	0.0018	0.0004	0.0076
EUW	Italy	PS-20	15020	5172	4853	125	194	4676	27.7035	3.9755	4.0392	0.4466	19.2422	0.0114	0.0016	0.0017	0.0002	0.0079
EUW	Tunisia	WBTN0965	16940	5606	5556	126	213	5439	31.1839	3.9547	4.2033	0.9674	22.0585	0.0128	0.0016	0.0017	0.0004	0.0091
EUW	France	WB25U11	15463	5186	5096	121	199	4861	28.8348	3.5684	3.9456	1.0536	20.2672	0.0118	0.0015	0.0016	0.0004	0.0083
EUW	Netherlands	PS-26	15970	5385	5253	120	204	5008	25.9305	3.8457	4.0719	0.4885	17.5244	0.0106	0.0016	0.0017	0.0002	0.0072
EUW	Netherlands	PS-27	16846	5753	5344	136	198	5415	24.848	3.841	4.1947	0.6966	16.1157	0.0102	0.0016	0.0017	0.0003	0.0066
EUW	Netherlands	WB21M03	14375	4838	4562	126	196	4653	22.9821	3.636	3.8092	0.4452	15.0916	0.0094	0.0015	0.0016	0.0002	0.0062
OTG	Babyrousa_babyrussa	hogdeer	108160	20615	47096	100	625	39724	89.5002	16.2538	25.1321	3.3208	44.7935	0.0368	0.0067	0.0103	0.0014	0.0184
OTG	Phacochoerus_africanus	CRX101331	88234	13785	37763	85	829	35772	91.0271	14.8317	21.6137	3.7146	50.8672	0.0374	0.0061	0.0089	0.0015	0.0209
OTG	Phacochoerus_africanus	CRX101332	89228	13989	38074	79	838	36248	94.7391	15.2671	21.7067	4.1059	53.6594	0.0389	0.0063	0.0089	0.0017	0.022
OTG	Phacochoerus_africanus	CRX101333	89549	14050	38205	85	854	36355	91.4815	15.0977	21.7385	3.597	51.0483	0.0376	0.0062	0.0089	0.0015	0.021
OTG	Phacochoerus_africanus	CRX101334	89551	14085	38207	81	848	36330	95.9153	15.5434	21.7507	5.1961	53.4251	0.0394	0.0064	0.0089	0.0021	0.0219
OTG	Phacochoerus_africanus	CRX101335	89567	14126	38237	80	837	36287	91.6259	15.0711	21.7586	2.187	52.6092	0.0376	0.0062	0.0089	0.0009	0.0216
OTG	Phacochoerus_africanus	CRX101336	89598	14116	38254	77	836	36315	91.0916	15.0522	21.7508	2.1877	52.1009	0.0374	0.0062	0.0089	0.0009	0.0214
OTG	Phacochoerus_africanus	CRX101337	89697	14203	38251	79	830	36334	93.2846	15.3984	21.7615	2.0469	54.0778	0.0383	0.0063	0.0089	0.0008	0.0222
OTG	Phacochoerus_africanus	CRX101338	89390	14007	38186	82	822	36293	94.2373	15.4012	21.7229	5.4539	51.6593	0.0387	0.0063	0.0089	0.0022	0.0212
OTG	Phacochoerus_africanus	CRX101339	89552	14086	38237	80	838	36311	93.5592	15.0738	21.6866	2.5829	54.2159	0.0384	0.0062	0.0089	0.0011	0.0223
OTG	Phacochoerus_africanus	PHAF03F01	97052	16119	43069	87	865	36912	94.7843	16.0735	23.1122	2.5223	53.0762	0.0389	0.0066	0.0095	0.001	0.0218
OTG	Potamochoerus_porcus	CRX101340	88314	14382	38280	101	682	34869	88.193	12.9974	21.7022	3.6787	49.8147	0.0362	0.0053	0.0089	0.0015	0.0205
OTG	Potomochoerus_porcus	POPO01M01	93037	15566	41660	95	747	34969	79.8904	14.4982	22.7608	3.3182	39.3133	0.0328	0.006	0.0093	0.0014	0.0161
OTG	Potomochoerus_larvatus	POLA01M01	94466	15515	42865	96	731	35259	82.7242	14.1176	23.0308	4.0321	41.5438	0.034	0.0058	0.0095	0.0017	0.0171
OTG	Porcula_salvania	Pygmyhog01	63483	13407	24015	154	2951	22956	63.7493	11.3478	13.4023	4.6303	34.3689	0.0262	0.0047	0.0055	0.0019	0.0141
OTG	Porcula_salvania	Pygmyhog02	65279	14424	26796	150	586	23323	63.3092	11.8688	14.4198	6.4114	30.6091	0.026	0.0049	0.0059	0.0026	0.0126
OTG	Porcula_salvania	Pygmyhog03	62600	13782	25060	154	578	23026	68.7724	11.677	13.7598	7.2921	36.0436	0.0282	0.0048	0.0057	0.003	0.0148
OTG	Porcula_salvania	Pygmyhog05	65351	14496	26768	154	584	23349	66.2824	11.8109	14.417	6.4095	33.6451	0.0272	0.0048	0.0059	0.0026	0.0138
OTG	Porcula_salvania	Pygmyhog06	61995	13610	24934	148	574	22729	59.6654	11.4191	13.5325	4.4241	30.2896	0.0245	0.0047	0.0056	0.0018	0.0124
OTG	Sus_Celebensis	celebensis	29915	5266	12756	11	39	11843	20.3723	2.5011	4.3666	0.179	13.3255	0.0084	0.001	0.0018	0.0001	0.0055
OTG	Sus_Celebensis	SCEL01U02	49629	11118	20001	83	447	17980	60.3948	8.3474	11.6871	3.0864	37.2738	0.0248	0.0034	0.0048	0.0013	0.0153
OTG	Sus_Verrucosus	PS-107	45380	10085	17127	106	453	17609	53.3385	8.1335	10.7633	4.3289	30.1129	0.0219	0.0033	0.0044	0.0018	0.0124
OTG	Sus_Verrucosus	SVSV01F01	49330	11509	19557	97	460	17707	50.1098	8.5311	11.3832	2.693	27.5026	0.0206	0.0035	0.0047	0.0011	0.0113
OTG	Sus_Verrucosus	SVSV01U01	44819	9779	16884	112	449	17595	49.1093	7.9778	10.7142	4.0038	26.4135	0.0202	0.0033	0.0044	0.0016	0.0108
OTG	Sus_Barbatus	SBSB02F03	50289	11471	20167	77	443	18131	47.9095	8.3453	11.6579	2.4894	25.4168	0.0197	0.0034	0.0048	0.001	0.0104
OTG	Sus_Barbatus	SBSB02M02	50379	11435	20215	79	455	18195	51.3267	8.4099	11.7335	2.0687	29.1145	0.0211	0.0035	0.0048	0.0008	0.012
OTG	Sus_Barbatus	SBSB02M03	50215	11304	20219	85	423	18184	46.1146	8.3776	11.7457	2.6791	23.3122	0.0189	0.0034	0.0048	0.0011	0.0096
OTG	Sus_Cebifrons	cebifrons01	50090	11608	19720	84	475	18203	65.4731	8.7079	11.4858	1.7084	43.5711	0.0269	0.0036	0.0047	0.0007	0.0179
OTG	Sus_Cebifrons	cebifrons02	49819	11368	19702	97	481	18171	63.0794	8.5537	11.5131	2.0442	40.9684	0.0259	0.0035	0.0047	0.0008	0.0168
OTG	Sus_Cebifrons	cebifrons03	49482	11482	19417	82	465	18036	63.0642	8.4359	11.2378	2.4569	40.9335	0.0259	0.0035	0.0046	0.001	0.0168
OTG	Sus_Cebifrons	cebifrons04	44845	9746	16970	97	501	17531	75.5161	8.2756	10.7437	1.7502	54.7465	0.031	0.0034	0.0044	0.0007	0.0225
OTG	Sus_Cebifrons	cebifrons05	44864	9733	17010	92	509	17520	76.3817	8.2202	10.7656	1.6477	55.7481	0.0314	0.0034	0.0044	0.0007	0.0229
OTG	Sus_Cebifrons	cebifrons06	44586	9701	16856	86	494	17449	75.9799	8.2068	10.6925	2.3139	54.7668	0.0312	0.0034	0.0044	0.001	0.0225
OTG	Sus_Cebifrons	SCEB01F01	49482	11482	19417	82	465	18036	63.0642	8.4359	11.2378	2.4569	40.9335	0.0259	0.0035	0.0046	0.001	0.0168
OTG	Sus_Cebifrons	SCEB02M01	50261	11638	19793	91	483	18256	75.468	8.7433	11.5428	1.5054	53.6765	0.031	0.0036	0.0047	0.0006	0.022
OTG	Sumatra	SBSB01U01	30787	9613	11744	98	326	9006	39.628	6.1401	7.6679	1.0876	24.7325	0.0163	0.0025	0.0031	0.0004	0.0102

## Sheet: Tab.S3
Table S3. SV list.
SV	Chr	Start	End	ALT ID	Type	Length	Allele count	Allele frequency	Frequency class
1:100010462-100012910:DEL:.	1	100010462	100012910	.	DEL	2448	2	0.00188679	Rare
1:100014837-100015391:DEL:.	1	100014837	100015391	.	DEL	554	2	0.00188679	Rare
1:100021642-100022297:DEL:.	1	100021642	100022297	.	DEL	655	138	0.130189	Common
1:100042503-100044126:DUP:.	1	100042503	100044126	.	DUP	1623	44	0.0415094	Common
1:100062675-100062772:DEL:.	1	100062675	100062772	.	DEL	97	313	0.295283	Common
1:100073884-100074162:MEI:<DEL:ME:SINE|tRNA|Pre0_SS>	1	100073884	100074162	<DEL:ME:SINE|tRNA|Pre0_SS>	MEI	278	3	0.00283019	Rare
1:100088570-100090291:DEL:.	1	100088570	100090291	.	DEL	1721	79	0.0745283	Common
1:100095611-100096162:DEL:.	1	100095611	100096162	.	DEL	551	182	0.171698	Common
1:100121532-100121684:MEI:<DEL:ME:LINE|L1|L1_SS>	1	100121532	100121684	<DEL:ME:LINE|L1|L1_SS>	MEI	152	491	0.463208	Common
1:100170282-100172189:DEL:.	1	100170282	100172189	.	DEL	1907	9	0.00849057	Rare
1:1001914-1001914:BND:20143_1	1	1001914	1001914	20143_1	BND	1	2	0.00188679	Rare
1:100235695-100236518:DEL:.	1	100235695	100236518	.	DEL	823	78	0.0735849	Common
1:10024014-10024290:MEI:<DEL:ME:SINE|tRNA|PRE1_SS>	1	10024014	10024290	<DEL:ME:SINE|tRNA|PRE1_SS>	MEI	276	784	0.739623	Common
1:100264272-100264543:MEI:<DEL:ME:SINE|tRNA|Pre0_SS>	1	100264272	100264543	<DEL:ME:SINE|tRNA|Pre0_SS>	MEI	271	214	0.201887	Common
1:100323754-100323754:BND:404922_1	1	100323754	100323754	404922_1	BND	1	6	0.00566038	Rare
1:100324018-100324360:INV:.	1	100324018	100324360	.	INV	342	8	0.00754717	Rare
1:100324383-100324383:BND:404922_2	1	100324383	100324383	404922_2	BND	1	6	0.00566038	Rare
1:100327296-100327569:MEI:<DEL:ME:SINE|tRNA|Pre0_SS>	1	100327296	100327569	<DEL:ME:SINE|tRNA|Pre0_SS>	MEI	273	108	0.101887	Common
1:100359209-100359481:MEI:<DEL:ME:SINE|tRNA|Pre0_SS>	1	100359209	100359481	<DEL:ME:SINE|tRNA|Pre0_SS>	MEI	272	1	0.000943396	Singleton
1:100362968-100362968:BND:32951_1	1	100362968	100362968	32951_1	BND	1	18	0.0169811	Common
1:100363257-100363257:BND:32951_2	1	100363257	100363257	32951_2	BND	1	18	0.0169811	Common
1:100375966-100376237:MEI:<DEL:ME:SINE|tRNA|Pre0_SS>	1	100375966	100376237	<DEL:ME:SINE|tRNA|Pre0_SS>	MEI	271	141	0.133019	Common
1:10037843-10037843:BND:21644_1	1	10037843	10037843	21644_1	BND	1	1021	0.963208	Common
1:10038206-10038206:BND:21644_2	1	10038206	10038206	21644_2	BND	1	1021	0.963208	Common
1:100451025-100451093:DEL:.	1	100451025	100451093	.	DEL	68	188	0.177358	Common
1:100469137-100469408:MEI:<DEL:ME:SINE|tRNA|Pre0_SS>	1	100469137	100469408	<DEL:ME:SINE|tRNA|Pre0_SS>	MEI	271	79	0.0745283	Common
1:100474067-100474463:DEL:.	1	100474067	100474463	.	DEL	396	1	0.000943396	Singleton
1:100513415-100514202:DEL:.	1	100513415	100514202	.	DEL	787	488	0.460377	Common
1:100516371-100516917:DEL:.	1	100516371	100516917	.	DEL	546	1	0.000943396	Singleton
1:100517764-100518054:DEL:.	1	100517764	100518054	.	DEL	290	478	0.450943	Common
1:100541386-100541653:MEI:<DEL:ME:SINE|tRNA|Pre0_SS>	1	100541386	100541653	<DEL:ME:SINE|tRNA|Pre0_SS>	MEI	267	270	0.254717	Common
1:1005454-1005454:BND:20143_2	1	1005454	1005454	20143_2	BND	1	2	0.00188679	Rare
1:100579500-100579769:MEI:<DEL:ME:SINE|tRNA|Pre0_SS>	1	100579500	100579769	<DEL:ME:SINE|tRNA|Pre0_SS>	MEI	269	27	0.0254717	Common
1:100596089-100596347:MEI:<DEL:ME:SINE|tRNA|Pre0_SS>	1	100596089	100596347	<DEL:ME:SINE|tRNA|Pre0_SS>	MEI	258	1	0.000943396	Singleton
1:100610148-100610419:MEI:<DEL:ME:SINE|tRNA|Pre0_SS>	1	100610148	100610419	<DEL:ME:SINE|tRNA|Pre0_SS>	MEI	271	3	0.00283019	Rare
1:10062292-10062438:DEL:.	1	10062292	10062438	.	DEL	146	528	0.498113	Common
1:1006558-1006558:BND:20144_1	1	1006558	1006558	20144_1	BND	1	1	0.000943396	Singleton
1:100658902-100659642:DEL:.	1	100658902	100659642	.	DEL	740	5	0.00471698	Rare
1:100667000-100667273:MEI:<DEL:ME:SINE|tRNA|Pre0_SS>	1	100667000	100667273	<DEL:ME:SINE|tRNA|Pre0_SS>	MEI	273	9	0.00849057	Rare
1:1006859-1006859:BND:20144_2	1	1006859	1006859	20144_2	BND	1	1	0.000943396	Singleton
1:100691024-100694952:DEL:.	1	100691024	100694952	.	DEL	3928	30	0.0283019	Common
1:100702135-100702404:MEI:<DEL:ME:SINE|tRNA|Pre0_SS>	1	100702135	100702404	<DEL:ME:SINE|tRNA|Pre0_SS>	MEI	269	2	0.00188679	Rare
1:100704271-100704271:BND:32994_1	1	100704271	100704271	32994_1	BND	1	1	0.000943396	Singleton
1:100704514-100704514:BND:32994_2	1	100704514	100704514	32994_2	BND	1	1	0.000943396	Singleton
1:100723292-100723407:DEL:.	1	100723292	100723407	.	DEL	115	549	0.517925	Common
1:100726891-100726891:BND:33000_1	1	100726891	100726891	33000_1	BND	1	1	0.000943396	Singleton
1:100727178-100727178:BND:33000_2	1	100727178	100727178	33000_2	BND	1	1	0.000943396	Singleton
1:100746366-100746646:MEI:<DEL:ME:SINE|tRNA|Pre0_SS>	1	100746366	100746646	<DEL:ME:SINE|tRNA|Pre0_SS>	MEI	280	87	0.0820755	Common
1:100756390-100756672:DEL:.	1	100756390	100756672	.	DEL	282	2	0.00188679	Rare
1:100773229-100773515:MEI:<DEL:ME:SINE|tRNA|Pre0_SS>	1	100773229	100773515	<DEL:ME:SINE|tRNA|Pre0_SS>	MEI	286	152	0.143396	Common
1:10080623-10081407:DEL:.	1	10080623	10081407	.	DEL	784	2	0.00188679	Rare
1:100837286-100838034:MEI:<DEL:ME:LINE|L1|L1_SS>	1	100837286	100838034	<DEL:ME:LINE|L1|L1_SS>	MEI	748	146	0.137736	Common
1:10084854-10085374:MEI:<DEL:ME:SINE|tRNA|Pre0_SS>	1	10084854	10085374	<DEL:ME:SINE|tRNA|Pre0_SS>	MEI	520	272	0.256604	Common
1:100853765-100853997:MEI:<DEL:ME:LINE|L1|L1_SS>	1	100853765	100853997	<DEL:ME:LINE|L1|L1_SS>	MEI	232	1	0.000943396	Singleton
1:100865737-100865737:BND:33020_1	1	100865737	100865737	33020_1	BND	1	2	0.00188679	Rare
1:100866121-100866121:BND:33020_2	1	100866121	100866121	33020_2	BND	1	2	0.00188679	Rare
1:100868446-100869030:DEL:.	1	100868446	100869030	.	DEL	584	1	0.000943396	Singleton
1:100870031-100870289:MEI:<DEL:ME:SINE|tRNA|Pre0_SS>	1	100870031	100870289	<DEL:ME:SINE|tRNA|Pre0_SS>	MEI	258	4	0.00377358	Rare
1:100903974-100909050:DEL:.	1	100903974	100909050	.	DEL	5076	1	0.000943396	Singleton
1:100904525-100905588:DEL:.	1	100904525	100905588	.	DEL	1063	76	0.0716981	Common
1:100905387-100911993:DEL:.	1	100905387	100911993	.	DEL	6606	1	0.000943396	Singleton
1:10091010-10091299:MEI:<DEL:ME:SINE|tRNA|Pre0_SS>	1	10091010	10091299	<DEL:ME:SINE|tRNA|Pre0_SS>	MEI	289	409	0.385849	Common
1:100913693-100913693:BND:33031_1	1	100913693	100913693	33031_1	BND	1	1	0.000943396	Singleton
1:100913986-100913986:BND:33031_2	1	100913986	100913986	33031_2	BND	1	1	0.000943396	Singleton
1:10092354-10092618:MEI:<DEL:ME:SINE|tRNA|Pre0_SS>	1	10092354	10092618	<DEL:ME:SINE|tRNA|Pre0_SS>	MEI	264	2	0.00188679	Rare
1:100957582-100957706:DEL:.	1	100957582	100957706	.	DEL	124	478	0.450943	Common
1:100963449-100972039:MEI:<DEL:ME:LINE|L1|L1_SS>	1	100963449	100972039	<DEL:ME:LINE|L1|L1_SS>	MEI	8590	512	0.483019	Common
1:100981702-100981990:MEI:<DEL:ME:SINE|tRNA|Pre0_SS>	1	100981702	100981990	<DEL:ME:SINE|tRNA|Pre0_SS>	MEI	288	2	0.00188679	Rare
1:100992765-100994600:DEL:.	1	100992765	100994600	.	DEL	1835	76	0.0716981	Common
1:101005650-101006050:DEL:.	1	101005650	101006050	.	DEL	400	1	0.000943396	Singleton
1:101020179-101022232:MEI:<DEL:ME:LINE|L1|L1_SS>	1	101020179	101022232	<DEL:ME:LINE|L1|L1_SS>	MEI	2053	3	0.00283019	Rare
1:10103-10103:BND:402657_2	1	10103	10103	402657_2	BND	1	10	0.00943396	Rare
1:101040146-101040412:MEI:<DEL:ME:SINE|tRNA|Pre0_SS>	1	101040146	101040412	<DEL:ME:SINE|tRNA|Pre0_SS>	MEI	266	531	0.500943	Common
1:101041939-101042206:MEI:<DEL:ME:SINE|tRNA|Pre0_SS>	1	101041939	101042206	<DEL:ME:SINE|tRNA|Pre0_SS>	MEI	267	1	0.000943396	Singleton
1:101090874-101091249:DEL:.	1	101090874	101091249	.	DEL	375	3	0.00283019	Rare
1:101099494-101101626:MEI:<DEL:ME:LINE|L1|L1_SS>	1	101099494	101101626	<DEL:ME:LINE|L1|L1_SS>	MEI	2132	215	0.20283	Common
1:101174988-101176479:DEL:.	1	101174988	101176479	.	DEL	1491	334	0.315094	Common
1:101175495-101176180:DEL:.	1	101175495	101176180	.	DEL	685	555	0.523585	Common
1:101175778-101175778:BND:33059_1	1	101175778	101175778	33059_1	BND	1	527	0.49717	Common
1:101176163-101176163:BND:33059_2	1	101176163	101176163	33059_2	BND	1	527	0.49717	Common
1:101215767-101216027:MEI:<DEL:ME:SINE|tRNA|Pre0_SS>	1	101215767	101216027	<DEL:ME:SINE|tRNA|Pre0_SS>	MEI	260	680	0.641509	Common
1:101222169-101222442:MEI:<DEL:ME:SINE|tRNA|PRE1a>	1	101222169	101222442	<DEL:ME:SINE|tRNA|PRE1a>	MEI	273	3	0.00283019	Rare
1:101223054-101224319:DEL:.	1	101223054	101224319	.	DEL	1265	3	0.00283019	Rare
1:101228752-101230624:DEL:.	1	101228752	101230624	.	DEL	1872	1	0.000943396	Singleton
1:101230929-101238132:MEI:<DEL:ME:LINE|L1|L1_SS>	1	101230929	101238132	<DEL:ME:LINE|L1|L1_SS>	MEI	7203	4	0.00377358	Rare
1:101299400-101299535:MEI:<DEL:ME:LINE|L1|L1_SS>	1	101299400	101299535	<DEL:ME:LINE|L1|L1_SS>	MEI	135	1	0.000943396	Singleton
1:101310672-101402549:DEL:.	1	101310672	101402549	.	DEL	91877	3	0.00283019	Rare
1:101314656-101314998:DEL:.	1	101314656	101314998	.	DEL	342	4	0.00377358	Rare
1:101349270-101349546:MEI:<DEL:ME:SINE|tRNA|Pre0_SS>	1	101349270	101349546	<DEL:ME:SINE|tRNA|Pre0_SS>	MEI	276	69	0.0650943	Common
1:10140517-10140517:BND:21661_1	1	10140517	10140517	21661_1	BND	1	588	0.554717	Common
1:10140795-10140795:BND:21661_2	1	10140795	10140795	21661_2	BND	1	588	0.554717	Common
1:101421566-101451654:DUP:.	1	101421566	101451654	.	DUP	30088	3	0.00283019	Rare
1:10144994-10145246:MEI:<DEL:ME:SINE|tRNA|Pre0_SS>	1	10144994	10145246	<DEL:ME:SINE|tRNA|Pre0_SS>	MEI	252	668	0.630189	Common
1:101491512-101491908:DEL:.	1	101491512	101491908	.	DEL	396	9	0.00849057	Rare
1:101507853-101508087:MEI:<DEL:ME:LINE|L1|L1_SS>	1	101507853	101508087	<DEL:ME:LINE|L1|L1_SS>	MEI	234	6	0.00566038	Rare
1:101580708-101582638:DEL:.	1	101580708	101582638	.	DEL	1930	3	0.00283019	Rare
1:101581986-101582604:DEL:.	1	101581986	101582604	.	DEL	618	6	0.00566038	Rare
1:101583813-101585788:DEL:.	1	101583813	101585788	.	DEL	1975	5	0.00471698	Rare
1:10165752-10165752:BND:21669_1	1	10165752	10165752	21669_1	BND	1	155	0.146226	Common
1:10166050-10166050:BND:21669_2	1	10166050	10166050	21669_2	BND	1	155	0.146226	Common
1:101665352-101665637:DEL:.	1	101665352	101665637	.	DEL	285	323	0.304717	Common
1:101672631-101673550:MEI:<DEL:ME:LINE|L1|L1_SS>	1	101672631	101673550	<DEL:ME:LINE|L1|L1_SS>	MEI	919	160	0.150943	Common
1:101730482-101733955:DUP:.	1	101730482	101733955	.	DUP	3473	2	0.00188679	Rare
1:101758561-101758561:BND:33114_1	1	101758561	101758561	33114_1	BND	1	1	0.000943396	Singleton
1:101758790-101758790:BND:33114_2	1	101758790	101758790	33114_2	BND	1	1	0.000943396	Singleton
1:101806275-101807707:DEL:.	1	101806275	101807707	.	DEL	1432	106	0.1	Common
1:1018064-1018064:BND:20148_1	1	1018064	1018064	20148_1	BND	1	1	0.000943396	Singleton
1:101831295-101833193:DEL:.	1	101831295	101833193	.	DEL	1898	3	0.00283019	Rare
1:1018582-1018582:BND:20148_2	1	1018582	1018582	20148_2	BND	1	1	0.000943396	Singleton
1:101890327-101890917:DEL:.	1	101890327	101890917	.	DEL	590	2	0.00188679	Rare
1:101926673-101926957:MEI:<DEL:ME:SINE|tRNA|Pre0_SS>	1	101926673	101926957	<DEL:ME:SINE|tRNA|Pre0_SS>	MEI	284	7	0.00660377	Rare
1:101977334-102133555:DEL:.	1	101977334	102133555	.	DEL	156221	1	0.000943396	Singleton
1:101980763-101980763:BND:351110_1	1	101980763	101980763	351110_1	BND	1	10	0.00943396	Rare
1:101980979-101980979:BND:33131_1	1	101980979	101980979	33131_1	BND	1	926	0.873585	Common
1:101982051-101982051:BND:33131_2	1	101982051	101982051	33131_2	BND	1	926	0.873585	Common
1:101984221-101984221:BND:351110_2	1	101984221	101984221	351110_2	BND	1	10	0.00943396	Rare
1:102017626-102200498:DEL:.	1	102017626	102200498	.	DEL	182872	1	0.000943396	Singleton
1:102027933-102028560:DEL:.	1	102027933	102028560	.	DEL	627	415	0.391509	Common
1:102033260-102033389:DEL:.	1	102033260	102033389	.	DEL	129	453	0.427358	Common
1:102046442-102046717:MEI:<DEL:ME:SINE|tRNA|Pre0_SS>	1	102046442	102046717	<DEL:ME:SINE|tRNA|Pre0_SS>	MEI	275	2	0.00188679	Rare
1:102049601-102049729:MEI:<DEL:ME:LINE|L1|L1_SS>	1	102049601	102049729	<DEL:ME:LINE|L1|L1_SS>	MEI	128	362	0.341509	Common
1:102053207-102053458:MEI:<DEL:ME:SINE|tRNA|Pre0_SS>	1	102053207	102053458	<DEL:ME:SINE|tRNA|Pre0_SS>	MEI	251	1	0.000943396	Singleton
1:102053258-102054268:DEL:.	1	102053258	102054268	.	DEL	1010	2	0.00188679	Rare
1:102054103-102054309:MEI:<DEL:ME:SINE|tRNA|PRE1a>	1	102054103	102054309	<DEL:ME:SINE|tRNA|PRE1a>	MEI	206	1	0.000943396	Singleton
1:102055922-102056193:MEI:<DEL:ME:SINE|tRNA|Pre0_SS>	1	102055922	102056193	<DEL:ME:SINE|tRNA|Pre0_SS>	MEI	271	7	0.00660377	Rare
1:102073035-102078967:DEL:.	1	102073035	102078967	.	DEL	5932	4	0.00377358	Rare
1:102086572-102090896:MEI:<DEL:ME:LINE|L1|L1_SS>	1	102086572	102090896	<DEL:ME:LINE|L1|L1_SS>	MEI	4324	1046	0.986792	Common
1:102103370-102103656:MEI:<DEL:ME:SINE|tRNA|Pre0_SS>	1	102103370	102103656	<DEL:ME:SINE|tRNA|Pre0_SS>	MEI	286	886	0.835849	Common
1:102116142-102118149:DEL:.	1	102116142	102118149	.	DEL	2007	1	0.000943396	Singleton
1:102116142-102119883:DEL:.	1	102116142	102119883	.	DEL	3741	1	0.000943396	Singleton
1:102153551-102153821:MEI:<DEL:ME:SINE|tRNA|Pre0_SS>	1	102153551	102153821	<DEL:ME:SINE|tRNA|Pre0_SS>	MEI	270	503	0.474528	Common
1:102165974-102168918:DEL:.	1	102165974	102168918	.	DEL	2944	2	0.00188679	Rare
1:102248369-102248901:DEL:.	1	102248369	102248901	.	DEL	532	4	0.00377358	Rare
1:102339812-102342248:DEL:.	1	102339812	102342248	.	DEL	2436	2	0.00188679	Rare
1:102365076-102379120:DEL:.	1	102365076	102379120	.	DEL	14044	6	0.00566038	Rare
1:102378076-102378076:BND:33166_1	1	102378076	102378076	33166_1	BND	1	12	0.0113208	Common
1:102378168-102378168:BND:33166_2	1	102378168	102378168	33166_2	BND	1	12	0.0113208	Common
1:10238058-10238342:MEI:<DEL:ME:SINE|tRNA|Pre0_SS>	1	10238058	10238342	<DEL:ME:SINE|tRNA|Pre0_SS>	MEI	284	326	0.307547	Common
1:10239741-10240081:INV:.	1	10239741	10240081	.	INV	340	21	0.0198113	Common
1:102399745-102400778:DEL:.	1	102399745	102400778	.	DEL	1033	3	0.00283019	Rare
1:102421452-102423871:DEL:.	1	102421452	102423871	.	DEL	2419	1	0.000943396	Singleton
1:102436989-102438536:DEL:.	1	102436989	102438536	.	DEL	1547	3	0.00283019	Rare
1:102486011-102487118:DEL:.	1	102486011	102487118	.	DEL	1107	3	0.00283019	Rare
1:10254057-10254057:BND:21685_1	1	10254057	10254057	21685_1	BND	1	804	0.758491	Common
1:10254341-10254341:BND:21685_2	1	10254341	10254341	21685_2	BND	1	804	0.758491	Common
1:102546337-102546462:DEL:.	1	102546337	102546462	.	DEL	125	279	0.263208	Common
1:102547172-102547487:DEL:.	1	102547172	102547487	.	DEL	315	1	0.000943396	Singleton
1:102585189-102585441:DEL:.	1	102585189	102585441	.	DEL	252	1	0.000943396	Singleton
1:10258981-10259248:MEI:<DEL:ME:SINE|tRNA|Pre0_SS>	1	10258981	10259248	<DEL:ME:SINE|tRNA|Pre0_SS>	MEI	267	7	0.00660377	Rare
1:10269243-10269547:DEL:.	1	10269243	10269547	.	DEL	304	146	0.137736	Common
1:102763559-102771196:MEI:<DEL:ME:LINE|L1|L1_SS>	1	102763559	102771196	<DEL:ME:LINE|L1|L1_SS>	MEI	7637	441	0.416038	Common
1:102779627-102781751:DEL:.	1	102779627	102781751	.	DEL	2124	116	0.109434	Common
1:102779868-102780133:MEI:<DEL:ME:SINE|tRNA|Pre0_SS>	1	102779868	102780133	<DEL:ME:SINE|tRNA|Pre0_SS>	MEI	265	9	0.00849057	Rare
1:102780693-102783191:DEL:.	1	102780693	102783191	.	DEL	2498	43	0.040566	Common
1:102785434-102785434:BND:33200_1	1	102785434	102785434	33200_1	BND	1	53	0.05	Common
1:102785721-102785721:BND:33200_2	1	102785721	102785721	33200_2	BND	1	53	0.05	Common
1:10279418-10279705:MEI:<DEL:ME:SINE|tRNA|Pre0_SS>	1	10279418	10279705	<DEL:ME:SINE|tRNA|Pre0_SS>	MEI	287	496	0.467925	Common
1:102804679-102807072:DEL:.	1	102804679	102807072	.	DEL	2393	377	0.35566	Common
1:102842084-102843216:DEL:.	1	102842084	102843216	.	DEL	1132	4	0.00377358	Rare
1:102844348-102845484:MEI:<DEL:ME:LINE|L1|L1_SS>	1	102844348	102845484	<DEL:ME:LINE|L1|L1_SS>	MEI	1136	1	0.000943396	Singleton
1:102845627-102847109:DEL:.	1	102845627	102847109	.	DEL	1482	141	0.133019	Common
1:10284815-10284815:BND:21692_1	1	10284815	10284815	21692_1	BND	1	849	0.800943	Common
1:10285106-10285106:BND:21692_2	1	10285106	10285106	21692_2	BND	1	849	0.800943	Common
1:102931830-102931889:DEL:.	1	102931830	102931889	.	DEL	59	216	0.203774	Common
1:102934187-102935657:INV:.	1	102934187	102935657	.	INV	1470	38	0.0358491	Common
1:102969926-102969926:BND:33225_1	1	102969926	102969926	33225_1	BND	1	9	0.00849057	Rare
1:102970231-102970231:BND:33225_2	1	102970231	102970231	33225_2	BND	1	9	0.00849057	Rare
1:102985080-102988648:DEL:.	1	102985080	102988648	.	DEL	3568	2	0.00188679	Rare
1:102993883-102994172:MEI:<DEL:ME:SINE|tRNA|Pre0_SS>	1	102993883	102994172	<DEL:ME:SINE|tRNA|Pre0_SS>	MEI	289	2	0.00188679	Rare
1:103009081-103009354:MEI:<DEL:ME:SINE|tRNA|Pre0_SS>	1	103009081	103009354	<DEL:ME:SINE|tRNA|Pre0_SS>	MEI	273	1	0.000943396	Singleton
1:103017425-103058870:DUP:.	1	103017425	103058870	.	DUP	41445	2	0.00188679	Rare
1:103046318-103046318:BND:33236_1	1	103046318	103046318	33236_1	BND	1	724	0.683019	Common
1:103053723-103053723:BND:33236_2	1	103053723	103053723	33236_2	BND	1	724	0.683019	Common
1:103089123-103089400:MEI:<DEL:ME:SINE|tRNA|Pre0_SS>	1	103089123	103089400	<DEL:ME:SINE|tRNA|Pre0_SS>	MEI	277	42	0.0396226	Common
1:103095657-103095657:BND:33243_1	1	103095657	103095657	33243_1	BND	1	959	0.904717	Common
1:103095953-103095953:BND:33243_2	1	103095953	103095953	33243_2	BND	1	959	0.904717	Common
1:103096616-103096905:DEL:.	1	103096616	103096905	.	DEL	289	229	0.216038	Common
1:103123895-103124909:DEL:.	1	103123895	103124909	.	DEL	1014	22	0.0207547	Common
1:103135134-103135264:DEL:.	1	103135134	103135264	.	DEL	130	474	0.44717	Common
1:103140111-103140111:BND:33253_1	1	103140111	103140111	33253_1	BND	1	5	0.00471698	Rare
1:103140494-103140494:BND:33253_2	1	103140494	103140494	33253_2	BND	1	5	0.00471698	Rare
1:103151726-103151972:MEI:<DEL:ME:SINE|tRNA|Pre0_SS>	1	103151726	103151972	<DEL:ME:SINE|tRNA|Pre0_SS>	MEI	246	139	0.131132	Common
1:103173868-103173868:BND:33258_1	1	103173868	103173868	33258_1	BND	1	566	0.533962	Common
1:103174158-103174158:BND:33258_2	1	103174158	103174158	33258_2	BND	1	566	0.533962	Common
1:103177263-103180495:DEL:.	1	103177263	103180495	.	DEL	3232	131	0.123585	Common
1:103187744-103188036:MEI:<DEL:ME:SINE|tRNA|Pre0_SS>	1	103187744	103188036	<DEL:ME:SINE|tRNA|Pre0_SS>	MEI	292	268	0.25283	Common
1:103197199-103197199:BND:33264_1	1	103197199	103197199	33264_1	BND	1	6	0.00566038	Rare
1:103197534-103197534:BND:33264_2	1	103197534	103197534	33264_2	BND	1	6	0.00566038	Rare
1:10321309-10321591:DEL:.	1	10321309	10321591	.	DEL	282	1	0.000943396	Singleton
1:103260819-103261916:DEL:.	1	103260819	103261916	.	DEL	1097	1	0.000943396	Singleton
1:103268350-103268566:MEI:<DEL:ME:LINE|L1|L1_SS>	1	103268350	103268566	<DEL:ME:LINE|L1|L1_SS>	MEI	216	1	0.000943396	Singleton
1:103276163-103276287:DEL:.	1	103276163	103276287	.	DEL	124	38	0.0358491	Common
1:103301032-103301260:MEI:<DEL:ME:SINE|tRNA|Pre0_SS>	1	103301032	103301260	<DEL:ME:SINE|tRNA|Pre0_SS>	MEI	228	4	0.00377358	Rare
1:103402467-103402591:DEL:.	1	103402467	103402591	.	DEL	124	1	0.000943396	Singleton
1:103459019-103459153:MEI:<DEL:ME:LINE|L1|L1_SS>	1	103459019	103459153	<DEL:ME:LINE|L1|L1_SS>	MEI	134	2	0.00188679	Rare
1:103467589-103467854:MEI:<DEL:ME:SINE|tRNA|Pre0_SS>	1	103467589	103467854	<DEL:ME:SINE|tRNA|Pre0_SS>	MEI	265	291	0.274528	Common
1:10351198-10351474:MEI:<DEL:ME:SINE|tRNA|Pre0_SS>	1	10351198	10351474	<DEL:ME:SINE|tRNA|Pre0_SS>	MEI	276	356	0.335849	Common
1:103517198-103521058:DEL:.	1	103517198	103521058	.	DEL	3860	1	0.000943396	Singleton
1:103537344-103539474:DEL:.	1	103537344	103539474	.	DEL	2130	7	0.00660377	Rare
1:10356007-10356324:DEL:.	1	10356007	10356324	.	DEL	317	611	0.576415	Common
1:103570644-103570931:MEI:<DEL:ME:SINE|tRNA|Pre0_SS>	1	103570644	103570931	<DEL:ME:SINE|tRNA|Pre0_SS>	MEI	287	1	0.000943396	Singleton
1:103581718-103581785:DEL:.	1	103581718	103581785	.	DEL	67	109	0.10283	Common
1:103584366-103584576:DEL:.	1	103584366	103584576	.	DEL	210	249	0.234906	Common
1:103597024-103597024:BND:33305_1	1	103597024	103597024	33305_1	BND	1	206	0.19434	Common
1:103597338-103597338:BND:33305_2	1	103597338	103597338	33305_2	BND	1	206	0.19434	Common
1:103609321-103612429:DEL:.	1	103609321	103612429	.	DEL	3108	71	0.0669811	Common
1:10361010-10361010:BND:21705_1	1	10361010	10361010	21705_1	BND	1	5	0.00471698	Rare
1:10361311-10361311:BND:21705_2	1	10361311	10361311	21705_2	BND	1	5	0.00471698	Rare
1:103621185-103621427:DEL:.	1	103621185	103621427	.	DEL	242	3	0.00283019	Rare
1:103638778-103640442:DUP:.	1	103638778	103640442	.	DUP	1664	217	0.204717	Common
1:103639173-103640442:DUP:.	1	103639173	103640442	.	DUP	1269	234	0.220755	Common
1:103639662-103639662:BND:33308_1	1	103639662	103639662	33308_1	BND	1	249	0.234906	Common
1:103640441-103640441:BND:33308_2	1	103640441	103640441	33308_2	BND	1	249	0.234906	Common
1:103648262-103648551:MEI:<DEL:ME:SINE|tRNA|Pre0_SS>	1	103648262	103648551	<DEL:ME:SINE|tRNA|Pre0_SS>	MEI	289	336	0.316981	Common
1:103648316-103656983:DUP:.	1	103648316	103656983	.	DUP	8667	3	0.00283019	Rare
1:103658742-103658998:MEI:<DEL:ME:SINE|tRNA|Pre0_SS>	1	103658742	103658998	<DEL:ME:SINE|tRNA|Pre0_SS>	MEI	256	2	0.00188679	Rare
1:103674225-103674294:DEL:.	1	103674225	103674294	.	DEL	69	557	0.525472	Common
1:10368591-10369528:MEI:<DEL:ME:LINE|L1|L1_SS>	1	10368591	10369528	<DEL:ME:LINE|L1|L1_SS>	MEI	937	109	0.10283	Common
1:10370284-10371950:DEL:.	1	10370284	10371950	.	DEL	1666	4	0.00377358	Rare
1:103712436-103712436:BND:33322_1	1	103712436	103712436	33322_1	BND	1	4	0.00377358	Rare
1:103712754-103712754:BND:33322_2	1	103712754	103712754	33322_2	BND	1	4	0.00377358	Rare
1:103765035-103766153:DEL:.	1	103765035	103766153	.	DEL	1118	212	0.2	Common
1:103781785-103781785:BND:33329_1	1	103781785	103781785	33329_1	BND	1	87	0.0820755	Common
1:103782096-103782096:BND:33329_2	1	103782096	103782096	33329_2	BND	1	87	0.0820755	Common
1:10381127-10381405:MEI:<DEL:ME:SINE|tRNA|Pre0_SS>	1	10381127	10381405	<DEL:ME:SINE|tRNA|Pre0_SS>	MEI	278	3	0.00283019	Rare
1:103828157-103828416:MEI:<DEL:ME:SINE|tRNA|Pre0_SS>	1	103828157	103828416	<DEL:ME:SINE|tRNA|Pre0_SS>	MEI	259	17	0.0160377	Common
1:103832416-103832688:MEI:<DEL:ME:SINE|tRNA|Pre0_SS>	1	103832416	103832688	<DEL:ME:SINE|tRNA|Pre0_SS>	MEI	272	2	0.00188679	Rare
1:103898904-103898904:BND:404984_1	1	103898904	103898904	404984_1	BND	1	1	0.000943396	Singleton
1:103899327-103899622:DEL:.	1	103899327	103899622	.	DEL	295	648	0.611321	Common
1:103901254-103901254:BND:404984_2	1	103901254	103901254	404984_2	BND	1	1	0.000943396	Singleton
1:10390498-10391759:MEI:<DEL:ME:LINE|L1|L1_SS>	1	10390498	10391759	<DEL:ME:LINE|L1|L1_SS>	MEI	1261	338	0.318868	Common
1:103938624-103938624:BND:404993_1	1	103938624	103938624	404993_1	BND	1	1	0.000943396	Singleton
1:103954686-103955256:MEI:<DEL:ME:LINE|L1|L1_SS>	1	103954686	103955256	<DEL:ME:LINE|L1|L1_SS>	MEI	570	10	0.00943396	Rare
1:103969390-103969390:BND:404993_2	1	103969390	103969390	404993_2	BND	1	1	0.000943396	Singleton
1:103977617-103977902:MEI:<DEL:ME:SINE|tRNA|Pre0_SS>	1	103977617	103977902	<DEL:ME:SINE|tRNA|Pre0_SS>	MEI	285	10	0.00943396	Rare
1:104009898-104010181:MEI:<DEL:ME:SINE|tRNA|Pre0_SS>	1	104009898	104010181	<DEL:ME:SINE|tRNA|Pre0_SS>	MEI	283	169	0.159434	Common
1:104052043-104052550:DEL:.	1	104052043	104052550	.	DEL	507	429	0.404717	Common
1:104069928-104072190:DEL:.	1	104069928	104072190	.	DEL	2262	2	0.00188679	Rare
1:104093832-104094112:MEI:<DEL:ME:SINE|tRNA|Pre0_SS>	1	104093832	104094112	<DEL:ME:SINE|tRNA|Pre0_SS>	MEI	280	1	0.000943396	Singleton
1:104102807-104106586:MEI:<DEL:ME:LINE|L1|L1_SS>	1	104102807	104106586	<DEL:ME:LINE|L1|L1_SS>	MEI	3779	29	0.0273585	Common
1:104172041-104173949:DEL:.	1	104172041	104173949	.	DEL	1908	1	0.000943396	Singleton
1:104176694-104183854:MEI:<DEL:ME:LINE|L1|L1_SS>	1	104176694	104183854	<DEL:ME:LINE|L1|L1_SS>	MEI	7160	48	0.045283	Common
1:104190164-104190437:MEI:<DEL:ME:SINE|tRNA|Pre0_SS>	1	104190164	104190437	<DEL:ME:SINE|tRNA|Pre0_SS>	MEI	273	466	0.439623	Common
1:104209238-104209499:MEI:<DEL:ME:SINE|tRNA|Pre0_SS>	1	104209238	104209499	<DEL:ME:SINE|tRNA|Pre0_SS>	MEI	261	239	0.225472	Common
1:104235036-104235307:MEI:<DEL:ME:SINE|tRNA|Pre0_SS>	1	104235036	104235307	<DEL:ME:SINE|tRNA|Pre0_SS>	MEI	271	192	0.181132	Common
1:104265196-104265403:DEL:.	1	104265196	104265403	.	DEL	207	4	0.00377358	Rare
1:104276086-104280576:DEL:.	1	104276086	104280576	.	DEL	4490	1	0.000943396	Singleton
1:104294344-104294344:BND:33382_1	1	104294344	104294344	33382_1	BND	1	1	0.000943396	Singleton
1:104294655-104294655:BND:33382_2	1	104294655	104294655	33382_2	BND	1	1	0.000943396	Singleton
1:104304796-104305580:DEL:.	1	104304796	104305580	.	DEL	784	1	0.000943396	Singleton
1:104315502-104315755:DEL:.	1	104315502	104315755	.	DEL	253	214	0.201887	Common
1:104383132-104383393:MEI:<DEL:ME:SINE|tRNA|Pre0_SS>	1	104383132	104383393	<DEL:ME:SINE|tRNA|Pre0_SS>	MEI	261	1	0.000943396	Singleton
1:104388449-104388730:MEI:<DEL:ME:SINE|tRNA|Pre0_SS>	1	104388449	104388730	<DEL:ME:SINE|tRNA|Pre0_SS>	MEI	281	1	0.000943396	Singleton
1:104392989-104393286:DEL:.	1	104392989	104393286	.	DEL	297	6	0.00566038	Rare
1:104396364-104396892:DEL:.	1	104396364	104396892	.	DEL	528	2	0.00188679	Rare
1:104407241-104407507:MEI:<DEL:ME:SINE|tRNA|Pre0_SS>	1	104407241	104407507	<DEL:ME:SINE|tRNA|Pre0_SS>	MEI	266	1	0.000943396	Singleton
1:104488534-104488663:DEL:.	1	104488534	104488663	.	DEL	129	192	0.181132	Common
1:104521220-104522152:MEI:<DEL:ME:LINE|L1|L1_SS>	1	104521220	104522152	<DEL:ME:LINE|L1|L1_SS>	MEI	932	174	0.164151	Common
1:104545871-104546140:MEI:<DEL:ME:SINE|tRNA|Pre0_SS>	1	104545871	104546140	<DEL:ME:SINE|tRNA|Pre0_SS>	MEI	269	2	0.00188679	Rare
1:104552833-104552833:BND:33406_1	1	104552833	104552833	33406_1	BND	1	18	0.0169811	Common
1:104553129-104553129:BND:33406_2	1	104553129	104553129	33406_2	BND	1	18	0.0169811	Common
1:104594444-104594444:BND:33407_1	1	104594444	104594444	33407_1	BND	1	483	0.45566	Common
1:104594736-104594736:BND:33407_2	1	104594736	104594736	33407_2	BND	1	483	0.45566	Common
1:10463155-10463445:MEI:<DEL:ME:SINE|tRNA|Pre0_SS>	1	10463155	10463445	<DEL:ME:SINE|tRNA|Pre0_SS>	MEI	290	825	0.778302	Common
1:104649802-104650534:DEL:.	1	104649802	104650534	.	DEL	732	2	0.00188679	Rare
1:104684587-104685547:DEL:.	1	104684587	104685547	.	DEL	960	375	0.353774	Common
1:104712338-104712338:BND:33416_1	1	104712338	104712338	33416_1	BND	1	685	0.646226	Common
1:104712635-104712635:BND:33416_2	1	104712635	104712635	33416_2	BND	1	685	0.646226	Common
1:104746684-104746796:DEL:.	1	104746684	104746796	.	DEL	112	406	0.383019	Common
1:104776191-104776781:DEL:.	1	104776191	104776781	.	DEL	590	75	0.0707547	Common
1:104776437-104776611:DEL:.	1	104776437	104776611	.	DEL	174	17	0.0160377	Common
1:104866845-104867120:MEI:<DEL:ME:SINE|tRNA|Pre0_SS>	1	104866845	104867120	<DEL:ME:SINE|tRNA|Pre0_SS>	MEI	275	1	0.000943396	Singleton
1:104868640-104868905:MEI:<DEL:ME:SINE|tRNA|Pre0_SS>	1	104868640	104868905	<DEL:ME:SINE|tRNA|Pre0_SS>	MEI	265	2	0.00188679	Rare
1:104889161-104889439:MEI:<DEL:ME:SINE|tRNA|Pre0_SS>	1	104889161	104889439	<DEL:ME:SINE|tRNA|Pre0_SS>	MEI	278	2	0.00188679	Rare
1:10489837-10490123:MEI:<DEL:ME:SINE|tRNA|Pre0_SS>	1	10489837	10490123	<DEL:ME:SINE|tRNA|Pre0_SS>	MEI	286	209	0.19717	Common
1:104927970-104928246:MEI:<DEL:ME:SINE|tRNA|Pre0_SS>	1	104927970	104928246	<DEL:ME:SINE|tRNA|Pre0_SS>	MEI	276	113	0.106604	Common
1:104944339-104944339:BND:351170_1	1	104944339	104944339	351170_1	BND	1	10	0.00943396	Rare
1:104949184-104949184:BND:351170_2	1	104949184	104949184	351170_2	BND	1	10	0.00943396	Rare
1:104963717-104964176:DEL:.	1	104963717	104964176	.	DEL	459	435	0.410377	Common
1:104963832-104963965:DEL:.	1	104963832	104963965	.	DEL	133	143	0.134906	Common
1:105085651-105085915:MEI:<DEL:ME:SINE|tRNA|Pre0_SS>	1	105085651	105085915	<DEL:ME:SINE|tRNA|Pre0_SS>	MEI	264	11	0.0103774	Common
1:105118713-105118995:MEI:<DEL:ME:SINE|tRNA|Pre0_SS>	1	105118713	105118995	<DEL:ME:SINE|tRNA|Pre0_SS>	MEI	282	289	0.272642	Common
1:105120390-105125514:DEL:.	1	105120390	105125514	.	DEL	5124	40	0.0377358	Common
1:105137131-105137407:MEI:<DEL:ME:SINE|tRNA|Pre0_SS>	1	105137131	105137407	<DEL:ME:SINE|tRNA|Pre0_SS>	MEI	276	5	0.00471698	Rare
1:10515858-10516164:DEL:.	1	10515858	10516164	.	DEL	306	1	0.000943396	Singleton
1:105180306-105180569:MEI:<DEL:ME:SINE|tRNA|Pre0_SS>	1	105180306	105180569	<DEL:ME:SINE|tRNA|Pre0_SS>	MEI	263	2	0.00188679	Rare
1:105226824-105226824:BND:33450_1	1	105226824	105226824	33450_1	BND	1	1026	0.967925	Common
1:105227064-105227064:BND:33450_2	1	105227064	105227064	33450_2	BND	1	1026	0.967925	Common
1:105259219-105259480:MEI:<DEL:ME:SINE|tRNA|Pre0_SS>	1	105259219	105259480	<DEL:ME:SINE|tRNA|Pre0_SS>	MEI	261	3	0.00283019	Rare
1:105309405-105310759:DEL:.	1	105309405	105310759	.	DEL	1354	3	0.00283019	Rare
1:105331241-105332337:DEL:.	1	105331241	105332337	.	DEL	1096	5	0.00471698	Rare
1:105363724-105363724:BND:33460_1	1	105363724	105363724	33460_1	BND	1	2	0.00188679	Rare
1:105363970-105363970:BND:33460_2	1	105363970	105363970	33460_2	BND	1	2	0.00188679	Rare
1:105449400-105475535:INV:.	1	105449400	105475535	.	INV	26135	10	0.00943396	Rare
1:105459285-105459577:MEI:<DEL:ME:SINE|tRNA|Pre0_SS>	1	105459285	105459577	<DEL:ME:SINE|tRNA|Pre0_SS>	MEI	292	23	0.0216981	Common
1:105460444-105460444:BND:33467_1	1	105460444	105460444	33467_1	BND	1	9	0.00849057	Rare
1:105460733-105460733:BND:33467_2	1	105460733	105460733	33467_2	BND	1	9	0.00849057	Rare
1:105532274-105532541:MEI:<DEL:ME:SINE|tRNA|Pre0_SS>	1	105532274	105532541	<DEL:ME:SINE|tRNA|Pre0_SS>	MEI	267	1	0.000943396	Singleton
1:105542489-105543046:DEL:.	1	105542489	105543046	.	DEL	557	1	0.000943396	Singleton
1:105651607-105651607:BND:33478_1	1	105651607	105651607	33478_1	BND	1	27	0.0254717	Common
1:105652024-105652024:BND:33478_2	1	105652024	105652024	33478_2	BND	1	27	0.0254717	Common
1:105671158-105672313:DEL:.	1	105671158	105672313	.	DEL	1155	1	0.000943396	Singleton
1:105707061-105707329:MEI:<DEL:ME:SINE|tRNA|PRE1a>	1	105707061	105707329	<DEL:ME:SINE|tRNA|PRE1a>	MEI	268	521	0.491509	Common
1:105716455-105716734:MEI:<DEL:ME:SINE|tRNA|Pre0_SS>	1	105716455	105716734	<DEL:ME:SINE|tRNA|Pre0_SS>	MEI	279	690	0.650943	Common
1:105744182-105744182:BND:33484_1	1	105744182	105744182	33484_1	BND	1	3	0.00283019	Rare
1:105744477-105744477:BND:33484_2	1	105744477	105744477	33484_2	BND	1	3	0.00283019	Rare
1:105816083-105816355:MEI:<DEL:ME:SINE|tRNA|Pre0_SS>	1	105816083	105816355	<DEL:ME:SINE|tRNA|Pre0_SS>	MEI	272	2	0.00188679	Rare
1:105817496-105817496:BND:33488_1	1	105817496	105817496	33488_1	BND	1	2	0.00188679	Rare
1:105817998-105817998:BND:33488_2	1	105817998	105817998	33488_2	BND	1	2	0.00188679	Rare
1:105831909-105836031:INV:.	1	105831909	105836031	.	INV	4122	1	0.000943396	Singleton
1:105895174-105895174:BND:33494_1	1	105895174	105895174	33494_1	BND	1	2	0.00188679	Rare
1:105895475-105895475:BND:33494_2	1	105895475	105895475	33494_2	BND	1	2	0.00188679	Rare
1:105909607-105909886:MEI:<DEL:ME:SINE|tRNA|Pre0_SS>	1	105909607	105909886	<DEL:ME:SINE|tRNA|Pre0_SS>	MEI	279	7	0.00660377	Rare
1:105912123-105912262:MEI:<DEL:ME:LINE|L1|L1_SS>	1	105912123	105912262	<DEL:ME:LINE|L1|L1_SS>	MEI	139	1	0.000943396	Singleton
1:105947199-105947472:MEI:<DEL:ME:SINE|tRNA|Pre0_SS>	1	105947199	105947472	<DEL:ME:SINE|tRNA|Pre0_SS>	MEI	273	6	0.00566038	Rare
1:10594951-10594951:BND:21725_1	1	10594951	10594951	21725_1	BND	1	605	0.570755	Common
1:10595263-10595263:BND:21725_2	1	10595263	10595263	21725_2	BND	1	605	0.570755	Common
1:10595905-10598451:DEL:.	1	10595905	10598451	.	DEL	2546	6	0.00566038	Rare
1:105970636-105970999:DEL:.	1	105970636	105970999	.	DEL	363	2	0.00188679	Rare
1:105979881-105979881:BND:33508_1	1	105979881	105979881	33508_1	BND	1	226	0.213208	Common
1:105980183-105980183:BND:33508_2	1	105980183	105980183	33508_2	BND	1	226	0.213208	Common
1:105989793-105990071:MEI:<DEL:ME:SINE|tRNA|Pre0_SS>	1	105989793	105990071	<DEL:ME:SINE|tRNA|Pre0_SS>	MEI	278	16	0.0150943	Common
1:105991539-105991745:MEI:<DEL:ME:LINE|L1|L1_SS>	1	105991539	105991745	<DEL:ME:LINE|L1|L1_SS>	MEI	206	3	0.00283019	Rare
1:106006134-106006134:BND:33521_1	1	106006134	106006134	33521_1	BND	1	2	0.00188679	Rare
1:106006434-106006434:BND:33521_2	1	106006434	106006434	33521_2	BND	1	2	0.00188679	Rare
1:10601134-10602092:DEL:.	1	10601134	10602092	.	DEL	958	67	0.0632075	Common
1:106029644-106029644:BND:33525_1	1	106029644	106029644	33525_1	BND	1	5	0.00471698	Rare
1:106030163-106030163:BND:33525_2	1	106030163	106030163	33525_2	BND	1	5	0.00471698	Rare
1:106081417-106081685:MEI:<DEL:ME:SINE|tRNA|Pre0_SS>	1	106081417	106081685	<DEL:ME:SINE|tRNA|Pre0_SS>	MEI	268	1	0.000943396	Singleton
1:106084936-106085212:MEI:<DEL:ME:SINE|tRNA|Pre0_SS>	1	106084936	106085212	<DEL:ME:SINE|tRNA|Pre0_SS>	MEI	276	4	0.00377358	Rare
1:106098324-106721583:DUP:.	1	106098324	106721583	.	DUP	623259	2	0.00188679	Rare
1:106130780-106130780:BND:33546_1	1	106130780	106130780	33546_1	BND	1	1	0.000943396	Singleton
1:106130891-106130891:BND:33546_2	1	106130891	106130891	33546_2	BND	1	1	0.000943396	Singleton
1:106135049-106135333:MEI:<DEL:ME:SINE|tRNA|Pre0_SS>	1	106135049	106135333	<DEL:ME:SINE|tRNA|Pre0_SS>	MEI	284	591	0.557547	Common
1:106167953-106167953:BND:33552_1	1	106167953	106167953	33552_1	BND	1	1	0.000943396	Singleton
1:106168160-106168160:BND:33552_2	1	106168160	106168160	33552_2	BND	1	1	0.000943396	Singleton
1:106168766-106169049:MEI:<DEL:ME:SINE|tRNA|Pre0_SS>	1	106168766	106169049	<DEL:ME:SINE|tRNA|Pre0_SS>	MEI	283	6	0.00566038	Rare
1:106170129-106170129:BND:33555_1	1	106170129	106170129	33555_1	BND	1	14	0.0132075	Common
1:106170422-106170422:BND:33555_2	1	106170422	106170422	33555_2	BND	1	14	0.0132075	Common
1:106190558-106190558:BND:33558_1	1	106190558	106190558	33558_1	BND	1	1	0.000943396	Singleton
1:106190861-106190861:BND:33558_2	1	106190861	106190861	33558_2	BND	1	1	0.000943396	Singleton
1:106194278-106194278:BND:33559_1	1	106194278	106194278	33559_1	BND	1	1	0.000943396	Singleton
1:106194570-106194570:BND:33559_2	1	106194570	106194570	33559_2	BND	1	1	0.000943396	Singleton
1:106197161-106197161:BND:33560_1	1	106197161	106197161	33560_1	BND	1	14	0.0132075	Common
1:106197489-106197489:BND:33560_2	1	106197489	106197489	33560_2	BND	1	14	0.0132075	Common
1:106211728-106212001:MEI:<DEL:ME:SINE|tRNA|Pre0_SS>	1	106211728	106212001	<DEL:ME:SINE|tRNA|Pre0_SS>	MEI	273	782	0.737736	Common
1:106217879-106218487:DEL:.	1	106217879	106218487	.	DEL	608	1	0.000943396	Singleton
1:106247012-106247334:DUP:.	1	106247012	106247334	.	DUP	322	3	0.00283019	Rare
1:10624852-10628383:DEL:.	1	10624852	10628383	.	DEL	3531	45	0.0424528	Common
1:106249290-106249290:BND:33564_1	1	106249290	106249290	33564_1	BND	1	69	0.0650943	Common
1:106249587-106249587:BND:33564_2	1	106249587	106249587	33564_2	BND	1	69	0.0650943	Common
1:106257678-106257678:BND:33565_1	1	106257678	106257678	33565_1	BND	1	3	0.00283019	Rare
1:106260161-106260161:BND:33565_2	1	106260161	106260161	33565_2	BND	1	3	0.00283019	Rare
1:106291306-106292315:INV:.	1	106291306	106292315	.	INV	1009	8	0.00754717	Rare
1:10630546-10631886:DEL:.	1	10630546	10631886	.	DEL	1340	3	0.00283019	Rare
1:106306193-106309495:DEL:.	1	106306193	106309495	.	DEL	3302	3	0.00283019	Rare
1:106347339-106347550:MEI:<DEL:ME:SINE|tRNA|Pre0_SS>	1	106347339	106347550	<DEL:ME:SINE|tRNA|Pre0_SS>	MEI	211	3	0.00283019	Rare
1:10636041-10636041:BND:850_1	1	10636041	10636041	850_1	BND	1	1	0.000943396	Singleton
1:106373881-106374145:MEI:<DEL:ME:SINE|tRNA|Pre0_SS>	1	106373881	106374145	<DEL:ME:SINE|tRNA|Pre0_SS>	MEI	264	2	0.00188679	Rare
1:106385484-106386202:INV:.	1	106385484	106386202	.	INV	718	6	0.00566038	Rare
1:106392696-106392959:MEI:<DEL:ME:SINE|tRNA|Pre0_SS>	1	106392696	106392959	<DEL:ME:SINE|tRNA|Pre0_SS>	MEI	263	2	0.00188679	Rare
1:106402012-106402012:BND:33579_1	1	106402012	106402012	33579_1	BND	1	1	0.000943396	Singleton
1:106402291-106402291:BND:33579_2	1	106402291	106402291	33579_2	BND	1	1	0.000943396	Singleton
1:106461197-106461472:MEI:<DEL:ME:SINE|tRNA|Pre0_SS>	1	106461197	106461472	<DEL:ME:SINE|tRNA|Pre0_SS>	MEI	275	403	0.380189	Common
1:106474537-106475272:DEL:.	1	106474537	106475272	.	DEL	735	2	0.00188679	Rare
1:106509081-106509352:MEI:<DEL:ME:SINE|tRNA|Pre0_SS>	1	106509081	106509352	<DEL:ME:SINE|tRNA|Pre0_SS>	MEI	271	2	0.00188679	Rare
1:106538818-106541017:MEI:<DEL:ME:LINE|L1|L1_SS>	1	106538818	106541017	<DEL:ME:LINE|L1|L1_SS>	MEI	2199	889	0.838679	Common
1:10655932-10656215:MEI:<DEL:ME:SINE|tRNA|Pre0_SS>	1	10655932	10656215	<DEL:ME:SINE|tRNA|Pre0_SS>	MEI	283	718	0.677358	Common
1:106563991-106565480:DEL:.	1	106563991	106565480	.	DEL	1489	4	0.00377358	Rare
1:106616203-106617811:DEL:.	1	106616203	106617811	.	DEL	1608	5	0.00471698	Rare
1:106648704-106648704:BND:33597_1	1	106648704	106648704	33597_1	BND	1	73	0.0688679	Common
1:106648803-106648803:BND:33597_2	1	106648803	106648803	33597_2	BND	1	73	0.0688679	Common
1:106679905-106680691:DEL:.	1	106679905	106680691	.	DEL	786	37	0.0349057	Common
1:106712314-106712314:BND:33610_1	1	106712314	106712314	33610_1	BND	1	57	0.0537736	Common
1:106712615-106712615:BND:33610_2	1	106712615	106712615	33610_2	BND	1	57	0.0537736	Common
1:106724477-106726086:DEL:.	1	106724477	106726086	.	DEL	1609	58	0.054717	Common
1:106724612-106724612:BND:33612_1	1	106724612	106724612	33612_1	BND	1	422	0.398113	Common
1:106724914-106724914:BND:33612_2	1	106724914	106724914	33612_2	BND	1	422	0.398113	Common
1:106735133-106735398:MEI:<DEL:ME:SINE|tRNA|Pre0_SS>	1	106735133	106735398	<DEL:ME:SINE|tRNA|Pre0_SS>	MEI	265	3	0.00283019	Rare
1:10676503-10676598:DEL:.	1	10676503	10676598	.	DEL	95	873	0.823585	Common
1:10677724-10677724:BND:349146_1	1	10677724	10677724	349146_1	BND	1	12	0.0113208	Common
1:10679774-10679774:BND:349146_2	1	10679774	10679774	349146_2	BND	1	12	0.0113208	Common
1:10680005-10680005:BND:21738_1	1	10680005	10680005	21738_1	BND	1	913	0.861321	Common
1:10680302-10680302:BND:21738_2	1	10680302	10680302	21738_2	BND	1	913	0.861321	Common
1:106808776-106808776:BND:33617_1	1	106808776	106808776	33617_1	BND	1	1	0.000943396	Singleton
1:106809037-106809037:BND:33617_2	1	106809037	106809037	33617_2	BND	1	1	0.000943396	Singleton
1:106819053-106819315:MEI:<DEL:ME:SINE|tRNA|Pre0_SS>	1	106819053	106819315	<DEL:ME:SINE|tRNA|Pre0_SS>	MEI	262	1	0.000943396	Singleton
1:106824816-106825110:DEL:.	1	106824816	106825110	.	DEL	294	743	0.700943	Common
1:106839809-106841561:DEL:.	1	106839809	106841561	.	DEL	1752	7	0.00660377	Rare
1:106878863-106878863:BND:33624_1	1	106878863	106878863	33624_1	BND	1	907	0.85566	Common
1:106879159-106879159:BND:33624_2	1	106879159	106879159	33624_2	BND	1	907	0.85566	Common
1:106893304-106893304:BND:33625_1	1	106893304	106893304	33625_1	BND	1	11	0.0103774	Common
1:106893607-106893607:BND:33625_2	1	106893607	106893607	33625_2	BND	1	11	0.0103774	Common
1:106894200-106894470:MEI:<DEL:ME:SINE|tRNA|Pre0_SS>	1	106894200	106894470	<DEL:ME:SINE|tRNA|Pre0_SS>	MEI	270	361	0.340566	Common
1:106902783-106903043:DEL:.	1	106902783	106903043	.	DEL	260	116	0.109434	Common
1:106920486-106920805:DEL:.	1	106920486	106920805	.	DEL	319	614	0.579245	Common
1:106920859-106921567:MEI:<DEL:ME:LINE|L1|L1_SS>	1	106920859	106921567	<DEL:ME:LINE|L1|L1_SS>	MEI	708	2	0.00188679	Rare
1:106938648-106938648:BND:33639_1	1	106938648	106938648	33639_1	BND	1	1030	0.971698	Common
1:106938948-106938948:BND:33639_2	1	106938948	106938948	33639_2	BND	1	1030	0.971698	Common
1:106943147-106943474:DEL:.	1	106943147	106943474	.	DEL	327	775	0.731132	Common
1:106989248-106989248:BND:33646_1	1	106989248	106989248	33646_1	BND	1	580	0.54717	Common
1:106989557-106989557:BND:33646_2	1	106989557	106989557	33646_2	BND	1	580	0.54717	Common
1:106989890-106994253:DEL:.	1	106989890	106994253	.	DEL	4363	6	0.00566038	Rare
1:106990212-106995895:DEL:.	1	106990212	106995895	.	DEL	5683	5	0.00471698	Rare
1:106991211-106991489:MEI:<DEL:ME:SINE|tRNA|Pre0_SS>	1	106991211	106991489	<DEL:ME:SINE|tRNA|Pre0_SS>	MEI	278	1	0.000943396	Singleton
1:106997087-106997354:MEI:<DEL:ME:SINE|tRNA|Pre0_SS>	1	106997087	106997354	<DEL:ME:SINE|tRNA|Pre0_SS>	MEI	267	6	0.00566038	Rare
1:107003339-107003339:BND:33655_1	1	107003339	107003339	33655_1	BND	1	2	0.00188679	Rare
1:107003646-107003646:BND:33655_2	1	107003646	107003646	33655_2	BND	1	2	0.00188679	Rare
1:107019698-107019965:MEI:<DEL:ME:SINE|tRNA|Pre0_SS>	1	107019698	107019965	<DEL:ME:SINE|tRNA|Pre0_SS>	MEI	267	7	0.00660377	Rare
1:107025707-107025707:BND:33658_1	1	107025707	107025707	33658_1	BND	1	3	0.00283019	Rare
1:107025874-107026752:DUP:.	1	107025874	107026752	.	DUP	878	159	0.15	Common
1:107025998-107025998:BND:33658_2	1	107025998	107025998	33658_2	BND	1	3	0.00283019	Rare
1:107039434-107039711:MEI:<DEL:ME:SINE|tRNA|Pre0_SS>	1	107039434	107039711	<DEL:ME:SINE|tRNA|Pre0_SS>	MEI	277	5	0.00471698	Rare
1:107048847-107085492:DEL:.	1	107048847	107085492	.	DEL	36645	3	0.00283019	Rare
1:107068831-107130788:DUP:.	1	107068831	107130788	.	DUP	61957	16	0.0150943	Common
1:107081049-107082722:DEL:.	1	107081049	107082722	.	DEL	1673	1	0.000943396	Singleton
1:107106995-107108312:DEL:.	1	107106995	107108312	.	DEL	1317	27	0.0254717	Common
1:10714439-10716974:DEL:.	1	10714439	10716974	.	DEL	2535	117	0.110377	Common
1:107149018-107149915:DEL:.	1	107149018	107149915	.	DEL	897	4	0.00377358	Rare
1:107151771-107152036:MEI:<DEL:ME:SINE|tRNA|Pre0_SS>	1	107151771	107152036	<DEL:ME:SINE|tRNA|Pre0_SS>	MEI	265	893	0.842453	Common
1:107160902-107160902:BND:33681_1	1	107160902	107160902	33681_1	BND	1	2	0.00188679	Rare
1:107161195-107161195:BND:33681_2	1	107161195	107161195	33681_2	BND	1	2	0.00188679	Rare
1:107230739-107231015:MEI:<DEL:ME:SINE|tRNA|Pre0_SS>	1	107230739	107231015	<DEL:ME:SINE|tRNA|Pre0_SS>	MEI	276	17	0.0160377	Common
1:107239350-107239896:MEI:<DEL:ME:SINE|tRNA|Pre0_SS>	1	107239350	107239896	<DEL:ME:SINE|tRNA|Pre0_SS>	MEI	546	230	0.216981	Common
1:107243791-107246221:DEL:.	1	107243791	107246221	.	DEL	2430	4	0.00377358	Rare
1:107255193-107255483:MEI:<DEL:ME:SINE|tRNA|Pre0_SS>	1	107255193	107255483	<DEL:ME:SINE|tRNA|Pre0_SS>	MEI	290	3	0.00283019	Rare
1:107270713-107270975:MEI:<DEL:ME:SINE|tRNA|Pre0_SS>	1	107270713	107270975	<DEL:ME:SINE|tRNA|Pre0_SS>	MEI	262	5	0.00471698	Rare
1:107286272-107286272:BND:33696_1	1	107286272	107286272	33696_1	BND	1	2	0.00188679	Rare
1:107286544-107286544:BND:33696_2	1	107286544	107286544	33696_2	BND	1	2	0.00188679	Rare
1:10730425-10730648:MEI:<DEL:ME:LINE|L1|L1_SS>	1	10730425	10730648	<DEL:ME:LINE|L1|L1_SS>	MEI	223	318	0.3	Common
1:107321633-107321891:MEI:<DEL:ME:SINE|tRNA|Pre0_SS>	1	107321633	107321891	<DEL:ME:SINE|tRNA|Pre0_SS>	MEI	258	3	0.00283019	Rare
1:10732977-10741272:DEL:.	1	10732977	10741272	.	DEL	8295	1	0.000943396	Singleton
1:107386817-107388403:DEL:.	1	107386817	107388403	.	DEL	1586	147	0.138679	Common
1:107425822-107425822:BND:33714_1	1	107425822	107425822	33714_1	BND	1	3	0.00283019	Rare
1:107426138-107426138:BND:33714_2	1	107426138	107426138	33714_2	BND	1	3	0.00283019	Rare
1:107435903-107435903:BND:33715_1	1	107435903	107435903	33715_1	BND	1	1	0.000943396	Singleton
1:107436204-107436204:BND:33715_2	1	107436204	107436204	33715_2	BND	1	1	0.000943396	Singleton
1:107438819-107439405:DEL:.	1	107438819	107439405	.	DEL	586	1	0.000943396	Singleton
1:107443861-107446296:DEL:.	1	107443861	107446296	.	DEL	2435	4	0.00377358	Rare
1:107447469-107447728:MEI:<DEL:ME:SINE|tRNA|Pre0_SS>	1	107447469	107447728	<DEL:ME:SINE|tRNA|Pre0_SS>	MEI	259	2	0.00188679	Rare
1:107454860-107455119:MEI:<DEL:ME:SINE|tRNA|Pre0_SS>	1	107454860	107455119	<DEL:ME:SINE|tRNA|Pre0_SS>	MEI	259	1	0.000943396	Singleton
1:107467200-107467489:DEL:.	1	107467200	107467489	.	DEL	289	511	0.482075	Common
1:107467983-107467983:BND:33724_1	1	107467983	107467983	33724_1	BND	1	12	0.0113208	Common
1:107468272-107468272:BND:33724_2	1	107468272	107468272	33724_2	BND	1	12	0.0113208	Common
1:107495123-107495123:BND:33728_1	1	107495123	107495123	33728_1	BND	1	8	0.00754717	Rare
1:107495430-107495430:BND:33728_2	1	107495430	107495430	33728_2	BND	1	8	0.00754717	Rare
1:107512582-107512851:MEI:<DEL:ME:SINE|tRNA|Pre0_SS>	1	107512582	107512851	<DEL:ME:SINE|tRNA|Pre0_SS>	MEI	269	4	0.00377358	Rare
1:107514262-107514531:MEI:<DEL:ME:SINE|tRNA|Pre0_SS>	1	107514262	107514531	<DEL:ME:SINE|tRNA|Pre0_SS>	MEI	269	2	0.00188679	Rare
1:107520176-107520454:MEI:<DEL:ME:SINE|tRNA|Pre0_SS>	1	107520176	107520454	<DEL:ME:SINE|tRNA|Pre0_SS>	MEI	278	503	0.474528	Common
1:107536675-107537947:DEL:.	1	107536675	107537947	.	DEL	1272	67	0.0632075	Common
1:107557270-107557554:MEI:<DEL:ME:SINE|tRNA|Pre0_SS>	1	107557270	107557554	<DEL:ME:SINE|tRNA|Pre0_SS>	MEI	284	3	0.00283019	Rare
1:107580426-107580426:BND:33742_1	1	107580426	107580426	33742_1	BND	1	2	0.00188679	Rare
1:107580485-107580485:BND:33742_2	1	107580485	107580485	33742_2	BND	1	2	0.00188679	Rare
1:107591600-107591600:BND:33743_1	1	107591600	107591600	33743_1	BND	1	1010	0.95283	Common
1:107591902-107591902:BND:33743_2	1	107591902	107591902	33743_2	BND	1	1010	0.95283	Common
1:107595692-107595967:MEI:<DEL:ME:SINE|tRNA|Pre0_SS>	1	107595692	107595967	<DEL:ME:SINE|tRNA|Pre0_SS>	MEI	275	6	0.00566038	Rare
1:107597298-107597558:MEI:<DEL:ME:SINE|tRNA|Pre0_SS>	1	107597298	107597558	<DEL:ME:SINE|tRNA|Pre0_SS>	MEI	260	8	0.00754717	Rare
1:107599054-107600535:DEL:.	1	107599054	107600535	.	DEL	1481	348	0.328302	Common
1:107607696-107760445:DUP:.	1	107607696	107760445	.	DUP	152749	2	0.00188679	Rare
1:107618423-107618715:MEI:<DEL:ME:SINE|tRNA|Pre0_SS>	1	107618423	107618715	<DEL:ME:SINE|tRNA|Pre0_SS>	MEI	292	1	0.000943396	Singleton
1:10762622-10762868:DEL:.	1	10762622	10762868	.	DEL	246	3	0.00283019	Rare
1:107634640-107634924:MEI:<DEL:ME:SINE|tRNA|Pre0_SS>	1	107634640	107634924	<DEL:ME:SINE|tRNA|Pre0_SS>	MEI	284	11	0.0103774	Common
1:107639961-107640234:MEI:<DEL:ME:SINE|tRNA|Pre0_SS>	1	107639961	107640234	<DEL:ME:SINE|tRNA|Pre0_SS>	MEI	273	16	0.0150943	Common
1:107643321-107643321:BND:33755_1	1	107643321	107643321	33755_1	BND	1	2	0.00188679	Rare
1:107643826-107643826:BND:33755_2	1	107643826	107643826	33755_2	BND	1	2	0.00188679	Rare
1:107645635-107646563:DUP:.	1	107645635	107646563	.	DUP	928	66	0.0622642	Common
1:107692288-107692559:MEI:<DEL:ME:SINE|tRNA|Pre0_SS>	1	107692288	107692559	<DEL:ME:SINE|tRNA|Pre0_SS>	MEI	271	8	0.00754717	Rare
1:107710189-107710189:BND:33766_1	1	107710189	107710189	33766_1	BND	1	4	0.00377358	Rare
1:107710474-107710474:BND:33766_2	1	107710474	107710474	33766_2	BND	1	4	0.00377358	Rare
1:107711827-107711827:BND:33767_1	1	107711827	107711827	33767_1	BND	1	13	0.0122642	Common
1:107712127-107716035:DEL:.	1	107712127	107716035	.	DEL	3908	4	0.00377358	Rare
1:107713098-107713098:BND:33767_2	1	107713098	107713098	33767_2	BND	1	13	0.0122642	Common
1:107717705-107717975:MEI:<DEL:ME:SINE|tRNA|Pre0_SS>	1	107717705	107717975	<DEL:ME:SINE|tRNA|Pre0_SS>	MEI	270	9	0.00849057	Rare
1:107741443-107741719:MEI:<DEL:ME:SINE|tRNA|Pre0_SS>	1	107741443	107741719	<DEL:ME:SINE|tRNA|Pre0_SS>	MEI	276	3	0.00283019	Rare
1:107766913-107767189:MEI:<DEL:ME:SINE|tRNA|Pre0_SS>	1	107766913	107767189	<DEL:ME:SINE|tRNA|Pre0_SS>	MEI	276	8	0.00754717	Rare
1:107788497-107788497:BND:33781_1	1	107788497	107788497	33781_1	BND	1	7	0.00660377	Rare
1:107788781-107788781:BND:33781_2	1	107788781	107788781	33781_2	BND	1	7	0.00660377	Rare
1:10779519-10779804:MEI:<DEL:ME:SINE|tRNA|Pre0_SS>	1	10779519	10779804	<DEL:ME:SINE|tRNA|Pre0_SS>	MEI	285	5	0.00471698	Rare
1:107815589-107815852:MEI:<DEL:ME:SINE|tRNA|Pre0_SS>	1	107815589	107815852	<DEL:ME:SINE|tRNA|Pre0_SS>	MEI	263	2	0.00188679	Rare
1:107821198-107821198:BND:33785_1	1	107821198	107821198	33785_1	BND	1	1	0.000943396	Singleton
1:107821605-107821605:BND:33785_2	1	107821605	107821605	33785_2	BND	1	1	0.000943396	Singleton
1:107828535-107829158:DEL:.	1	107828535	107829158	.	DEL	623	111	0.104717	Common
1:107861932-107885359:DUP:.	1	107861932	107885359	.	DUP	23427	1	0.000943396	Singleton
1:107867624-107867906:MEI:<DEL:ME:SINE|tRNA|Pre0_SS>	1	107867624	107867906	<DEL:ME:SINE|tRNA|Pre0_SS>	MEI	282	3	0.00283019	Rare
1:107884357-107885226:DEL:.	1	107884357	107885226	.	DEL	869	10	0.00943396	Rare
1:107887758-107887758:BND:33796_1	1	107887758	107887758	33796_1	BND	1	14	0.0132075	Common
1:107889129-107889129:BND:33796_2	1	107889129	107889129	33796_2	BND	1	14	0.0132075	Common
1:107895227-107895614:DEL:.	1	107895227	107895614	.	DEL	387	306	0.288679	Common
1:107925916-107926196:MEI:<DEL:ME:SINE|tRNA|Pre0_SS>	1	107925916	107926196	<DEL:ME:SINE|tRNA|Pre0_SS>	MEI	280	4	0.00377358	Rare
1:107928822-107928908:DEL:.	1	107928822	107928908	.	DEL	86	38	0.0358491	Common
1:107946204-107946730:MEI:<DEL:ME:SINE|tRNA|Pre0_SS>	1	107946204	107946730	<DEL:ME:SINE|tRNA|Pre0_SS>	MEI	526	11	0.0103774	Common
1:107958761-107958761:BND:351207_1	1	107958761	107958761	351207_1	BND	1	10	0.00943396	Rare
1:107959631-107959631:BND:33809_1	1	107959631	107959631	33809_1	BND	1	1020	0.962264	Common
1:107959952-107959952:BND:33809_2	1	107959952	107959952	33809_2	BND	1	1020	0.962264	Common
1:107960057-107960319:MEI:<DEL:ME:SINE|tRNA|Pre0_SS>	1	107960057	107960319	<DEL:ME:SINE|tRNA|Pre0_SS>	MEI	262	237	0.223585	Common
1:107963399-107963399:BND:351207_2	1	107963399	107963399	351207_2	BND	1	10	0.00943396	Rare
1:107964268-107964503:DEL:.	1	107964268	107964503	.	DEL	235	5	0.00471698	Rare
1:107967827-107968087:MEI:<DEL:ME:SINE|tRNA|Pre0_SS>	1	107967827	107968087	<DEL:ME:SINE|tRNA|Pre0_SS>	MEI	260	3	0.00283019	Rare
1:107982212-107982212:BND:33820_1	1	107982212	107982212	33820_1	BND	1	18	0.0169811	Common
1:107982521-107982521:BND:33820_2	1	107982521	107982521	33820_2	BND	1	18	0.0169811	Common
1:108012537-108012819:MEI:<DEL:ME:SINE|tRNA|Pre0_SS>	1	108012537	108012819	<DEL:ME:SINE|tRNA|Pre0_SS>	MEI	282	930	0.877358	Common
1:108032269-108032529:MEI:<DEL:ME:SINE|tRNA|Pre0_SS>	1	108032269	108032529	<DEL:ME:SINE|tRNA|Pre0_SS>	MEI	260	4	0.00377358	Rare
1:108036413-108036413:BND:33831_1	1	108036413	108036413	33831_1	BND	1	4	0.00377358	Rare
1:108036705-108036705:BND:33831_2	1	108036705	108036705	33831_2	BND	1	4	0.00377358	Rare
1:10803710-10803977:MEI:<DEL:ME:SINE|tRNA|Pre0_SS>	1	10803710	10803977	<DEL:ME:SINE|tRNA|Pre0_SS>	MEI	267	1	0.000943396	Singleton
1:108041100-108041400:DEL:.	1	108041100	108041400	.	DEL	300	509	0.480189	Common
1:108049757-108049757:BND:33833_1	1	108049757	108049757	33833_1	BND	1	106	0.1	Common
1:108050054-108050054:BND:33833_2	1	108050054	108050054	33833_2	BND	1	106	0.1	Common
1:108072675-108072675:BND:33837_1	1	108072675	108072675	33837_1	BND	1	288	0.271698	Common
1:108072983-108072983:BND:33837_2	1	108072983	108072983	33837_2	BND	1	288	0.271698	Common
1:108088491-108088574:DEL:.	1	108088491	108088574	.	DEL	83	414	0.390566	Common
1:108106563-108112287:DEL:.	1	108106563	108112287	.	DEL	5724	7	0.00660377	Rare
1:108110979-108110979:BND:33845_1	1	108110979	108110979	33845_1	BND	1	901	0.85	Common
1:108111287-108111287:BND:33845_2	1	108111287	108111287	33845_2	BND	1	901	0.85	Common
1:108155130-108155417:MEI:<DEL:ME:SINE|tRNA|Pre0_SS>	1	108155130	108155417	<DEL:ME:SINE|tRNA|Pre0_SS>	MEI	287	8	0.00754717	Rare
1:108241412-108241684:MEI:<DEL:ME:SINE|tRNA|Pre0_SS>	1	108241412	108241684	<DEL:ME:SINE|tRNA|Pre0_SS>	MEI	272	448	0.422642	Common
1:108255516-108255782:MEI:<DEL:ME:SINE|tRNA|Pre0_SS>	1	108255516	108255782	<DEL:ME:SINE|tRNA|Pre0_SS>	MEI	266	1	0.000943396	Singleton
1:108266946-108267234:MEI:<DEL:ME:SINE|tRNA|Pre0_SS>	1	108266946	108267234	<DEL:ME:SINE|tRNA|Pre0_SS>	MEI	288	2	0.00188679	Rare
1:108268835-108269110:MEI:<DEL:ME:SINE|tRNA|Pre0_SS>	1	108268835	108269110	<DEL:ME:SINE|tRNA|Pre0_SS>	MEI	275	4	0.00377358	Rare
1:108279447-108279693:MEI:<DEL:ME:SINE|tRNA|Pre0_SS>	1	108279447	108279693	<DEL:ME:SINE|tRNA|Pre0_SS>	MEI	246	2	0.00188679	Rare
1:108284790-108285075:MEI:<DEL:ME:SINE|tRNA|Pre0_SS>	1	108284790	108285075	<DEL:ME:SINE|tRNA|Pre0_SS>	MEI	285	3	0.00283019	Rare
1:108293474-108293735:MEI:<DEL:ME:SINE|tRNA|Pre0_SS>	1	108293474	108293735	<DEL:ME:SINE|tRNA|Pre0_SS>	MEI	261	8	0.00754717	Rare
1:108309957-108310219:MEI:<DEL:ME:SINE|tRNA|Pre0_SS>	1	108309957	108310219	<DEL:ME:SINE|tRNA|Pre0_SS>	MEI	262	5	0.00471698	Rare
1:108325836-108326095:MEI:<DEL:ME:SINE|tRNA|Pre0_SS>	1	108325836	108326095	<DEL:ME:SINE|tRNA|Pre0_SS>	MEI	259	2	0.00188679	Rare
1:108327352-108327352:BND:33874_1	1	108327352	108327352	33874_1	BND	1	3	0.00283019	Rare
1:108327638-108327638:BND:33874_2	1	108327638	108327638	33874_2	BND	1	3	0.00283019	Rare
1:108393436-108393436:BND:33878_1	1	108393436	108393436	33878_1	BND	1	110	0.103774	Common
1:108393497-108393497:BND:33878_2	1	108393497	108393497	33878_2	BND	1	110	0.103774	Common
1:108393566-108393712:MEI:<DEL:ME:LINE|L1|L1_SS>	1	108393566	108393712	<DEL:ME:LINE|L1|L1_SS>	MEI	146	535	0.504717	Common
1:108420022-108420306:MEI:<DEL:ME:SINE|tRNA|Pre0_SS>	1	108420022	108420306	<DEL:ME:SINE|tRNA|Pre0_SS>	MEI	284	969	0.914151	Common
1:108427208-108427208:BND:33882_1	1	108427208	108427208	33882_1	BND	1	3	0.00283019	Rare
1:108427506-108427506:BND:33882_2	1	108427506	108427506	33882_2	BND	1	3	0.00283019	Rare
1:108428964-108429236:MEI:<DEL:ME:SINE|tRNA|Pre0_SS>	1	108428964	108429236	<DEL:ME:SINE|tRNA|Pre0_SS>	MEI	272	4	0.00377358	Rare
1:108442704-108442704:BND:33884_1	1	108442704	108442704	33884_1	BND	1	1	0.000943396	Singleton
1:108443630-108443630:BND:33884_2	1	108443630	108443630	33884_2	BND	1	1	0.000943396	Singleton
1:108452769-108453033:MEI:<DEL:ME:SINE|tRNA|Pre0_SS>	1	108452769	108453033	<DEL:ME:SINE|tRNA|Pre0_SS>	MEI	264	3	0.00283019	Rare
1:108469475-108469745:MEI:<DEL:ME:SINE|tRNA|Pre0_SS>	1	108469475	108469745	<DEL:ME:SINE|tRNA|Pre0_SS>	MEI	270	1	0.000943396	Singleton
1:108481066-108481066:BND:33890_1	1	108481066	108481066	33890_1	BND	1	4	0.00377358	Rare
1:108481355-108481355:BND:33890_2	1	108481355	108481355	33890_2	BND	1	4	0.00377358	Rare
1:108491439-108491439:BND:33891_1	1	108491439	108491439	33891_1	BND	1	2	0.00188679	Rare
1:108491735-108491735:BND:33891_2	1	108491735	108491735	33891_2	BND	1	2	0.00188679	Rare
1:108525-109740:MEI:<DEL:ME:LINE|L1|L1MC>	1	108525	109740	<DEL:ME:LINE|L1|L1MC>	MEI	1215	4	0.00377358	Rare
1:108533524-108545099:DEL:.	1	108533524	108545099	.	DEL	11575	2	0.00188679	Rare
1:108540763-108541044:MEI:<DEL:ME:SINE|tRNA|Pre0_SS>	1	108540763	108541044	<DEL:ME:SINE|tRNA|Pre0_SS>	MEI	281	8	0.00754717	Rare
1:108558483-108561795:DUP:.	1	108558483	108561795	.	DUP	3312	6	0.00566038	Rare
1:108565699-108565962:MEI:<DEL:ME:SINE|tRNA|Pre0_SS>	1	108565699	108565962	<DEL:ME:SINE|tRNA|Pre0_SS>	MEI	263	4	0.00377358	Rare
1:108571312-108572535:DEL:.	1	108571312	108572535	.	DEL	1223	226	0.213208	Common
1:108582354-108582354:BND:33904_1	1	108582354	108582354	33904_1	BND	1	16	0.0150943	Common
1:108583198-108583198:BND:33904_2	1	108583198	108583198	33904_2	BND	1	16	0.0150943	Common
1:108597651-108599856:DEL:.	1	108597651	108599856	.	DEL	2205	339	0.319811	Common
1:108608356-108608630:MEI:<DEL:ME:SINE|tRNA|Pre0_SS>	1	108608356	108608630	<DEL:ME:SINE|tRNA|Pre0_SS>	MEI	274	44	0.0415094	Common
1:108619156-108619429:MEI:<DEL:ME:SINE|tRNA|Pre0_SS>	1	108619156	108619429	<DEL:ME:SINE|tRNA|Pre0_SS>	MEI	273	348	0.328302	Common
1:108623050-108623317:MEI:<DEL:ME:SINE|tRNA|Pre0_SS>	1	108623050	108623317	<DEL:ME:SINE|tRNA|Pre0_SS>	MEI	267	3	0.00283019	Rare
1:108641241-108641889:DEL:.	1	108641241	108641889	.	DEL	648	1	0.000943396	Singleton
1:108643803-108645119:MEI:<DEL:ME:LINE|L1|L1_SS>	1	108643803	108645119	<DEL:ME:LINE|L1|L1_SS>	MEI	1316	546	0.515094	Common
1:108645278-108645278:BND:33919_1	1	108645278	108645278	33919_1	BND	1	553	0.521698	Common
1:108645576-108645576:BND:33919_2	1	108645576	108645576	33919_2	BND	1	553	0.521698	Common
1:108661911-108661911:BND:33922_1	1	108661911	108661911	33922_1	BND	1	249	0.234906	Common
1:108662202-108662202:BND:33922_2	1	108662202	108662202	33922_2	BND	1	249	0.234906	Common
1:108672760-108672760:BND:33923_1	1	108672760	108672760	33923_1	BND	1	260	0.245283	Common
1:108673052-108673052:BND:33923_2	1	108673052	108673052	33923_2	BND	1	260	0.245283	Common
1:108673489-108676415:DEL:.	1	108673489	108676415	.	DEL	2926	1	0.000943396	Singleton
1:108694503-108694767:MEI:<DEL:ME:SINE|tRNA|Pre0_SS>	1	108694503	108694767	<DEL:ME:SINE|tRNA|Pre0_SS>	MEI	264	2	0.00188679	Rare
1:108725288-108725402:DEL:.	1	108725288	108725402	.	DEL	114	1	0.000943396	Singleton
1:108734256-108734256:BND:33931_1	1	108734256	108734256	33931_1	BND	1	322	0.303774	Common
1:108734548-108734548:BND:33931_2	1	108734548	108734548	33931_2	BND	1	322	0.303774	Common
1:108746361-108746635:MEI:<DEL:ME:SINE|tRNA|Pre0_SS>	1	108746361	108746635	<DEL:ME:SINE|tRNA|Pre0_SS>	MEI	274	485	0.457547	Common
1:108782874-108782874:BND:33937_1	1	108782874	108782874	33937_1	BND	1	1	0.000943396	Singleton
1:108783177-108783177:BND:33937_2	1	108783177	108783177	33937_2	BND	1	1	0.000943396	Singleton
1:108786832-108787119:MEI:<DEL:ME:SINE|tRNA|Pre0_SS>	1	108786832	108787119	<DEL:ME:SINE|tRNA|Pre0_SS>	MEI	287	2	0.00188679	Rare
1:108802502-108802779:MEI:<DEL:ME:SINE|tRNA|Pre0_SS>	1	108802502	108802779	<DEL:ME:SINE|tRNA|Pre0_SS>	MEI	277	2	0.00188679	Rare
1:108807834-108808097:MEI:<DEL:ME:SINE|tRNA|Pre0_SS>	1	108807834	108808097	<DEL:ME:SINE|tRNA|Pre0_SS>	MEI	263	3	0.00283019	Rare
1:108813772-108814044:MEI:<DEL:ME:SINE|tRNA|Pre0_SS>	1	108813772	108814044	<DEL:ME:SINE|tRNA|Pre0_SS>	MEI	272	1	0.000943396	Singleton
1:108830302-108830565:MEI:<DEL:ME:SINE|tRNA|Pre0_SS>	1	108830302	108830565	<DEL:ME:SINE|tRNA|Pre0_SS>	MEI	263	7	0.00660377	Rare
1:108838393-108838669:MEI:<DEL:ME:SINE|tRNA|Pre0_SS>	1	108838393	108838669	<DEL:ME:SINE|tRNA|Pre0_SS>	MEI	276	3	0.00283019	Rare
1:108844430-108844430:BND:33947_1	1	108844430	108844430	33947_1	BND	1	1	0.000943396	Singleton
1:108844737-108844737:BND:33947_2	1	108844737	108844737	33947_2	BND	1	1	0.000943396	Singleton
1:108868798-108869079:MEI:<DEL:ME:SINE|tRNA|Pre0_SS>	1	108868798	108869079	<DEL:ME:SINE|tRNA|Pre0_SS>	MEI	281	4	0.00377358	Rare
1:108871537-108871826:DEL:.	1	108871537	108871826	.	DEL	289	568	0.535849	Common
1:108879612-108879869:DEL:.	1	108879612	108879869	.	DEL	257	67	0.0632075	Common
1:108912582-108912925:DEL:.	1	108912582	108912925	.	DEL	343	487	0.459434	Common
1:108918542-108918809:MEI:<DEL:ME:SINE|tRNA|Pre0_SS>	1	108918542	108918809	<DEL:ME:SINE|tRNA|Pre0_SS>	MEI	267	2	0.00188679	Rare
1:108927711-108927989:MEI:<DEL:ME:SINE|tRNA|Pre0_SS>	1	108927711	108927989	<DEL:ME:SINE|tRNA|Pre0_SS>	MEI	278	285	0.268868	Common
1:108935131-108936169:DEL:.	1	108935131	108936169	.	DEL	1038	2	0.00188679	Rare
1:108936226-108938067:DEL:.	1	108936226	108938067	.	DEL	1841	149	0.140566	Common
1:108947491-108947491:BND:33961_1	1	108947491	108947491	33961_1	BND	1	3	0.00283019	Rare
1:108947629-108947629:BND:33961_2	1	108947629	108947629	33961_2	BND	1	3	0.00283019	Rare
1:108987847-108987847:BND:33964_1	1	108987847	108987847	33964_1	BND	1	2	0.00188679	Rare
1:108996645-108996645:BND:33964_2	1	108996645	108996645	33964_2	BND	1	2	0.00188679	Rare
1:109002117-109002383:MEI:<DEL:ME:SINE|tRNA|Pre0_SS>	1	109002117	109002383	<DEL:ME:SINE|tRNA|Pre0_SS>	MEI	266	1	0.000943396	Singleton
1:10901768-10903317:DEL:.	1	10901768	10903317	.	DEL	1549	4	0.00377358	Rare
1:109055874-109055874:BND:33981_1	1	109055874	109055874	33981_1	BND	1	1	0.000943396	Singleton
1:109056190-109056190:BND:33981_2	1	109056190	109056190	33981_2	BND	1	1	0.000943396	Singleton
1:109064133-109066162:DEL:.	1	109064133	109066162	.	DEL	2029	270	0.254717	Common
1:109083693-109083965:MEI:<DEL:ME:SINE|tRNA|Pre0_SS>	1	109083693	109083965	<DEL:ME:SINE|tRNA|Pre0_SS>	MEI	272	381	0.359434	Common
1:109086460-109086460:BND:33987_1	1	109086460	109086460	33987_1	BND	1	396	0.373585	Common
1:109086755-109086755:BND:33987_2	1	109086755	109086755	33987_2	BND	1	396	0.373585	Common
1:109110209-109113054:DEL:.	1	109110209	109113054	.	DEL	2845	3	0.00283019	Rare
1:109176388-109176667:DEL:.	1	109176388	109176667	.	DEL	279	366	0.345283	Common
1:109196570-109197082:DEL:.	1	109196570	109197082	.	DEL	512	2	0.00188679	Rare
1:109264400-109265672:DEL:.	1	109264400	109265672	.	DEL	1272	30	0.0283019	Common
1:109279296-109279580:MEI:<DEL:ME:SINE|tRNA|Pre0_SS>	1	109279296	109279580	<DEL:ME:SINE|tRNA|Pre0_SS>	MEI	284	35	0.0330189	Common
1:109378253-109378253:BND:34018_1	1	109378253	109378253	34018_1	BND	1	43	0.040566	Common
1:109378557-109378557:BND:34018_2	1	109378557	109378557	34018_2	BND	1	43	0.040566	Common
1:109380740-109381002:MEI:<DEL:ME:SINE|tRNA|Pre0_SS>	1	109380740	109381002	<DEL:ME:SINE|tRNA|Pre0_SS>	MEI	262	10	0.00943396	Rare
1:109391464-109392563:DEL:.	1	109391464	109392563	.	DEL	1099	4	0.00377358	Rare
1:109391659-109391659:BND:34022_1	1	109391659	109391659	34022_1	BND	1	10	0.00943396	Rare
1:109391710-109391710:BND:34022_2	1	109391710	109391710	34022_2	BND	1	10	0.00943396	Rare
1:109495372-109495666:MEI:<DEL:ME:SINE|tRNA|Pre0_SS>	1	109495372	109495666	<DEL:ME:SINE|tRNA|Pre0_SS>	MEI	294	2	0.00188679	Rare
1:109530501-109530501:BND:34038_1	1	109530501	109530501	34038_1	BND	1	1	0.000943396	Singleton
1:109530799-109530799:BND:34038_2	1	109530799	109530799	34038_2	BND	1	1	0.000943396	Singleton
1:109547966-109547966:BND:34040_1	1	109547966	109547966	34040_1	BND	1	23	0.0216981	Common
1:109548265-109548265:BND:34040_2	1	109548265	109548265	34040_2	BND	1	23	0.0216981	Common
1:109572361-109575400:DEL:.	1	109572361	109575400	.	DEL	3039	64	0.0603774	Common
1:109581137-109581137:BND:34043_1	1	109581137	109581137	34043_1	BND	1	1	0.000943396	Singleton
1:109581880-109581880:BND:34043_2	1	109581880	109581880	34043_2	BND	1	1	0.000943396	Singleton
1:109585381-109588914:DEL:.	1	109585381	109588914	.	DEL	3533	1	0.000943396	Singleton
1:109610389-109610658:MEI:<DEL:ME:SINE|tRNA|Pre0_SS>	1	109610389	109610658	<DEL:ME:SINE|tRNA|Pre0_SS>	MEI	269	2	0.00188679	Rare
1:109630364-109630364:BND:34048_1	1	109630364	109630364	34048_1	BND	1	186	0.175472	Common
1:109630654-109630654:BND:34048_2	1	109630654	109630654	34048_2	BND	1	186	0.175472	Common
1:109642113-109642396:MEI:<DEL:ME:SINE|tRNA|Pre0_SS>	1	109642113	109642396	<DEL:ME:SINE|tRNA|Pre0_SS>	MEI	283	102	0.0962264	Common
1:109642113-109642640:MEI:<DEL:ME:SINE|tRNA|Pre0_SS>	1	109642113	109642640	<DEL:ME:SINE|tRNA|Pre0_SS>	MEI	527	81	0.0764151	Common
1:109646994-109647290:MEI:<DEL:ME:SINE|tRNA|Pre0_SS>	1	109646994	109647290	<DEL:ME:SINE|tRNA|Pre0_SS>	MEI	296	471	0.44434	Common
1:109734363-109744332:DUP:.	1	109734363	109744332	.	DUP	9969	3	0.00283019	Rare
1:10973544-10973814:MEI:<DEL:ME:SINE|tRNA|Pre0_SS>	1	10973544	10973814	<DEL:ME:SINE|tRNA|Pre0_SS>	MEI	270	1	0.000943396	Singleton
1:109742422-109742422:BND:34065_1	1	109742422	109742422	34065_1	BND	1	174	0.164151	Common
1:109742727-109742727:BND:34065_2	1	109742727	109742727	34065_2	BND	1	174	0.164151	Common
1:109746993-109747276:MEI:<DEL:ME:SINE|tRNA|Pre0_SS>	1	109746993	109747276	<DEL:ME:SINE|tRNA|Pre0_SS>	MEI	283	1	0.000943396	Singleton
1:109751497-109752042:DEL:.	1	109751497	109752042	.	DEL	545	1	0.000943396	Singleton
1:109753250-109753511:MEI:<DEL:ME:SINE|tRNA|Pre0_SS>	1	109753250	109753511	<DEL:ME:SINE|tRNA|Pre0_SS>	MEI	261	34	0.0320755	Common
1:109754090-109754365:MEI:<DEL:ME:SINE|tRNA|Pre0_SS>	1	109754090	109754365	<DEL:ME:SINE|tRNA|Pre0_SS>	MEI	275	538	0.507547	Common
1:109773066-109773333:MEI:<DEL:ME:SINE|tRNA|Pre0_SS>	1	109773066	109773333	<DEL:ME:SINE|tRNA|Pre0_SS>	MEI	267	29	0.0273585	Common
1:109795969-109795969:BND:34076_1	1	109795969	109795969	34076_1	BND	1	15	0.0141509	Common
1:109796259-109796259:BND:34076_2	1	109796259	109796259	34076_2	BND	1	15	0.0141509	Common
1:109800128-109800329:DEL:.	1	109800128	109800329	.	DEL	201	45	0.0424528	Common
1:109806205-109806289:DEL:.	1	109806205	109806289	.	DEL	84	409	0.385849	Common
1:109821481-109821481:BND:34081_1	1	109821481	109821481	34081_1	BND	1	183	0.172642	Common
1:109821774-109821774:BND:34081_2	1	109821774	109821774	34081_2	BND	1	183	0.172642	Common
1:109827880-109828155:MEI:<DEL:ME:SINE|tRNA|Pre0_SS>	1	109827880	109828155	<DEL:ME:SINE|tRNA|Pre0_SS>	MEI	275	1	0.000943396	Singleton
1:109837689-109838743:MEI:<DEL:ME:LINE|L1|L1_SS>	1	109837689	109838743	<DEL:ME:LINE|L1|L1_SS>	MEI	1054	264	0.249057	Common
1:109859551-109860278:DEL:.	1	109859551	109860278	.	DEL	727	1	0.000943396	Singleton
1:109891224-109891224:BND:34091_1	1	109891224	109891224	34091_1	BND	1	928	0.875472	Common
1:109893489-109893756:MEI:<DEL:ME:SINE|tRNA|Pre0_SS>	1	109893489	109893756	<DEL:ME:SINE|tRNA|Pre0_SS>	MEI	267	5	0.00471698	Rare
1:109903684-109903684:BND:34093_1	1	109903684	109903684	34093_1	BND	1	1	0.000943396	Singleton
1:109903801-109903801:BND:34093_2	1	109903801	109903801	34093_2	BND	1	1	0.000943396	Singleton
1:109912168-109913854:DEL:.	1	109912168	109913854	.	DEL	1686	144	0.135849	Common
1:109930762-109930837:DEL:.	1	109930762	109930837	.	DEL	75	424	0.4	Common
1:109942012-109943656:DEL:.	1	109942012	109943656	.	DEL	1644	26	0.0245283	Common
1:110037272-110037567:MEI:<DEL:ME:SINE|tRNA|Pre0_SS>	1	110037272	110037567	<DEL:ME:SINE|tRNA|Pre0_SS>	MEI	295	95	0.0896226	Common
1:110106423-110106423:BND:34118_1	1	110106423	110106423	34118_1	BND	1	12	0.0113208	Common
1:110106719-110106719:BND:34118_2	1	110106719	110106719	34118_2	BND	1	12	0.0113208	Common
1:110114405-110114835:MEI:<DEL:ME:LINE|L1|L1_SS>	1	110114405	110114835	<DEL:ME:LINE|L1|L1_SS>	MEI	430	7	0.00660377	Rare
1:110161434-110172934:DUP:.	1	110161434	110172934	.	DUP	11500	1	0.000943396	Singleton
1:110206159-110207309:DEL:.	1	110206159	110207309	.	DEL	1150	1	0.000943396	Singleton
1:110212374-110212639:MEI:<DEL:ME:SINE|tRNA|Pre0_SS>	1	110212374	110212639	<DEL:ME:SINE|tRNA|Pre0_SS>	MEI	265	1	0.000943396	Singleton
1:110230326-110230588:MEI:<DEL:ME:SINE|tRNA|Pre0_SS>	1	110230326	110230588	<DEL:ME:SINE|tRNA|Pre0_SS>	MEI	262	3	0.00283019	Rare
1:110248878-110249153:MEI:<DEL:ME:SINE|tRNA|Pre0_SS>	1	110248878	110249153	<DEL:ME:SINE|tRNA|Pre0_SS>	MEI	275	418	0.39434	Common
1:11027146-11027411:MEI:<DEL:ME:SINE|tRNA|Pre0_SS>	1	11027146	11027411	<DEL:ME:SINE|tRNA|Pre0_SS>	MEI	265	256	0.241509	Common
1:110299219-110304436:DEL:.	1	110299219	110304436	.	DEL	5217	1	0.000943396	Singleton
1:110303408-110303694:MEI:<DEL:ME:SINE|tRNA|Pre0_SS>	1	110303408	110303694	<DEL:ME:SINE|tRNA|Pre0_SS>	MEI	286	2	0.00188679	Rare
1:110351481-110351481:BND:34148_1	1	110351481	110351481	34148_1	BND	1	7	0.00660377	Rare
1:110351774-110351774:BND:34148_2	1	110351774	110351774	34148_2	BND	1	7	0.00660377	Rare
1:110359570-110363150:DEL:.	1	110359570	110363150	.	DEL	3580	1	0.000943396	Singleton
1:110402165-110402165:BND:34158_1	1	110402165	110402165	34158_1	BND	1	229	0.216038	Common
1:110402237-110402237:BND:34158_2	1	110402237	110402237	34158_2	BND	1	229	0.216038	Common
1:110403816-110403816:BND:34159_1	1	110403816	110403816	34159_1	BND	1	1009	0.951887	Common
1:110404616-110404616:BND:34159_2	1	110404616	110404616	34159_2	BND	1	1009	0.951887	Common
1:110498605-110498914:DEL:.	1	110498605	110498914	.	DEL	309	544	0.513208	Common
1:110503420-110503523:DEL:.	1	110503420	110503523	.	DEL	103	809	0.763208	Common
1:11051725-11052004:MEI:<DEL:ME:SINE|tRNA|Pre0_SS>	1	11051725	11052004	<DEL:ME:SINE|tRNA|Pre0_SS>	MEI	279	703	0.663208	Common
1:110564974-110565117:MEI:<DEL:ME:LINE|L1|L1_SS>	1	110564974	110565117	<DEL:ME:LINE|L1|L1_SS>	MEI	143	1	0.000943396	Singleton
1:110591451-110591451:BND:34171_1	1	110591451	110591451	34171_1	BND	1	5	0.00471698	Rare
1:110591749-110591749:BND:34171_2	1	110591749	110591749	34171_2	BND	1	5	0.00471698	Rare
1:110599078-110599078:BND:34174_1	1	110599078	110599078	34174_1	BND	1	1	0.000943396	Singleton
1:110599413-110599413:BND:34174_2	1	110599413	110599413	34174_2	BND	1	1	0.000943396	Singleton
1:110606385-110606682:DEL:.	1	110606385	110606682	.	DEL	297	253	0.238679	Common
1:110608612-110608867:DEL:.	1	110608612	110608867	.	DEL	255	254	0.239623	Common
1:110651006-110651410:DEL:.	1	110651006	110651410	.	DEL	404	547	0.516038	Common
1:110670266-110670551:MEI:<DEL:ME:SINE|tRNA|Pre0_SS>	1	110670266	110670551	<DEL:ME:SINE|tRNA|Pre0_SS>	MEI	285	3	0.00283019	Rare
1:110690244-110690244:BND:34187_1	1	110690244	110690244	34187_1	BND	1	1023	0.965094	Common
1:110690569-110690569:BND:34187_2	1	110690569	110690569	34187_2	BND	1	1023	0.965094	Common
1:110730442-110732784:DEL:.	1	110730442	110732784	.	DEL	2342	1	0.000943396	Singleton
1:110794232-110798859:DEL:.	1	110794232	110798859	.	DEL	4627	3	0.00283019	Rare
1:110843508-110844015:DEL:.	1	110843508	110844015	.	DEL	507	2	0.00188679	Rare
1:110888962-110889581:MEI:<DEL:ME:LINE|L1|L1_SS>	1	110888962	110889581	<DEL:ME:LINE|L1|L1_SS>	MEI	619	75	0.0707547	Common
1:110929389-110929692:MEI:<DEL:ME:SINE|tRNA|Pre0_SS>	1	110929389	110929692	<DEL:ME:SINE|tRNA|Pre0_SS>	MEI	303	309	0.291509	Common
1:110978136-110978584:DEL:.	1	110978136	110978584	.	DEL	448	4	0.00377358	Rare
1:111072370-111073769:DEL:.	1	111072370	111073769	.	DEL	1399	101	0.095283	Common
1:111097995-111098267:MEI:<DEL:ME:SINE|tRNA|Pre0_SS>	1	111097995	111098267	<DEL:ME:SINE|tRNA|Pre0_SS>	MEI	272	4	0.00377358	Rare
1:11110796-11111623:DEL:.	1	11110796	11111623	.	DEL	827	3	0.00283019	Rare
1:111150259-111151433:DEL:.	1	111150259	111151433	.	DEL	1174	1	0.000943396	Singleton
1:111175006-111175006:BND:34221_1	1	111175006	111175006	34221_1	BND	1	16	0.0150943	Common
1:111175284-111175284:BND:34221_2	1	111175284	111175284	34221_2	BND	1	16	0.0150943	Common
1:11122250-11122982:DEL:.	1	11122250	11122982	.	DEL	732	2	0.00188679	Rare
1:111249334-111249334:BND:34226_1	1	111249334	111249334	34226_1	BND	1	1	0.000943396	Singleton
1:111249630-111249630:BND:34226_2	1	111249630	111249630	34226_2	BND	1	1	0.000943396	Singleton
1:111251377-111251377:BND:34227_1	1	111251377	111251377	34227_1	BND	1	64	0.0603774	Common
1:111251660-111251660:BND:34227_2	1	111251660	111251660	34227_2	BND	1	64	0.0603774	Common
1:111279411-111279689:MEI:<DEL:ME:SINE|tRNA|Pre0_SS>	1	111279411	111279689	<DEL:ME:SINE|tRNA|Pre0_SS>	MEI	278	1	0.000943396	Singleton
1:111284014-111284083:DEL:.	1	111284014	111284083	.	DEL	69	508	0.479245	Common
1:111383759-111384035:MEI:<DEL:ME:SINE|tRNA|Pre0_SS>	1	111383759	111384035	<DEL:ME:SINE|tRNA|Pre0_SS>	MEI	276	2	0.00188679	Rare
1:111431436-111432594:DEL:.	1	111431436	111432594	.	DEL	1158	3	0.00283019	Rare
1:111447952-111447952:BND:34236_1	1	111447952	111447952	34236_1	BND	1	15	0.0141509	Common
1:111448246-111448246:BND:34236_2	1	111448246	111448246	34236_2	BND	1	15	0.0141509	Common
1:111452252-111452252:BND:34238_1	1	111452252	111452252	34238_1	BND	1	1	0.000943396	Singleton
1:111452533-111452533:BND:34238_2	1	111452533	111452533	34238_2	BND	1	1	0.000943396	Singleton
1:111485311-111485311:BND:34244_1	1	111485311	111485311	34244_1	BND	1	7	0.00660377	Rare
1:111485600-111485600:BND:34244_2	1	111485600	111485600	34244_2	BND	1	7	0.00660377	Rare
1:111495353-111495353:BND:34245_1	1	111495353	111495353	34245_1	BND	1	40	0.0377358	Common
1:111495643-111495643:BND:34245_2	1	111495643	111495643	34245_2	BND	1	40	0.0377358	Common
1:111501739-111502008:MEI:<DEL:ME:SINE|tRNA|Pre0_SS>	1	111501739	111502008	<DEL:ME:SINE|tRNA|Pre0_SS>	MEI	269	1	0.000943396	Singleton
1:111523162-111523346:MEI:<DEL:ME:SINE|tRNA|PRE1a>	1	111523162	111523346	<DEL:ME:SINE|tRNA|PRE1a>	MEI	184	3	0.00283019	Rare
1:111528469-111528748:MEI:<DEL:ME:SINE|tRNA|Pre0_SS>	1	111528469	111528748	<DEL:ME:SINE|tRNA|Pre0_SS>	MEI	279	4	0.00377358	Rare
1:111531906-111531906:BND:34254_1	1	111531906	111531906	34254_1	BND	1	7	0.00660377	Rare
1:111532175-111532175:BND:34254_2	1	111532175	111532175	34254_2	BND	1	7	0.00660377	Rare
1:111536349-111536634:DEL:.	1	111536349	111536634	.	DEL	285	912	0.860377	Common
1:111544348-111561252:DUP:.	1	111544348	111561252	.	DUP	16904	2	0.00188679	Rare
1:111546306-111546306:BND:34256_1	1	111546306	111546306	34256_1	BND	1	4	0.00377358	Rare
1:111546607-111546607:BND:34256_2	1	111546607	111546607	34256_2	BND	1	4	0.00377358	Rare
1:111610574-111611493:DEL:.	1	111610574	111611493	.	DEL	919	1	0.000943396	Singleton
1:11165137-11165137:BND:21779_1	1	11165137	11165137	21779_1	BND	1	3	0.00283019	Rare
1:111653632-111657081:DEL:.	1	111653632	111657081	.	DEL	3449	39	0.0367925	Common
1:111654392-111654466:DEL:.	1	111654392	111654466	.	DEL	74	354	0.333962	Common
1:11165445-11165445:BND:21779_2	1	11165445	11165445	21779_2	BND	1	3	0.00283019	Rare
1:111655808-111656023:DEL:.	1	111655808	111656023	.	DEL	215	1	0.000943396	Singleton
1:111674576-111674576:BND:34272_1	1	111674576	111674576	34272_1	BND	1	181	0.170755	Common
1:111674871-111674871:BND:34272_2	1	111674871	111674871	34272_2	BND	1	181	0.170755	Common
1:111685261-111685261:BND:34273_1	1	111685261	111685261	34273_1	BND	1	66	0.0622642	Common
1:111685555-111685555:BND:34273_2	1	111685555	111685555	34273_2	BND	1	66	0.0622642	Common
1:11169704-11171204:MEI:<DEL:ME:LINE|L1|L1_SS>	1	11169704	11171204	<DEL:ME:LINE|L1|L1_SS>	MEI	1500	274	0.258491	Common
1:111733350-111743671:DUP:.	1	111733350	111743671	.	DUP	10321	1	0.000943396	Singleton
1:111766840-111767113:MEI:<DEL:ME:SINE|tRNA|Pre0_SS>	1	111766840	111767113	<DEL:ME:SINE|tRNA|Pre0_SS>	MEI	273	68	0.0641509	Common
1:111770807-111771082:MEI:<DEL:ME:SINE|tRNA|Pre0_SS>	1	111770807	111771082	<DEL:ME:SINE|tRNA|Pre0_SS>	MEI	275	5	0.00471698	Rare
1:111772554-111772806:DEL:.	1	111772554	111772806	.	DEL	252	98	0.0924528	Common
1:11179472-11179472:BND:21782_1	1	11179472	11179472	21782_1	BND	1	650	0.613208	Common
1:11179775-11179775:BND:21782_2	1	11179775	11179775	21782_2	BND	1	650	0.613208	Common
1:1118201-1118486:MEI:<DEL:ME:SINE|tRNA|Pre0_SS>	1	1118201	1118486	<DEL:ME:SINE|tRNA|Pre0_SS>	MEI	285	3	0.00283019	Rare
1:111851193-111855713:MEI:<DEL:ME:LINE|L1|L1_SS>	1	111851193	111855713	<DEL:ME:LINE|L1|L1_SS>	MEI	4520	455	0.429245	Common
1:111860767-111861051:MEI:<DEL:ME:SINE|tRNA|Pre0_SS>	1	111860767	111861051	<DEL:ME:SINE|tRNA|Pre0_SS>	MEI	284	2	0.00188679	Rare
1:112019046-112019306:MEI:<DEL:ME:SINE|tRNA|Pre0_SS>	1	112019046	112019306	<DEL:ME:SINE|tRNA|Pre0_SS>	MEI	260	117	0.110377	Common
1:112059914-112060160:DEL:.	1	112059914	112060160	.	DEL	246	128	0.120755	Common
1:112077620-112078772:DEL:.	1	112077620	112078772	.	DEL	1152	963	0.908491	Common
1:112092143-112092424:MEI:<DEL:ME:SINE|tRNA|Pre0_SS>	1	112092143	112092424	<DEL:ME:SINE|tRNA|Pre0_SS>	MEI	281	257	0.242453	Common
1:11221336-11222212:DEL:.	1	11221336	11222212	.	DEL	876	8	0.00754717	Rare
1:112218068-112218353:MEI:<DEL:ME:SINE|tRNA|Pre0_SS>	1	112218068	112218353	<DEL:ME:SINE|tRNA|Pre0_SS>	MEI	285	6	0.00566038	Rare
1:112223775-112224084:DEL:.	1	112223775	112224084	.	DEL	309	540	0.509434	Common
1:112287126-112287189:DEL:.	1	112287126	112287189	.	DEL	63	54	0.0509434	Common
1:112293196-112293481:MEI:<DEL:ME:SINE|tRNA|Pre0_SS>	1	112293196	112293481	<DEL:ME:SINE|tRNA|Pre0_SS>	MEI	285	250	0.235849	Common
1:112316949-112317230:MEI:<DEL:ME:SINE|tRNA|Pre0_SS>	1	112316949	112317230	<DEL:ME:SINE|tRNA|Pre0_SS>	MEI	281	1	0.000943396	Singleton
1:112320195-112320463:MEI:<DEL:ME:LINE|L1|L1_SS>	1	112320195	112320463	<DEL:ME:LINE|L1|L1_SS>	MEI	268	1	0.000943396	Singleton
1:112323802-112323802:BND:34322_1	1	112323802	112323802	34322_1	BND	1	790	0.745283	Common
1:112324115-112324115:BND:34322_2	1	112324115	112324115	34322_2	BND	1	790	0.745283	Common
1:112351341-112351624:MEI:<DEL:ME:SINE|tRNA|Pre0_SS>	1	112351341	112351624	<DEL:ME:SINE|tRNA|Pre0_SS>	MEI	283	3	0.00283019	Rare
1:112367289-112367289:BND:34326_1	1	112367289	112367289	34326_1	BND	1	2	0.00188679	Rare
1:112367499-112367499:BND:34326_2	1	112367499	112367499	34326_2	BND	1	2	0.00188679	Rare
1:112383531-112383787:MEI:<DEL:ME:SINE|tRNA|Pre0_SS>	1	112383531	112383787	<DEL:ME:SINE|tRNA|Pre0_SS>	MEI	256	2	0.00188679	Rare
1:112439286-112439803:DEL:.	1	112439286	112439803	.	DEL	517	384	0.362264	Common
1:112440584-112440866:MEI:<DEL:ME:SINE|tRNA|Pre0_SS>	1	112440584	112440866	<DEL:ME:SINE|tRNA|Pre0_SS>	MEI	282	2	0.00188679	Rare
1:112442616-112442616:BND:34336_1	1	112442616	112442616	34336_1	BND	1	967	0.912264	Common
1:112442944-112442944:BND:34336_2	1	112442944	112442944	34336_2	BND	1	967	0.912264	Common
1:112470576-112471260:INV:.	1	112470576	112471260	.	INV	684	332	0.313208	Common
1:112486193-112486469:DEL:.	1	112486193	112486469	.	DEL	276	490	0.462264	Common
1:112498485-112498485:BND:34347_1	1	112498485	112498485	34347_1	BND	1	651	0.614151	Common
1:112498778-112498778:BND:34347_2	1	112498778	112498778	34347_2	BND	1	651	0.614151	Common
1:112504889-112505153:MEI:<DEL:ME:SINE|tRNA|Pre0_SS>	1	112504889	112505153	<DEL:ME:SINE|tRNA|Pre0_SS>	MEI	264	5	0.00471698	Rare
1:112507760-112508177:MEI:<DEL:ME:LINE|L1|L1_SS>	1	112507760	112508177	<DEL:ME:LINE|L1|L1_SS>	MEI	417	1	0.000943396	Singleton
1:112520329-112520584:MEI:<DEL:ME:SINE|tRNA|Pre0_SS>	1	112520329	112520584	<DEL:ME:SINE|tRNA|Pre0_SS>	MEI	255	904	0.85283	Common
1:112538903-112539173:MEI:<DEL:ME:SINE|tRNA|Pre0_SS>	1	112538903	112539173	<DEL:ME:SINE|tRNA|Pre0_SS>	MEI	270	5	0.00471698	Rare
1:112551383-112551665:MEI:<DEL:ME:SINE|tRNA|Pre0_SS>	1	112551383	112551665	<DEL:ME:SINE|tRNA|Pre0_SS>	MEI	282	5	0.00471698	Rare
1:112568555-112568765:DEL:.	1	112568555	112568765	.	DEL	210	623	0.587736	Common
1:112611064-112612673:DEL:.	1	112611064	112612673	.	DEL	1609	1	0.000943396	Singleton
1:112611877-112612158:MEI:<DEL:ME:SINE|tRNA|Pre0_SS>	1	112611877	112612158	<DEL:ME:SINE|tRNA|Pre0_SS>	MEI	281	2	0.00188679	Rare
1:112639749-112640038:MEI:<DEL:ME:SINE|tRNA|Pre0_SS>	1	112639749	112640038	<DEL:ME:SINE|tRNA|Pre0_SS>	MEI	289	3	0.00283019	Rare
1:112646131-112646131:BND:34369_1	1	112646131	112646131	34369_1	BND	1	1	0.000943396	Singleton
1:112646425-112646425:BND:34369_2	1	112646425	112646425	34369_2	BND	1	1	0.000943396	Singleton
1:112650854-112651467:DEL:.	1	112650854	112651467	.	DEL	613	3	0.00283019	Rare
1:112661264-112661551:MEI:<DEL:ME:SINE|tRNA|Pre0_SS>	1	112661264	112661551	<DEL:ME:SINE|tRNA|Pre0_SS>	MEI	287	493	0.465094	Common
1:112703327-112703604:MEI:<DEL:ME:SINE|tRNA|Pre0_SS>	1	112703327	112703604	<DEL:ME:SINE|tRNA|Pre0_SS>	MEI	277	2	0.00188679	Rare
1:112729054-112729054:BND:34379_1	1	112729054	112729054	34379_1	BND	1	530	0.5	Common
1:112729389-112729389:BND:34379_2	1	112729389	112729389	34379_2	BND	1	530	0.5	Common
1:112735792-112735792:BND:34380_1	1	112735792	112735792	34380_1	BND	1	1	0.000943396	Singleton
1:112736090-112736090:BND:34380_2	1	112736090	112736090	34380_2	BND	1	1	0.000943396	Singleton
1:112747150-112748807:DEL:.	1	112747150	112748807	.	DEL	1657	5	0.00471698	Rare
1:112761772-112762038:MEI:<DEL:ME:SINE|tRNA|Pre0_SS>	1	112761772	112762038	<DEL:ME:SINE|tRNA|Pre0_SS>	MEI	266	2	0.00188679	Rare
1:112789339-112789339:BND:34389_1	1	112789339	112789339	34389_1	BND	1	4	0.00377358	Rare
1:112789631-112789631:BND:34389_2	1	112789631	112789631	34389_2	BND	1	4	0.00377358	Rare
1:112792284-112793980:DEL:.	1	112792284	112793980	.	DEL	1696	242	0.228302	Common
1:112836790-112837077:MEI:<DEL:ME:SINE|tRNA|Pre0_SS>	1	112836790	112837077	<DEL:ME:SINE|tRNA|Pre0_SS>	MEI	287	11	0.0103774	Common
1:112867253-112867253:BND:34396_1	1	112867253	112867253	34396_1	BND	1	3	0.00283019	Rare
1:112867552-112867552:BND:34396_2	1	112867552	112867552	34396_2	BND	1	3	0.00283019	Rare
1:11288199-11288360:MEI:<DEL:ME:SINE|tRNA|PRE1c>	1	11288199	11288360	<DEL:ME:SINE|tRNA|PRE1c>	MEI	161	3	0.00283019	Rare
1:112887354-112887354:BND:34399_1	1	112887354	112887354	34399_1	BND	1	8	0.00754717	Rare
1:112887658-112887658:BND:34399_2	1	112887658	112887658	34399_2	BND	1	8	0.00754717	Rare
1:112889653-112889653:BND:34401_1	1	112889653	112889653	34401_1	BND	1	1032	0.973585	Common
1:112889932-112889932:BND:34401_2	1	112889932	112889932	34401_2	BND	1	1032	0.973585	Common
1:112901311-112901311:BND:351272_1	1	112901311	112901311	351272_1	BND	1	10	0.00943396	Rare
1:112903651-112903913:MEI:<DEL:ME:SINE|tRNA|Pre0_SS>	1	112903651	112903913	<DEL:ME:SINE|tRNA|Pre0_SS>	MEI	262	2	0.00188679	Rare
1:112905168-112905168:BND:351272_2	1	112905168	112905168	351272_2	BND	1	10	0.00943396	Rare
1:112932764-112933083:DEL:.	1	112932764	112933083	.	DEL	319	822	0.775472	Common
1:112934254-112944632:DUP:.	1	112934254	112944632	.	DUP	10378	1	0.000943396	Singleton
1:112942549-112942549:BND:34407_1	1	112942549	112942549	34407_1	BND	1	1	0.000943396	Singleton
1:112943655-112943655:BND:34407_2	1	112943655	112943655	34407_2	BND	1	1	0.000943396	Singleton
1:112954737-112955012:MEI:<DEL:ME:SINE|tRNA|Pre0_SS>	1	112954737	112955012	<DEL:ME:SINE|tRNA|Pre0_SS>	MEI	275	14	0.0132075	Common
1:112963626-112963626:BND:34410_1	1	112963626	112963626	34410_1	BND	1	22	0.0207547	Common
1:112964434-112964434:BND:34410_2	1	112964434	112964434	34410_2	BND	1	22	0.0207547	Common
1:113019294-113019590:DEL:.	1	113019294	113019590	.	DEL	296	3	0.00283019	Rare
1:113047661-113047940:MEI:<DEL:ME:SINE|tRNA|Pre0_SS>	1	113047661	113047940	<DEL:ME:SINE|tRNA|Pre0_SS>	MEI	279	1	0.000943396	Singleton
1:113052556-113053617:INV:.	1	113052556	113053617	.	INV	1061	1	0.000943396	Singleton
1:113055288-113055288:BND:34427_1	1	113055288	113055288	34427_1	BND	1	1030	0.971698	Common
1:113055594-113055594:BND:34427_2	1	113055594	113055594	34427_2	BND	1	1030	0.971698	Common
1:113077229-113077512:MEI:<DEL:ME:SINE|tRNA|Pre0_SS>	1	113077229	113077512	<DEL:ME:SINE|tRNA|Pre0_SS>	MEI	283	2	0.00188679	Rare
1:113082242-113082242:BND:34437_1	1	113082242	113082242	34437_1	BND	1	1	0.000943396	Singleton
1:11308246-11308986:DEL:.	1	11308246	11308986	.	DEL	740	365	0.34434	Common
1:113082822-113083106:MEI:<DEL:ME:SINE|tRNA|Pre0_SS>	1	113082822	113083106	<DEL:ME:SINE|tRNA|Pre0_SS>	MEI	284	2	0.00188679	Rare
1:113083038-113083038:BND:34437_2	1	113083038	113083038	34437_2	BND	1	1	0.000943396	Singleton
1:113091606-113091827:MEI:<DEL:ME:SINE|tRNA|SUSINE2>	1	113091606	113091827	<DEL:ME:SINE|tRNA|SUSINE2>	MEI	221	6	0.00566038	Rare
1:113114749-113115014:MEI:<DEL:ME:SINE|tRNA|Pre0_SS>	1	113114749	113115014	<DEL:ME:SINE|tRNA|Pre0_SS>	MEI	265	1	0.000943396	Singleton
1:113132002-113132002:BND:34448_1	1	113132002	113132002	34448_1	BND	1	5	0.00471698	Rare
1:113132278-113132278:BND:34448_2	1	113132278	113132278	34448_2	BND	1	5	0.00471698	Rare
1:113141942-113141942:BND:34449_1	1	113141942	113141942	34449_1	BND	1	2	0.00188679	Rare
1:113142314-113142314:BND:34449_2	1	113142314	113142314	34449_2	BND	1	2	0.00188679	Rare
1:113180785-113180785:BND:34451_1	1	113180785	113180785	34451_1	BND	1	854	0.80566	Common
1:113181126-113181126:BND:34451_2	1	113181126	113181126	34451_2	BND	1	854	0.80566	Common
1:113183216-113183270:DEL:.	1	113183216	113183270	.	DEL	54	830	0.783019	Common
1:113190549-113190809:MEI:<DEL:ME:SINE|tRNA|Pre0_SS>	1	113190549	113190809	<DEL:ME:SINE|tRNA|Pre0_SS>	MEI	260	2	0.00188679	Rare
1:113219869-113220143:MEI:<DEL:ME:SINE|tRNA|Pre0_SS>	1	113219869	113220143	<DEL:ME:SINE|tRNA|Pre0_SS>	MEI	274	8	0.00754717	Rare
1:113240049-113240309:MEI:<DEL:ME:SINE|tRNA|Pre0_SS>	1	113240049	113240309	<DEL:ME:SINE|tRNA|Pre0_SS>	MEI	260	2	0.00188679	Rare
1:113241480-113243008:DEL:.	1	113241480	113243008	.	DEL	1528	336	0.316981	Common
1:113250347-113250347:BND:34467_1	1	113250347	113250347	34467_1	BND	1	1	0.000943396	Singleton
1:113250626-113250626:BND:34467_2	1	113250626	113250626	34467_2	BND	1	1	0.000943396	Singleton
1:113271572-113271846:MEI:<DEL:ME:SINE|tRNA|Pre0_SS>	1	113271572	113271846	<DEL:ME:SINE|tRNA|Pre0_SS>	MEI	274	2	0.00188679	Rare
1:113294972-113296370:DEL:.	1	113294972	113296370	.	DEL	1398	1	0.000943396	Singleton
1:113304959-113304959:BND:34472_1	1	113304959	113304959	34472_1	BND	1	1	0.000943396	Singleton
1:113305216-113305216:BND:34472_2	1	113305216	113305216	34472_2	BND	1	1	0.000943396	Singleton
1:113307920-113316355:DUP:.	1	113307920	113316355	.	DUP	8435	2	0.00188679	Rare
1:113335424-113337893:DEL:.	1	113335424	113337893	.	DEL	2469	2	0.00188679	Rare
1:113338935-113339210:MEI:<DEL:ME:SINE|tRNA|Pre0_SS>	1	113338935	113339210	<DEL:ME:SINE|tRNA|Pre0_SS>	MEI	275	3	0.00283019	Rare
1:113347610-113347610:BND:34478_1	1	113347610	113347610	34478_1	BND	1	2	0.00188679	Rare
1:113347894-113347894:BND:34478_2	1	113347894	113347894	34478_2	BND	1	2	0.00188679	Rare
1:113354896-113354896:BND:34479_1	1	113354896	113354896	34479_1	BND	1	1	0.000943396	Singleton
1:113355262-113355262:BND:34479_2	1	113355262	113355262	34479_2	BND	1	1	0.000943396	Singleton
1:113379362-113379851:DEL:.	1	113379362	113379851	.	DEL	489	2	0.00188679	Rare
1:113412083-113412355:MEI:<DEL:ME:SINE|tRNA|Pre0_SS>	1	113412083	113412355	<DEL:ME:SINE|tRNA|Pre0_SS>	MEI	272	1029	0.970755	Common
1:113413942-113414212:MEI:<DEL:ME:SINE|tRNA|Pre0_SS>	1	113413942	113414212	<DEL:ME:SINE|tRNA|Pre0_SS>	MEI	270	1	0.000943396	Singleton
1:113479303-113479580:MEI:<DEL:ME:SINE|tRNA|Pre0_SS>	1	113479303	113479580	<DEL:ME:SINE|tRNA|Pre0_SS>	MEI	277	128	0.120755	Common
1:11349158-11349353:DEL:.	1	11349158	11349353	.	DEL	195	340	0.320755	Common
1:113536228-113536492:MEI:<DEL:ME:SINE|tRNA|Pre0_SS>	1	113536228	113536492	<DEL:ME:SINE|tRNA|Pre0_SS>	MEI	264	14	0.0132075	Common
1:113537375-113537783:DEL:.	1	113537375	113537783	.	DEL	408	2	0.00188679	Rare
1:113544163-113558529:DUP:.	1	113544163	113558529	.	DUP	14366	3	0.00283019	Rare
1:113606696-113606696:BND:34498_1	1	113606696	113606696	34498_1	BND	1	4	0.00377358	Rare
1:113607014-113607014:BND:34498_2	1	113607014	113607014	34498_2	BND	1	4	0.00377358	Rare
1:11363500-11365075:DEL:.	1	11363500	11365075	.	DEL	1575	2	0.00188679	Rare
1:113646627-113646903:MEI:<DEL:ME:SINE|tRNA|Pre0_SS>	1	113646627	113646903	<DEL:ME:SINE|tRNA|Pre0_SS>	MEI	276	2	0.00188679	Rare
1:113677102-113678291:DEL:.	1	113677102	113678291	.	DEL	1189	6	0.00566038	Rare
1:113682207-113682479:MEI:<DEL:ME:SINE|tRNA|Pre0_SS>	1	113682207	113682479	<DEL:ME:SINE|tRNA|Pre0_SS>	MEI	272	6	0.00566038	Rare
1:1136859-1136942:DEL:.	1	1136859	1136942	.	DEL	83	398	0.375472	Common
1:113692838-113693109:MEI:<DEL:ME:SINE|tRNA|Pre0_SS>	1	113692838	113693109	<DEL:ME:SINE|tRNA|Pre0_SS>	MEI	271	3	0.00283019	Rare
1:113703490-113703760:MEI:<DEL:ME:SINE|tRNA|Pre0_SS>	1	113703490	113703760	<DEL:ME:SINE|tRNA|Pre0_SS>	MEI	270	1	0.000943396	Singleton
1:113713167-113713167:BND:34511_1	1	113713167	113713167	34511_1	BND	1	11	0.0103774	Common
1:113713489-113713489:BND:34511_2	1	113713489	113713489	34511_2	BND	1	11	0.0103774	Common
1:113767559-113788866:INV:.	1	113767559	113788866	.	INV	21307	22	0.0207547	Common
1:113789207-113789207:BND:34516_1	1	113789207	113789207	34516_1	BND	1	1	0.000943396	Singleton
1:113789516-113789516:BND:34516_2	1	113789516	113789516	34516_2	BND	1	1	0.000943396	Singleton
1:113855347-113855347:BND:34524_1	1	113855347	113855347	34524_1	BND	1	465	0.438679	Common
1:113855635-113855635:BND:34524_2	1	113855635	113855635	34524_2	BND	1	465	0.438679	Common
1:113856282-113856577:MEI:<DEL:ME:SINE|tRNA|Pre0_SS>	1	113856282	113856577	<DEL:ME:SINE|tRNA|Pre0_SS>	MEI	295	494	0.466038	Common
1:113865930-113866320:DEL:.	1	113865930	113866320	.	DEL	390	319	0.300943	Common
1:113873409-113873409:BND:351292_1	1	113873409	113873409	351292_1	BND	1	10	0.00943396	Rare
1:113874899-113875154:MEI:<DEL:ME:SINE|tRNA|Pre0_SS>	1	113874899	113875154	<DEL:ME:SINE|tRNA|Pre0_SS>	MEI	255	516	0.486792	Common
1:113877513-113877513:BND:351292_2	1	113877513	113877513	351292_2	BND	1	10	0.00943396	Rare
1:113891235-113894908:DEL:.	1	113891235	113894908	.	DEL	3673	475	0.448113	Common
1:113915427-113915482:MEI:<DEL:ME:LINE|L1|L1_SS>	1	113915427	113915482	<DEL:ME:LINE|L1|L1_SS>	MEI	55	1034	0.975472	Common
1:113928902-113928902:BND:34544_1	1	113928902	113928902	34544_1	BND	1	1	0.000943396	Singleton
1:113929094-113929094:BND:34544_2	1	113929094	113929094	34544_2	BND	1	1	0.000943396	Singleton
1:11396627-11397861:INV:.	1	11396627	11397861	.	INV	1234	278	0.262264	Common
1:113992924-113997978:INV:.	1	113992924	113997978	.	INV	5054	107	0.100943	Common
1:114011620-114011909:DEL:.	1	114011620	114011909	.	DEL	289	393	0.370755	Common
1:114023011-114023191:DEL:.	1	114023011	114023191	.	DEL	180	2	0.00188679	Rare
1:114037970-114038247:MEI:<DEL:ME:SINE|tRNA|Pre0_SS>	1	114037970	114038247	<DEL:ME:SINE|tRNA|Pre0_SS>	MEI	277	1	0.000943396	Singleton
1:114055099-114055099:BND:34554_1	1	114055099	114055099	34554_1	BND	1	2	0.00188679	Rare
1:114055332-114055332:BND:34554_2	1	114055332	114055332	34554_2	BND	1	2	0.00188679	Rare
1:114076023-114076311:MEI:<DEL:ME:SINE|tRNA|Pre0_SS>	1	114076023	114076311	<DEL:ME:SINE|tRNA|Pre0_SS>	MEI	288	1	0.000943396	Singleton
1:114114973-114115191:DEL:.	1	114114973	114115191	.	DEL	218	183	0.172642	Common
1:114138203-114139352:MEI:<DEL:ME:LINE|L1|L1_SS>	1	114138203	114139352	<DEL:ME:LINE|L1|L1_SS>	MEI	1149	465	0.438679	Common
1:114168026-114168290:MEI:<DEL:ME:SINE|tRNA|Pre0_SS>	1	114168026	114168290	<DEL:ME:SINE|tRNA|Pre0_SS>	MEI	264	1	0.000943396	Singleton
1:114191696-114191773:DEL:.	1	114191696	114191773	.	DEL	77	337	0.317925	Common
1:114203929-114205039:DEL:.	1	114203929	114205039	.	DEL	1110	43	0.040566	Common
1:114246047-114246047:BND:34569_1	1	114246047	114246047	34569_1	BND	1	24	0.0226415	Common
1:114246126-114246126:BND:34569_2	1	114246126	114246126	34569_2	BND	1	24	0.0226415	Common
1:114255705-114255705:BND:34571_1	1	114255705	114255705	34571_1	BND	1	295	0.278302	Common
1:114256005-114256005:BND:34571_2	1	114256005	114256005	34571_2	BND	1	295	0.278302	Common
1:114271965-114273182:DEL:.	1	114271965	114273182	.	DEL	1217	1	0.000943396	Singleton
1:11433706-11448755:DUP:.	1	11433706	11448755	.	DUP	15049	2	0.00188679	Rare
1:114405169-114405448:MEI:<DEL:ME:SINE|tRNA|Pre0_SS>	1	114405169	114405448	<DEL:ME:SINE|tRNA|Pre0_SS>	MEI	279	450	0.424528	Common
1:11444632-11444900:MEI:<DEL:ME:SINE|tRNA|Pre0_SS>	1	11444632	11444900	<DEL:ME:SINE|tRNA|Pre0_SS>	MEI	268	376	0.354717	Common
1:114448167-114448167:BND:34587_1	1	114448167	114448167	34587_1	BND	1	2	0.00188679	Rare
1:114448479-114448479:BND:34587_2	1	114448479	114448479	34587_2	BND	1	2	0.00188679	Rare
1:114460199-114460508:DEL:.	1	114460199	114460508	.	DEL	309	675	0.636792	Common
1:114475536-114476343:DEL:.	1	114475536	114476343	.	DEL	807	58	0.054717	Common
1:114497958-114498656:DEL:.	1	114497958	114498656	.	DEL	698	2	0.00188679	Rare
1:114596973-114597235:MEI:<DEL:ME:SINE|tRNA|Pre0_SS>	1	114596973	114597235	<DEL:ME:SINE|tRNA|Pre0_SS>	MEI	262	3	0.00283019	Rare
1:114624984-114625262:MEI:<DEL:ME:SINE|tRNA|Pre0_SS>	1	114624984	114625262	<DEL:ME:SINE|tRNA|Pre0_SS>	MEI	278	5	0.00471698	Rare
1:114639920-114640184:MEI:<DEL:ME:SINE|tRNA|Pre0_SS>	1	114639920	114640184	<DEL:ME:SINE|tRNA|Pre0_SS>	MEI	264	3	0.00283019	Rare
1:114659198-114659198:BND:34610_1	1	114659198	114659198	34610_1	BND	1	573	0.540566	Common
1:114659500-114659500:BND:34610_2	1	114659500	114659500	34610_2	BND	1	573	0.540566	Common
1:114665675-114665943:MEI:<DEL:ME:SINE|tRNA|Pre0_SS>	1	114665675	114665943	<DEL:ME:SINE|tRNA|Pre0_SS>	MEI	268	4	0.00377358	Rare
1:114674096-114677047:DEL:.	1	114674096	114677047	.	DEL	2951	4	0.00377358	Rare
1:1146871-1146871:BND:20162_1	1	1146871	1146871	20162_1	BND	1	1	0.000943396	Singleton
1:114692164-114692164:BND:34615_1	1	114692164	114692164	34615_1	BND	1	2	0.00188679	Rare
1:114692461-114692461:BND:34615_2	1	114692461	114692461	34615_2	BND	1	2	0.00188679	Rare
1:114715978-114716265:MEI:<DEL:ME:SINE|tRNA|Pre0_SS>	1	114715978	114716265	<DEL:ME:SINE|tRNA|Pre0_SS>	MEI	287	1	0.000943396	Singleton
1:1147240-1147240:BND:20162_2	1	1147240	1147240	20162_2	BND	1	1	0.000943396	Singleton
1:114745127-114745402:MEI:<DEL:ME:SINE|tRNA|Pre0_SS>	1	114745127	114745402	<DEL:ME:SINE|tRNA|Pre0_SS>	MEI	275	21	0.0198113	Common
1:114747108-114747397:MEI:<DEL:ME:SINE|tRNA|Pre0_SS>	1	114747108	114747397	<DEL:ME:SINE|tRNA|Pre0_SS>	MEI	289	5	0.00471698	Rare
1:114753964-114753964:BND:34627_1	1	114753964	114753964	34627_1	BND	1	1	0.000943396	Singleton
1:114754110-114754110:BND:34627_2	1	114754110	114754110	34627_2	BND	1	1	0.000943396	Singleton
1:114792234-114792515:MEI:<DEL:ME:SINE|tRNA|Pre0_SS>	1	114792234	114792515	<DEL:ME:SINE|tRNA|Pre0_SS>	MEI	281	3	0.00283019	Rare
1:114808701-114808701:BND:34633_1	1	114808701	114808701	34633_1	BND	1	1	0.000943396	Singleton
1:114808981-114808981:BND:34633_2	1	114808981	114808981	34633_2	BND	1	1	0.000943396	Singleton
1:114819976-114819976:BND:34635_1	1	114819976	114819976	34635_1	BND	1	2	0.00188679	Rare
1:114820307-114820307:BND:34635_2	1	114820307	114820307	34635_2	BND	1	2	0.00188679	Rare
1:114831832-114835104:DEL:.	1	114831832	114835104	.	DEL	3272	55	0.0518868	Common
1:114832140-114832424:MEI:<DEL:ME:SINE|tRNA|Pre0_SS>	1	114832140	114832424	<DEL:ME:SINE|tRNA|Pre0_SS>	MEI	284	1	0.000943396	Singleton
1:114868960-114868960:BND:34640_1	1	114868960	114868960	34640_1	BND	1	36	0.0339623	Common
1:114869265-114869265:BND:34640_2	1	114869265	114869265	34640_2	BND	1	36	0.0339623	Common
1:114875329-114875864:DEL:.	1	114875329	114875864	.	DEL	535	1	0.000943396	Singleton
1:114881337-114881337:BND:34642_1	1	114881337	114881337	34642_1	BND	1	1	0.000943396	Singleton
1:114881643-114881643:BND:34642_2	1	114881643	114881643	34642_2	BND	1	1	0.000943396	Singleton
1:114889644-114890345:DEL:.	1	114889644	114890345	.	DEL	701	6	0.00566038	Rare
1:114917367-114917620:MEI:<DEL:ME:SINE|tRNA|Pre0_SS>	1	114917367	114917620	<DEL:ME:SINE|tRNA|Pre0_SS>	MEI	253	3	0.00283019	Rare
1:114973751-114974037:MEI:<DEL:ME:SINE|tRNA|Pre0_SS>	1	114973751	114974037	<DEL:ME:SINE|tRNA|Pre0_SS>	MEI	286	1	0.000943396	Singleton
1:114975680-114975966:MEI:<DEL:ME:SINE|tRNA|Pre0_SS>	1	114975680	114975966	<DEL:ME:SINE|tRNA|Pre0_SS>	MEI	286	1	0.000943396	Singleton
1:114993434-114993690:MEI:<DEL:ME:SINE|tRNA|Pre0_SS>	1	114993434	114993690	<DEL:ME:SINE|tRNA|Pre0_SS>	MEI	256	1	0.000943396	Singleton
1:114995510-114995510:BND:34662_1	1	114995510	114995510	34662_1	BND	1	1050	0.990566	Common
1:114995822-114995822:BND:34662_2	1	114995822	114995822	34662_2	BND	1	1050	0.990566	Common
1:11501146-11501436:MEI:<DEL:ME:SINE|tRNA|Pre0_SS>	1	11501146	11501436	<DEL:ME:SINE|tRNA|Pre0_SS>	MEI	290	5	0.00471698	Rare
1:115089669-115089971:DEL:.	1	115089669	115089971	.	DEL	302	389	0.366981	Common
1:115109683-115109985:DEL:.	1	115109683	115109985	.	DEL	302	170	0.160377	Common
1:115117351-115117622:MEI:<DEL:ME:SINE|tRNA|Pre0_SS>	1	115117351	115117622	<DEL:ME:SINE|tRNA|Pre0_SS>	MEI	271	2	0.00188679	Rare
1:115133088-115133639:DUP:.	1	115133088	115133639	.	DUP	551	161	0.151887	Common
1:115198787-115198787:BND:34684_1	1	115198787	115198787	34684_1	BND	1	1	0.000943396	Singleton
1:115199042-115199042:BND:34684_2	1	115199042	115199042	34684_2	BND	1	1	0.000943396	Singleton
1:115241493-115241764:MEI:<DEL:ME:SINE|tRNA|Pre0_SS>	1	115241493	115241764	<DEL:ME:SINE|tRNA|Pre0_SS>	MEI	271	1046	0.986792	Common
1:115242988-115242988:BND:34688_1	1	115242988	115242988	34688_1	BND	1	1	0.000943396	Singleton
1:115243271-115243271:BND:34688_2	1	115243271	115243271	34688_2	BND	1	1	0.000943396	Singleton
1:115293963-115293963:BND:34689_1	1	115293963	115293963	34689_1	BND	1	674	0.635849	Common
1:115294240-115294240:BND:34689_2	1	115294240	115294240	34689_2	BND	1	674	0.635849	Common
1:115305620-115305943:DEL:.	1	115305620	115305943	.	DEL	323	1	0.000943396	Singleton
1:115312352-115313393:MEI:<DEL:ME:LINE|L1|L1_SS>	1	115312352	115313393	<DEL:ME:LINE|L1|L1_SS>	MEI	1041	1049	0.989623	Common
1:115342185-115342468:MEI:<DEL:ME:SINE|tRNA|Pre0_SS>	1	115342185	115342468	<DEL:ME:SINE|tRNA|Pre0_SS>	MEI	283	2	0.00188679	Rare
1:11534751-11535021:MEI:<DEL:ME:SINE|tRNA|Pre0_SS>	1	11534751	11535021	<DEL:ME:SINE|tRNA|Pre0_SS>	MEI	270	4	0.00377358	Rare
1:115388418-115388571:MEI:<DEL:ME:LINE|L1|L1_SS>	1	115388418	115388571	<DEL:ME:LINE|L1|L1_SS>	MEI	153	6	0.00566038	Rare
1:115392950-115393219:MEI:<DEL:ME:SINE|tRNA|Pre0_SS>	1	115392950	115393219	<DEL:ME:SINE|tRNA|Pre0_SS>	MEI	269	1	0.000943396	Singleton
1:115443673-115443927:MEI:<DEL:ME:SINE|tRNA|Pre0_SS>	1	115443673	115443927	<DEL:ME:SINE|tRNA|Pre0_SS>	MEI	254	30	0.0283019	Common
1:115445693-115445969:MEI:<DEL:ME:SINE|tRNA|Pre0_SS>	1	115445693	115445969	<DEL:ME:SINE|tRNA|Pre0_SS>	MEI	276	1	0.000943396	Singleton
1:115450097-115450097:BND:34703_1	1	115450097	115450097	34703_1	BND	1	1	0.000943396	Singleton
1:115450391-115450391:BND:34703_2	1	115450391	115450391	34703_2	BND	1	1	0.000943396	Singleton
1:11546528-11548710:DEL:.	1	11546528	11548710	.	DEL	2182	2	0.00188679	Rare
1:115469194-115469194:BND:34706_1	1	115469194	115469194	34706_1	BND	1	11	0.0103774	Common
1:115469514-115469514:BND:34706_2	1	115469514	115469514	34706_2	BND	1	11	0.0103774	Common
1:115478818-115481031:DEL:.	1	115478818	115481031	.	DEL	2213	32	0.0301887	Common
1:115482506-115491481:INV:.	1	115482506	115491481	.	INV	8975	289	0.272642	Common
1:11549771-11550410:DEL:.	1	11549771	11550410	.	DEL	639	58	0.054717	Common
1:11550854-11550854:BND:21814_1	1	11550854	11550854	21814_1	BND	1	18	0.0169811	Common
1:115516573-115516839:MEI:<DEL:ME:SINE|tRNA|Pre0_SS>	1	115516573	115516839	<DEL:ME:SINE|tRNA|Pre0_SS>	MEI	266	4	0.00377358	Rare
1:11551700-11551700:BND:21814_2	1	11551700	11551700	21814_2	BND	1	18	0.0169811	Common
1:115527064-115527555:DEL:.	1	115527064	115527555	.	DEL	491	9	0.00849057	Rare
1:115533436-115533436:BND:34716_1	1	115533436	115533436	34716_1	BND	1	1	0.000943396	Singleton
1:115533725-115533725:BND:34716_2	1	115533725	115533725	34716_2	BND	1	1	0.000943396	Singleton
1:115548891-115549024:DEL:.	1	115548891	115549024	.	DEL	133	199	0.187736	Common
1:11555494-11561670:DEL:.	1	11555494	11561670	.	DEL	6176	12	0.0113208	Common
1:115578239-115578512:MEI:<DEL:ME:SINE|tRNA|Pre0_SS>	1	115578239	115578512	<DEL:ME:SINE|tRNA|Pre0_SS>	MEI	273	1	0.000943396	Singleton
1:115593309-115593577:MEI:<DEL:ME:SINE|tRNA|Pre0_SS>	1	115593309	115593577	<DEL:ME:SINE|tRNA|Pre0_SS>	MEI	268	1	0.000943396	Singleton
1:115600615-115600615:BND:34725_1	1	115600615	115600615	34725_1	BND	1	3	0.00283019	Rare
1:115600902-115600902:BND:34725_2	1	115600902	115600902	34725_2	BND	1	3	0.00283019	Rare
1:115702771-115703554:DEL:.	1	115702771	115703554	.	DEL	783	287	0.270755	Common
1:115715757-115715815:DEL:.	1	115715757	115715815	.	DEL	58	436	0.411321	Common
1:115744876-115745142:MEI:<DEL:ME:SINE|tRNA|Pre0_SS>	1	115744876	115745142	<DEL:ME:SINE|tRNA|Pre0_SS>	MEI	266	497	0.468868	Common
1:115764761-115765028:MEI:<DEL:ME:SINE|tRNA|Pre0_SS>	1	115764761	115765028	<DEL:ME:SINE|tRNA|Pre0_SS>	MEI	267	11	0.0103774	Common
1:115768203-115768203:BND:34749_1	1	115768203	115768203	34749_1	BND	1	3	0.00283019	Rare
1:115768511-115768511:BND:34749_2	1	115768511	115768511	34749_2	BND	1	3	0.00283019	Rare
1:115806727-115807743:DEL:.	1	115806727	115807743	.	DEL	1016	1	0.000943396	Singleton
1:115903364-115903670:DEL:.	1	115903364	115903670	.	DEL	306	508	0.479245	Common
1:115952307-115952594:DEL:.	1	115952307	115952594	.	DEL	287	494	0.466038	Common
1:115964002-115964139:MEI:<DEL:ME:LINE|L1|L1_SS>	1	115964002	115964139	<DEL:ME:LINE|L1|L1_SS>	MEI	137	2	0.00188679	Rare
1:115967938-115968252:DEL:.	1	115967938	115968252	.	DEL	314	353	0.333019	Common
1:115970379-115970654:MEI:<DEL:ME:SINE|tRNA|Pre0_SS>	1	115970379	115970654	<DEL:ME:SINE|tRNA|Pre0_SS>	MEI	275	3	0.00283019	Rare
1:11598193-11598481:MEI:<DEL:ME:SINE|tRNA|Pre0_SS>	1	11598193	11598481	<DEL:ME:SINE|tRNA|Pre0_SS>	MEI	288	230	0.216981	Common
1:1161017-1161017:BND:20165_1	1	1161017	1161017	20165_1	BND	1	6	0.00566038	Rare
1:116109438-116109438:BND:34776_1	1	116109438	116109438	34776_1	BND	1	1	0.000943396	Singleton
1:116109900-116109900:BND:34776_2	1	116109900	116109900	34776_2	BND	1	1	0.000943396	Singleton
1:1161185-1161185:BND:20165_2	1	1161185	1161185	20165_2	BND	1	6	0.00566038	Rare
1:116153031-116153296:MEI:<DEL:ME:SINE|tRNA|Pre0_SS>	1	116153031	116153296	<DEL:ME:SINE|tRNA|Pre0_SS>	MEI	265	2	0.00188679	Rare
1:116219443-116219708:MEI:<DEL:ME:SINE|tRNA|Pre0_SS>	1	116219443	116219708	<DEL:ME:SINE|tRNA|Pre0_SS>	MEI	265	105	0.0990566	Common
1:116255545-116255545:BND:34784_1	1	116255545	116255545	34784_1	BND	1	315	0.29717	Common
1:116255846-116255846:BND:34784_2	1	116255846	116255846	34784_2	BND	1	315	0.29717	Common
1:116274975-116275730:DEL:.	1	116274975	116275730	.	DEL	755	1	0.000943396	Singleton
1:116279686-116279958:MEI:<DEL:ME:SINE|tRNA|Pre0_SS>	1	116279686	116279958	<DEL:ME:SINE|tRNA|Pre0_SS>	MEI	272	12	0.0113208	Common
1:116282409-116282740:DEL:.	1	116282409	116282740	.	DEL	331	275	0.259434	Common
1:116287183-116287457:MEI:<DEL:ME:SINE|tRNA|Pre0_SS>	1	116287183	116287457	<DEL:ME:SINE|tRNA|Pre0_SS>	MEI	274	2	0.00188679	Rare
1:116295817-116295817:BND:34794_1	1	116295817	116295817	34794_1	BND	1	5	0.00471698	Rare
1:116296108-116296108:BND:34794_2	1	116296108	116296108	34794_2	BND	1	5	0.00471698	Rare
1:116311161-116311448:MEI:<DEL:ME:SINE|tRNA|Pre0_SS>	1	116311161	116311448	<DEL:ME:SINE|tRNA|Pre0_SS>	MEI	287	1050	0.990566	Common
1:116327137-116327137:BND:34798_1	1	116327137	116327137	34798_1	BND	1	7	0.00660377	Rare
1:116327428-116327428:BND:34798_2	1	116327428	116327428	34798_2	BND	1	7	0.00660377	Rare
1:116393904-116394178:MEI:<DEL:ME:SINE|tRNA|Pre0_SS>	1	116393904	116394178	<DEL:ME:SINE|tRNA|Pre0_SS>	MEI	274	7	0.00660377	Rare
1:116394779-116395038:MEI:<DEL:ME:SINE|tRNA|Pre0_SS>	1	116394779	116395038	<DEL:ME:SINE|tRNA|Pre0_SS>	MEI	259	2	0.00188679	Rare
1:116411326-116411326:BND:34809_1	1	116411326	116411326	34809_1	BND	1	8	0.00754717	Rare
1:116411592-116411592:BND:34809_2	1	116411592	116411592	34809_2	BND	1	8	0.00754717	Rare
1:116415010-116415421:DEL:.	1	116415010	116415421	.	DEL	411	137	0.129245	Common
1:116415850-116416116:MEI:<DEL:ME:SINE|tRNA|Pre0_SS>	1	116415850	116416116	<DEL:ME:SINE|tRNA|Pre0_SS>	MEI	266	42	0.0396226	Common
1:116417450-116420446:DEL:.	1	116417450	116420446	.	DEL	2996	119	0.112264	Common
1:116422859-116423941:DEL:.	1	116422859	116423941	.	DEL	1082	4	0.00377358	Rare
1:116453234-116453507:MEI:<DEL:ME:SINE|tRNA|Pre0_SS>	1	116453234	116453507	<DEL:ME:SINE|tRNA|Pre0_SS>	MEI	273	350	0.330189	Common
1:116457779-116457965:MEI:<DEL:ME:LINE|L1|L1_SS>	1	116457779	116457965	<DEL:ME:LINE|L1|L1_SS>	MEI	186	4	0.00377358	Rare
1:116472760-116472760:BND:34823_1	1	116472760	116472760	34823_1	BND	1	4	0.00377358	Rare
1:116473051-116473051:BND:34823_2	1	116473051	116473051	34823_2	BND	1	4	0.00377358	Rare
1:116494110-116494110:BND:34826_1	1	116494110	116494110	34826_1	BND	1	3	0.00283019	Rare
1:116494384-116494384:BND:34826_2	1	116494384	116494384	34826_2	BND	1	3	0.00283019	Rare
1:116496741-116496741:BND:34827_1	1	116496741	116496741	34827_1	BND	1	7	0.00660377	Rare
1:116497041-116497041:BND:34827_2	1	116497041	116497041	34827_2	BND	1	7	0.00660377	Rare
1:116574323-116574461:DEL:.	1	116574323	116574461	.	DEL	138	259	0.24434	Common
1:116579560-116579560:BND:34837_1	1	116579560	116579560	34837_1	BND	1	475	0.448113	Common
1:116579633-116579633:BND:34837_2	1	116579633	116579633	34837_2	BND	1	475	0.448113	Common
1:116605141-116605141:BND:34838_1	1	116605141	116605141	34838_1	BND	1	1	0.000943396	Singleton
1:116605430-116605430:BND:34838_2	1	116605430	116605430	34838_2	BND	1	1	0.000943396	Singleton
1:11660617-11660862:MEI:<DEL:ME:SINE|tRNA|Pre0_SS>	1	11660617	11660862	<DEL:ME:SINE|tRNA|Pre0_SS>	MEI	245	41	0.0386792	Common
1:116637707-116642493:DEL:.	1	116637707	116642493	.	DEL	4786	137	0.129245	Common
1:116650355-116650639:MEI:<DEL:ME:SINE|tRNA|Pre0_SS>	1	116650355	116650639	<DEL:ME:SINE|tRNA|Pre0_SS>	MEI	284	345	0.325472	Common
1:116687952-116687952:BND:34849_1	1	116687952	116687952	34849_1	BND	1	709	0.668868	Common
1:116688021-116688021:BND:34849_2	1	116688021	116688021	34849_2	BND	1	709	0.668868	Common
1:116690407-116690708:DEL:.	1	116690407	116690708	.	DEL	301	779	0.734906	Common
1:116694309-116694568:MEI:<DEL:ME:SINE|tRNA|Pre0_SS>	1	116694309	116694568	<DEL:ME:SINE|tRNA|Pre0_SS>	MEI	259	400	0.377358	Common
1:116709762-116710037:MEI:<DEL:ME:SINE|tRNA|Pre0_SS>	1	116709762	116710037	<DEL:ME:SINE|tRNA|Pre0_SS>	MEI	275	846	0.798113	Common
1:116723384-116723478:DEL:.	1	116723384	116723478	.	DEL	94	721	0.680189	Common
1:116735576-116735876:DEL:.	1	116735576	116735876	.	DEL	300	888	0.837736	Common
1:116741452-116743222:DEL:.	1	116741452	116743222	.	DEL	1770	447	0.421698	Common
1:116747916-116750635:DEL:.	1	116747916	116750635	.	DEL	2719	172	0.162264	Common
1:116753438-116753721:MEI:<DEL:ME:SINE|tRNA|Pre0_SS>	1	116753438	116753721	<DEL:ME:SINE|tRNA|Pre0_SS>	MEI	283	10	0.00943396	Rare
1:116821569-116821782:MEI:<DEL:ME:LINE|L1|L1_SS>	1	116821569	116821782	<DEL:ME:LINE|L1|L1_SS>	MEI	213	15	0.0141509	Common
1:116826138-116826138:BND:34873_1	1	116826138	116826138	34873_1	BND	1	1043	0.983962	Common
1:116826439-116826439:BND:34873_2	1	116826439	116826439	34873_2	BND	1	1043	0.983962	Common
1:116840170-116840170:BND:351341_1	1	116840170	116840170	351341_1	BND	1	7	0.00660377	Rare
1:116843413-116843413:BND:351341_2	1	116843413	116843413	351341_2	BND	1	7	0.00660377	Rare
1:116845395-116845488:DEL:.	1	116845395	116845488	.	DEL	93	1016	0.958491	Common
1:116865873-116866133:MEI:<DEL:ME:SINE|tRNA|Pre0_SS>	1	116865873	116866133	<DEL:ME:SINE|tRNA|Pre0_SS>	MEI	260	1	0.000943396	Singleton
1:116881672-116881875:MEI:<DEL:ME:LINE|L1|L1_SS>	1	116881672	116881875	<DEL:ME:LINE|L1|L1_SS>	MEI	203	118	0.111321	Common
1:116925679-116930450:MEI:<DEL:ME:LINE|L1|L1_SS>	1	116925679	116930450	<DEL:ME:LINE|L1|L1_SS>	MEI	4771	1	0.000943396	Singleton
1:116932853-116934156:MEI:<DEL:ME:LINE|L1|L1_SS>	1	116932853	116934156	<DEL:ME:LINE|L1|L1_SS>	MEI	1303	1046	0.986792	Common
1:116990007-116990401:MEI:<DEL:ME:LINE|L1|L1_SS>	1	116990007	116990401	<DEL:ME:LINE|L1|L1_SS>	MEI	394	2	0.00188679	Rare
1:11701686-11703384:INV:.	1	11701686	11703384	.	INV	1698	6	0.00566038	Rare
1:117041590-117041931:MEI:<DEL:ME:LINE|L1|L1_SS>	1	117041590	117041931	<DEL:ME:LINE|L1|L1_SS>	MEI	341	95	0.0896226	Common
1:117042404-117042835:MEI:<DEL:ME:LINE|L1|L1_SS>	1	117042404	117042835	<DEL:ME:LINE|L1|L1_SS>	MEI	431	105	0.0990566	Common
1:117046589-117049894:DEL:.	1	117046589	117049894	.	DEL	3305	1	0.000943396	Singleton
1:117052176-117052576:DEL:.	1	117052176	117052576	.	DEL	400	100	0.0943396	Common
1:117059875-117060145:MEI:<DEL:ME:SINE|tRNA|Pre0_SS>	1	117059875	117060145	<DEL:ME:SINE|tRNA|Pre0_SS>	MEI	270	79	0.0745283	Common
1:117072957-117073224:MEI:<DEL:ME:SINE|tRNA|Pre0_SS>	1	117072957	117073224	<DEL:ME:SINE|tRNA|Pre0_SS>	MEI	267	192	0.181132	Common
1:117120984-117121157:MEI:<DEL:ME:LINE|L1|L1_SS>	1	117120984	117121157	<DEL:ME:LINE|L1|L1_SS>	MEI	173	57	0.0537736	Common
1:117121776-117121968:DEL:.	1	117121776	117121968	.	DEL	192	1	0.000943396	Singleton
1:117149485-117149485:BND:34913_1	1	117149485	117149485	34913_1	BND	1	14	0.0132075	Common
1:117149790-117149790:BND:34913_2	1	117149790	117149790	34913_2	BND	1	14	0.0132075	Common
1:11717015-11717284:MEI:<DEL:ME:SINE|tRNA|Pre0_SS>	1	11717015	11717284	<DEL:ME:SINE|tRNA|Pre0_SS>	MEI	269	228	0.215094	Common
1:117184314-117184750:DEL:.	1	117184314	117184750	.	DEL	436	2	0.00188679	Rare
1:117206495-117208561:DEL:.	1	117206495	117208561	.	DEL	2066	5	0.00471698	Rare
1:117218724-117218776:DEL:.	1	117218724	117218776	.	DEL	52	514	0.484906	Common
1:117235904-117235904:BND:34921_1	1	117235904	117235904	34921_1	BND	1	5	0.00471698	Rare
1:117236010-117236010:BND:34921_2	1	117236010	117236010	34921_2	BND	1	5	0.00471698	Rare
1:117268948-117269610:MEI:<DEL:ME:LINE|L1|L1_SS>	1	117268948	117269610	<DEL:ME:LINE|L1|L1_SS>	MEI	662	324	0.30566	Common
1:117273515-117275602:DEL:.	1	117273515	117275602	.	DEL	2087	16	0.0150943	Common
1:117377297-117377565:MEI:<DEL:ME:SINE|tRNA|Pre0_SS>	1	117377297	117377565	<DEL:ME:SINE|tRNA|Pre0_SS>	MEI	268	705	0.665094	Common
1:117380089-117380089:BND:34937_1	1	117380089	117380089	34937_1	BND	1	2	0.00188679	Rare
1:117380496-117380496:BND:34937_2	1	117380496	117380496	34937_2	BND	1	2	0.00188679	Rare
1:117434385-117434647:MEI:<DEL:ME:SINE|tRNA|Pre0_SS>	1	117434385	117434647	<DEL:ME:SINE|tRNA|Pre0_SS>	MEI	262	3	0.00283019	Rare
1:117456493-117456758:MEI:<DEL:ME:SINE|tRNA|Pre0_SS>	1	117456493	117456758	<DEL:ME:SINE|tRNA|Pre0_SS>	MEI	265	1	0.000943396	Singleton
1:117459564-117459831:MEI:<DEL:ME:SINE|tRNA|Pre0_SS>	1	117459564	117459831	<DEL:ME:SINE|tRNA|Pre0_SS>	MEI	267	2	0.00188679	Rare
1:11746333-11746575:MEI:<DEL:ME:SINE|tRNA|Pre0_SS>	1	11746333	11746575	<DEL:ME:SINE|tRNA|Pre0_SS>	MEI	242	251	0.236792	Common
1:11748986-11750115:DEL:.	1	11748986	11750115	.	DEL	1129	10	0.00943396	Rare
1:117526194-117526463:DEL:.	1	117526194	117526463	.	DEL	269	137	0.129245	Common
1:117557997-117558423:MEI:<DEL:ME:LINE|L1|L1_SS>	1	117557997	117558423	<DEL:ME:LINE|L1|L1_SS>	MEI	426	1	0.000943396	Singleton
1:117570154-117571286:DEL:.	1	117570154	117571286	.	DEL	1132	1	0.000943396	Singleton
1:117588623-117588623:BND:351352_1	1	117588623	117588623	351352_1	BND	1	9	0.00849057	Rare
1:117593173-117593173:BND:351352_2	1	117593173	117593173	351352_2	BND	1	9	0.00849057	Rare
1:117620804-117638996:DUP:.	1	117620804	117638996	.	DUP	18192	4	0.00377358	Rare
1:117634794-117634794:BND:351354_1	1	117634794	117634794	351354_1	BND	1	13	0.0122642	Common
1:117635652-117635652:BND:351354_2	1	117635652	117635652	351354_2	BND	1	13	0.0122642	Common
1:117655233-117655956:MEI:<DEL:ME:LINE|L1|L1_SS>	1	117655233	117655956	<DEL:ME:LINE|L1|L1_SS>	MEI	723	45	0.0424528	Common
1:117675106-117675106:BND:34961_1	1	117675106	117675106	34961_1	BND	1	16	0.0150943	Common
1:117675404-117675404:BND:34961_2	1	117675404	117675404	34961_2	BND	1	16	0.0150943	Common
1:117697294-117697488:DEL:.	1	117697294	117697488	.	DEL	194	348	0.328302	Common
1:117776297-117776827:DEL:.	1	117776297	117776827	.	DEL	530	3	0.00283019	Rare
1:117779109-117779109:BND:34971_1	1	117779109	117779109	34971_1	BND	1	3	0.00283019	Rare
1:117779384-117779384:BND:34971_2	1	117779384	117779384	34971_2	BND	1	3	0.00283019	Rare
1:117793219-117798382:INV:.	1	117793219	117798382	.	INV	5163	1	0.000943396	Singleton
1:117813769-117854807:DEL:.	1	117813769	117854807	.	DEL	41038	22	0.0207547	Common
1:117864065-117864065:BND:34978_1	1	117864065	117864065	34978_1	BND	1	554	0.522642	Common
1:117864355-117864355:BND:34978_2	1	117864355	117864355	34978_2	BND	1	554	0.522642	Common
1:117884301-117885029:DEL:.	1	117884301	117885029	.	DEL	728	7	0.00660377	Rare
1:11788587-11788868:MEI:<DEL:ME:SINE|tRNA|Pre0_SS>	1	11788587	11788868	<DEL:ME:SINE|tRNA|Pre0_SS>	MEI	281	625	0.589623	Common
1:117888087-117889441:DEL:.	1	117888087	117889441	.	DEL	1354	8	0.00754717	Rare
1:117898394-117898795:DEL:.	1	117898394	117898795	.	DEL	401	1	0.000943396	Singleton
1:117899723-117901153:DEL:.	1	117899723	117901153	.	DEL	1430	1	0.000943396	Singleton
1:117954690-117954957:MEI:<DEL:ME:SINE|tRNA|Pre0_SS>	1	117954690	117954957	<DEL:ME:SINE|tRNA|Pre0_SS>	MEI	267	4	0.00377358	Rare
1:117958681-117959535:DEL:.	1	117958681	117959535	.	DEL	854	1	0.000943396	Singleton
1:117993360-117993655:MEI:<DEL:ME:SINE|tRNA|Pre0_SS>	1	117993360	117993655	<DEL:ME:SINE|tRNA|Pre0_SS>	MEI	295	8	0.00754717	Rare
1:118042984-118042984:BND:34994_1	1	118042984	118042984	34994_1	BND	1	1	0.000943396	Singleton
1:118043300-118043300:BND:34994_2	1	118043300	118043300	34994_2	BND	1	1	0.000943396	Singleton
1:118130959-118133546:DEL:.	1	118130959	118133546	.	DEL	2587	13	0.0122642	Common
1:118180505-118180793:MEI:<DEL:ME:SINE|tRNA|Pre0_SS>	1	118180505	118180793	<DEL:ME:SINE|tRNA|Pre0_SS>	MEI	288	1	0.000943396	Singleton
1:11818282-11818734:DEL:.	1	11818282	11818734	.	DEL	452	132	0.124528	Common
1:118189060-118189060:BND:35008_1	1	118189060	118189060	35008_1	BND	1	239	0.225472	Common
1:118189372-118189372:BND:35008_2	1	118189372	118189372	35008_2	BND	1	239	0.225472	Common
1:11829660-11831458:DEL:.	1	11829660	11831458	.	DEL	1798	6	0.00566038	Rare
1:118339131-118339696:MEI:<DEL:ME:LINE|L1|L1_SS>	1	118339131	118339696	<DEL:ME:LINE|L1|L1_SS>	MEI	565	4	0.00377358	Rare
1:118350220-118350220:BND:35021_1	1	118350220	118350220	35021_1	BND	1	1	0.000943396	Singleton
1:118350310-118350310:BND:35021_2	1	118350310	118350310	35021_2	BND	1	1	0.000943396	Singleton
1:118362574-118362830:MEI:<DEL:ME:SINE|tRNA|Pre0_SS>	1	118362574	118362830	<DEL:ME:SINE|tRNA|Pre0_SS>	MEI	256	2	0.00188679	Rare
1:118373244-118399662:DEL:.	1	118373244	118399662	.	DEL	26418	1	0.000943396	Singleton
1:118411957-118411957:BND:35029_1	1	118411957	118411957	35029_1	BND	1	3	0.00283019	Rare
1:118412212-118412212:BND:35029_2	1	118412212	118412212	35029_2	BND	1	3	0.00283019	Rare
1:118455118-118455118:BND:35033_1	1	118455118	118455118	35033_1	BND	1	3	0.00283019	Rare
1:118455173-118455173:BND:35033_2	1	118455173	118455173	35033_2	BND	1	3	0.00283019	Rare
1:118460125-118462516:MEI:<DEL:ME:LINE|L1|L1_SS>	1	118460125	118462516	<DEL:ME:LINE|L1|L1_SS>	MEI	2391	330	0.311321	Common
1:118513119-118518006:MEI:<DEL:ME:LINE|L1|L1_SS>	1	118513119	118518006	<DEL:ME:LINE|L1|L1_SS>	MEI	4887	295	0.278302	Common
1:118522507-118522767:DEL:.	1	118522507	118522767	.	DEL	260	71	0.0669811	Common
1:118536882-118539704:DEL:.	1	118536882	118539704	.	DEL	2822	121	0.114151	Common
1:118600954-118601235:MEI:<DEL:ME:SINE|tRNA|Pre0_SS>	1	118600954	118601235	<DEL:ME:SINE|tRNA|Pre0_SS>	MEI	281	10	0.00943396	Rare
1:118603920-118604397:DEL:.	1	118603920	118604397	.	DEL	477	1	0.000943396	Singleton
1:118621381-118621381:BND:35048_1	1	118621381	118621381	35048_1	BND	1	2	0.00188679	Rare
1:118621815-118621815:BND:35048_2	1	118621815	118621815	35048_2	BND	1	2	0.00188679	Rare
1:118641129-118641415:MEI:<DEL:ME:SINE|tRNA|Pre0_SS>	1	118641129	118641415	<DEL:ME:SINE|tRNA|Pre0_SS>	MEI	286	1	0.000943396	Singleton
1:11864146-11864419:MEI:<DEL:ME:SINE|tRNA|Pre0_SS>	1	11864146	11864419	<DEL:ME:SINE|tRNA|Pre0_SS>	MEI	273	65	0.0613208	Common
1:11865092-11865367:MEI:<DEL:ME:SINE|tRNA|Pre0_SS>	1	11865092	11865367	<DEL:ME:SINE|tRNA|Pre0_SS>	MEI	275	2	0.00188679	Rare
1:118671800-118671800:BND:35051_1	1	118671800	118671800	35051_1	BND	1	1	0.000943396	Singleton
1:118672094-118672094:BND:35051_2	1	118672094	118672094	35051_2	BND	1	1	0.000943396	Singleton
1:11867947-11867947:BND:21865_1	1	11867947	11867947	21865_1	BND	1	1014	0.956604	Common
1:11868251-11868251:BND:21865_2	1	11868251	11868251	21865_2	BND	1	1014	0.956604	Common
1:118684705-118684705:BND:35053_1	1	118684705	118684705	35053_1	BND	1	3	0.00283019	Rare
1:118684985-118684985:BND:35053_2	1	118684985	118684985	35053_2	BND	1	3	0.00283019	Rare
1:11868820-11869074:MEI:<DEL:ME:SINE|tRNA|Pre0_SS>	1	11868820	11869074	<DEL:ME:SINE|tRNA|Pre0_SS>	MEI	254	998	0.941509	Common
1:118699880-118699880:BND:35055_1	1	118699880	118699880	35055_1	BND	1	3	0.00283019	Rare
1:118700170-118700170:BND:35055_2	1	118700170	118700170	35055_2	BND	1	3	0.00283019	Rare
1:118711409-118711637:MEI:<DEL:ME:SINE|tRNA|Pre0_SS>	1	118711409	118711637	<DEL:ME:SINE|tRNA|Pre0_SS>	MEI	228	2	0.00188679	Rare
1:118750211-118750326:MEI:<DEL:ME:LINE|L1|L1_SS>	1	118750211	118750326	<DEL:ME:LINE|L1|L1_SS>	MEI	115	1	0.000943396	Singleton
1:118758837-118759110:MEI:<DEL:ME:SINE|tRNA|Pre0_SS>	1	118758837	118759110	<DEL:ME:SINE|tRNA|Pre0_SS>	MEI	273	1	0.000943396	Singleton
1:118760969-118760969:BND:35062_1	1	118760969	118760969	35062_1	BND	1	1	0.000943396	Singleton
1:118761280-118761280:BND:35062_2	1	118761280	118761280	35062_2	BND	1	1	0.000943396	Singleton
1:118767847-118768013:MEI:<DEL:ME:LINE|L1|L1_SS>	1	118767847	118768013	<DEL:ME:LINE|L1|L1_SS>	MEI	166	4	0.00377358	Rare
1:118889716-118889716:BND:35077_1	1	118889716	118889716	35077_1	BND	1	4	0.00377358	Rare
1:118890019-118890019:BND:35077_2	1	118890019	118890019	35077_2	BND	1	4	0.00377358	Rare
1:118929063-118929335:MEI:<DEL:ME:SINE|tRNA|Pre0_SS>	1	118929063	118929335	<DEL:ME:SINE|tRNA|Pre0_SS>	MEI	272	3	0.00283019	Rare
1:118933723-118935068:DEL:.	1	118933723	118935068	.	DEL	1345	174	0.164151	Common
1:118984387-118984651:MEI:<DEL:ME:SINE|tRNA|Pre0_SS>	1	118984387	118984651	<DEL:ME:SINE|tRNA|Pre0_SS>	MEI	264	1	0.000943396	Singleton
1:118986107-118986400:MEI:<DEL:ME:SINE|tRNA|Pre0_SS>	1	118986107	118986400	<DEL:ME:SINE|tRNA|Pre0_SS>	MEI	293	25	0.0235849	Common
1:118991076-118991351:MEI:<DEL:ME:SINE|tRNA|Pre0_SS>	1	118991076	118991351	<DEL:ME:SINE|tRNA|Pre0_SS>	MEI	275	7	0.00660377	Rare
1:118994726-118995345:DEL:.	1	118994726	118995345	.	DEL	619	6	0.00566038	Rare
1:119004479-119004674:DEL:.	1	119004479	119004674	.	DEL	195	200	0.188679	Common
1:119037229-119037410:MEI:<DEL:ME:SINE|tRNA|PRE1a>	1	119037229	119037410	<DEL:ME:SINE|tRNA|PRE1a>	MEI	181	1	0.000943396	Singleton
1:119043668-119043988:DEL:.	1	119043668	119043988	.	DEL	320	6	0.00566038	Rare
1:119073599-119073879:MEI:<DEL:ME:SINE|tRNA|Pre0_SS>	1	119073599	119073879	<DEL:ME:SINE|tRNA|Pre0_SS>	MEI	280	9	0.00849057	Rare
1:119094194-119094194:BND:35101_1	1	119094194	119094194	35101_1	BND	1	8	0.00754717	Rare
1:119094483-119094483:BND:35101_2	1	119094483	119094483	35101_2	BND	1	8	0.00754717	Rare
1:119095498-119095764:MEI:<DEL:ME:SINE|tRNA|Pre0_SS>	1	119095498	119095764	<DEL:ME:SINE|tRNA|Pre0_SS>	MEI	266	2	0.00188679	Rare
1:119102191-119102469:MEI:<DEL:ME:SINE|tRNA|Pre0_SS>	1	119102191	119102469	<DEL:ME:SINE|tRNA|Pre0_SS>	MEI	278	1	0.000943396	Singleton
1:119113854-119114103:MEI:<DEL:ME:SINE|tRNA|Pre0_SS>	1	119113854	119114103	<DEL:ME:SINE|tRNA|Pre0_SS>	MEI	249	62	0.0584906	Common
1:119125220-119125473:MEI:<DEL:ME:SINE|tRNA|PRE1b>	1	119125220	119125473	<DEL:ME:SINE|tRNA|PRE1b>	MEI	253	6	0.00566038	Rare
1:119125669-119127510:DEL:.	1	119125669	119127510	.	DEL	1841	1	0.000943396	Singleton
1:119128160-119128435:MEI:<DEL:ME:SINE|tRNA|Pre0_SS>	1	119128160	119128435	<DEL:ME:SINE|tRNA|Pre0_SS>	MEI	275	12	0.0113208	Common
1:119128242-119128242:BND:405297_1	1	119128242	119128242	405297_1	BND	1	1	0.000943396	Singleton
1:119130997-119131248:DEL:.	1	119130997	119131248	.	DEL	251	170	0.160377	Common
1:119142523-119142523:BND:35113_1	1	119142523	119142523	35113_1	BND	1	316	0.298113	Common
1:119142872-119142872:BND:35113_2	1	119142872	119142872	35113_2	BND	1	316	0.298113	Common
1:119148540-119148540:BND:35114_1	1	119148540	119148540	35114_1	BND	1	852	0.803774	Common
1:119148834-119148834:BND:35114_2	1	119148834	119148834	35114_2	BND	1	852	0.803774	Common
1:119149779-119150222:DEL:.	1	119149779	119150222	.	DEL	443	1	0.000943396	Singleton
1:119152098-119152098:BND:405297_2	1	119152098	119152098	405297_2	BND	1	1	0.000943396	Singleton
1:119154722-119155024:DEL:.	1	119154722	119155024	.	DEL	302	505	0.476415	Common
1:119180636-119180891:MEI:<DEL:ME:SINE|tRNA|Pre0_SS>	1	119180636	119180891	<DEL:ME:SINE|tRNA|Pre0_SS>	MEI	255	1	0.000943396	Singleton
1:119197858-119198254:DEL:.	1	119197858	119198254	.	DEL	396	140	0.132075	Common
1:119231126-119231385:MEI:<DEL:ME:SINE|tRNA|Pre0_SS>	1	119231126	119231385	<DEL:ME:SINE|tRNA|Pre0_SS>	MEI	259	1	0.000943396	Singleton
1:119253397-119253661:MEI:<DEL:ME:SINE|tRNA|Pre0_SS>	1	119253397	119253661	<DEL:ME:SINE|tRNA|Pre0_SS>	MEI	264	8	0.00754717	Rare
1:119283606-119283606:BND:35136_1	1	119283606	119283606	35136_1	BND	1	14	0.0132075	Common
1:119283940-119283940:BND:35136_2	1	119283940	119283940	35136_2	BND	1	14	0.0132075	Common
1:119285573-119285573:BND:35137_1	1	119285573	119285573	35137_1	BND	1	3	0.00283019	Rare
1:119285886-119285886:BND:35137_2	1	119285886	119285886	35137_2	BND	1	3	0.00283019	Rare
1:119321424-119322648:DEL:.	1	119321424	119322648	.	DEL	1224	2	0.00188679	Rare
1:119328996-119329267:MEI:<DEL:ME:SINE|tRNA|Pre0_SS>	1	119328996	119329267	<DEL:ME:SINE|tRNA|Pre0_SS>	MEI	271	17	0.0160377	Common
1:119344889-119344889:BND:35145_1	1	119344889	119344889	35145_1	BND	1	392	0.369811	Common
1:119345186-119345186:BND:35145_2	1	119345186	119345186	35145_2	BND	1	392	0.369811	Common
1:119382020-119382296:MEI:<DEL:ME:SINE|tRNA|Pre0_SS>	1	119382020	119382296	<DEL:ME:SINE|tRNA|Pre0_SS>	MEI	276	3	0.00283019	Rare
1:119387302-119387302:BND:35150_1	1	119387302	119387302	35150_1	BND	1	8	0.00754717	Rare
1:119387685-119387685:BND:35150_2	1	119387685	119387685	35150_2	BND	1	8	0.00754717	Rare
1:119441922-119444835:DEL:.	1	119441922	119444835	.	DEL	2913	7	0.00660377	Rare
1:119459735-119463140:DEL:.	1	119459735	119463140	.	DEL	3405	5	0.00471698	Rare
1:119481100-119481351:MEI:<DEL:ME:SINE|tRNA|Pre0_SS>	1	119481100	119481351	<DEL:ME:SINE|tRNA|Pre0_SS>	MEI	251	2	0.00188679	Rare
1:119487245-119487245:BND:35158_1	1	119487245	119487245	35158_1	BND	1	1	0.000943396	Singleton
1:119487526-119487526:BND:35158_2	1	119487526	119487526	35158_2	BND	1	1	0.000943396	Singleton
1:119500813-119500813:BND:35161_1	1	119500813	119500813	35161_1	BND	1	245	0.231132	Common
1:119501110-119501110:BND:35161_2	1	119501110	119501110	35161_2	BND	1	245	0.231132	Common
1:119503098-119503370:MEI:<DEL:ME:SINE|tRNA|Pre0_SS>	1	119503098	119503370	<DEL:ME:SINE|tRNA|Pre0_SS>	MEI	272	755	0.712264	Common
1:119564438-119564908:DEL:.	1	119564438	119564908	.	DEL	470	906	0.854717	Common
1:119625226-119627083:DEL:.	1	119625226	119627083	.	DEL	1857	1	0.000943396	Singleton
1:119626224-119626490:MEI:<DEL:ME:SINE|tRNA|Pre0_SS>	1	119626224	119626490	<DEL:ME:SINE|tRNA|Pre0_SS>	MEI	266	1	0.000943396	Singleton
1:119634831-119635099:MEI:<DEL:ME:SINE|tRNA|Pre0_SS>	1	119634831	119635099	<DEL:ME:SINE|tRNA|Pre0_SS>	MEI	268	1	0.000943396	Singleton
1:119668221-119668221:BND:35181_1	1	119668221	119668221	35181_1	BND	1	1	0.000943396	Singleton
1:119668509-119668509:BND:35181_2	1	119668509	119668509	35181_2	BND	1	1	0.000943396	Singleton
1:119669097-119669347:MEI:<DEL:ME:SINE|tRNA|Pre0_SS>	1	119669097	119669347	<DEL:ME:SINE|tRNA|Pre0_SS>	MEI	250	874	0.824528	Common
1:11967010-11969831:DEL:.	1	11967010	11969831	.	DEL	2821	5	0.00471698	Rare
1:119688137-119688137:BND:35190_1	1	119688137	119688137	35190_1	BND	1	774	0.730189	Common
1:119688522-119688522:BND:35190_2	1	119688522	119688522	35190_2	BND	1	774	0.730189	Common
1:119702638-119702638:BND:35193_1	1	119702638	119702638	35193_1	BND	1	1	0.000943396	Singleton
1:119703035-119703035:BND:35193_2	1	119703035	119703035	35193_2	BND	1	1	0.000943396	Singleton
1:11970577-11970922:DEL:.	1	11970577	11970922	.	DEL	345	2	0.00188679	Rare
1:119732839-119735126:DEL:.	1	119732839	119735126	.	DEL	2287	6	0.00566038	Rare
1:119775521-119775802:MEI:<DEL:ME:SINE|tRNA|Pre0_SS>	1	119775521	119775802	<DEL:ME:SINE|tRNA|Pre0_SS>	MEI	281	1	0.000943396	Singleton
1:119785918-119785974:DEL:.	1	119785918	119785974	.	DEL	56	43	0.040566	Common
1:119791974-119792951:DEL:.	1	119791974	119792951	.	DEL	977	7	0.00660377	Rare
1:119828535-119828535:BND:35210_1	1	119828535	119828535	35210_1	BND	1	1	0.000943396	Singleton
1:119828826-119828826:BND:35210_2	1	119828826	119828826	35210_2	BND	1	1	0.000943396	Singleton
1:119848285-119848557:DEL:.	1	119848285	119848557	.	DEL	272	520	0.490566	Common
1:11986843-11986971:DEL:.	1	11986843	11986971	.	DEL	128	977	0.921698	Common
1:119868441-119868710:MEI:<DEL:ME:SINE|tRNA|Pre0_SS>	1	119868441	119868710	<DEL:ME:SINE|tRNA|Pre0_SS>	MEI	269	346	0.326415	Common
1:119878812-119879089:MEI:<DEL:ME:SINE|tRNA|Pre0_SS>	1	119878812	119879089	<DEL:ME:SINE|tRNA|Pre0_SS>	MEI	277	2	0.00188679	Rare
1:11989509-11989509:BND:21884_1	1	11989509	11989509	21884_1	BND	1	35	0.0330189	Common
1:119905935-119906198:MEI:<DEL:ME:SINE|tRNA|Pre0_SS>	1	119905935	119906198	<DEL:ME:SINE|tRNA|Pre0_SS>	MEI	263	104	0.0981132	Common
1:11990603-11990603:BND:21884_2	1	11990603	11990603	21884_2	BND	1	35	0.0330189	Common
1:119911839-119912058:DEL:.	1	119911839	119912058	.	DEL	219	154	0.145283	Common
1:119916662-119916925:MEI:<DEL:ME:SINE|tRNA|Pre0_SS>	1	119916662	119916925	<DEL:ME:SINE|tRNA|Pre0_SS>	MEI	263	3	0.00283019	Rare
1:11992009-11992009:BND:21886_1	1	11992009	11992009	21886_1	BND	1	904	0.85283	Common
1:11992293-11992293:BND:21886_2	1	11992293	11992293	21886_2	BND	1	904	0.85283	Common
1:119924896-119926089:DEL:.	1	119924896	119926089	.	DEL	1193	3	0.00283019	Rare
1:119932539-119932823:MEI:<DEL:ME:SINE|tRNA|Pre0_SS>	1	119932539	119932823	<DEL:ME:SINE|tRNA|Pre0_SS>	MEI	284	1	0.000943396	Singleton
1:119943032-119943191:DEL:.	1	119943032	119943191	.	DEL	159	140	0.132075	Common
1:119945400-119945674:MEI:<DEL:ME:SINE|tRNA|Pre0_SS>	1	119945400	119945674	<DEL:ME:SINE|tRNA|Pre0_SS>	MEI	274	1048	0.988679	Common
1:119953280-119953562:MEI:<DEL:ME:SINE|tRNA|Pre0_SS>	1	119953280	119953562	<DEL:ME:SINE|tRNA|Pre0_SS>	MEI	282	2	0.00188679	Rare
1:119962292-119962411:DEL:.	1	119962292	119962411	.	DEL	119	151	0.142453	Common
1:119967835-119967964:DEL:.	1	119967835	119967964	.	DEL	129	133	0.125472	Common
1:119979808-119979808:BND:35246_1	1	119979808	119979808	35246_1	BND	1	249	0.234906	Common
1:119979925-119979925:BND:35246_2	1	119979925	119979925	35246_2	BND	1	249	0.234906	Common
1:119992915-119992915:BND:35247_1	1	119992915	119992915	35247_1	BND	1	1	0.000943396	Singleton
1:119993221-119993221:BND:35247_2	1	119993221	119993221	35247_2	BND	1	1	0.000943396	Singleton
1:120039801-120041772:DEL:.	1	120039801	120041772	.	DEL	1971	1	0.000943396	Singleton
1:120052352-120060734:DEL:.	1	120052352	120060734	.	DEL	8382	1	0.000943396	Singleton
1:12005701-12005964:MEI:<DEL:ME:SINE|tRNA|Pre0_SS>	1	12005701	12005964	<DEL:ME:SINE|tRNA|Pre0_SS>	MEI	263	914	0.862264	Common
1:120088315-120088572:MEI:<DEL:ME:SINE|tRNA|Pre0_SS>	1	120088315	120088572	<DEL:ME:SINE|tRNA|Pre0_SS>	MEI	257	2	0.00188679	Rare
1:120094444-120094444:BND:35254_1	1	120094444	120094444	35254_1	BND	1	3	0.00283019	Rare
1:120094737-120094737:BND:35254_2	1	120094737	120094737	35254_2	BND	1	3	0.00283019	Rare
1:120113862-120114137:MEI:<DEL:ME:SINE|tRNA|Pre0_SS>	1	120113862	120114137	<DEL:ME:SINE|tRNA|Pre0_SS>	MEI	275	134	0.126415	Common
1:120126077-120126363:INV:.	1	120126077	120126363	.	INV	286	1	0.000943396	Singleton
1:12013528-12013528:BND:21892_1	1	12013528	12013528	21892_1	BND	1	142	0.133962	Common
1:12013586-12013586:BND:21892_2	1	12013586	12013586	21892_2	BND	1	142	0.133962	Common
1:12013655-12013916:MEI:<DEL:ME:SINE|tRNA|PRE1a>	1	12013655	12013916	<DEL:ME:SINE|tRNA|PRE1a>	MEI	261	985	0.929245	Common
1:120145734-120145996:MEI:<DEL:ME:SINE|tRNA|Pre0_SS>	1	120145734	120145996	<DEL:ME:SINE|tRNA|Pre0_SS>	MEI	262	2	0.00188679	Rare
1:120155801-120155801:BND:35266_1	1	120155801	120155801	35266_1	BND	1	1	0.000943396	Singleton
1:120156109-120156109:BND:35266_2	1	120156109	120156109	35266_2	BND	1	1	0.000943396	Singleton
1:120237606-120237882:MEI:<DEL:ME:SINE|tRNA|Pre0_SS>	1	120237606	120237882	<DEL:ME:SINE|tRNA|Pre0_SS>	MEI	276	104	0.0981132	Common
1:120280432-120280432:BND:35276_1	1	120280432	120280432	35276_1	BND	1	16	0.0150943	Common
1:120280775-120280775:BND:35276_2	1	120280775	120280775	35276_2	BND	1	16	0.0150943	Common
1:120303931-120304227:MEI:<DEL:ME:SINE|tRNA|Pre0_SS>	1	120303931	120304227	<DEL:ME:SINE|tRNA|Pre0_SS>	MEI	296	13	0.0122642	Common
1:120319549-120319549:BND:35280_1	1	120319549	120319549	35280_1	BND	1	2	0.00188679	Rare
1:120319841-120319841:BND:35280_2	1	120319841	120319841	35280_2	BND	1	2	0.00188679	Rare
1:120343413-120343664:DEL:.	1	120343413	120343664	.	DEL	251	2	0.00188679	Rare
1:120345858-120345858:BND:35283_1	1	120345858	120345858	35283_1	BND	1	1	0.000943396	Singleton
1:120346304-120346304:BND:35283_2	1	120346304	120346304	35283_2	BND	1	1	0.000943396	Singleton
1:120349125-120349423:DEL:.	1	120349125	120349423	.	DEL	298	517	0.487736	Common
1:120361153-120361576:DEL:.	1	120361153	120361576	.	DEL	423	59	0.0556604	Common
1:120372858-120373146:MEI:<DEL:ME:SINE|tRNA|Pre0_SS>	1	120372858	120373146	<DEL:ME:SINE|tRNA|Pre0_SS>	MEI	288	2	0.00188679	Rare
1:120376710-120376710:BND:35290_1	1	120376710	120376710	35290_1	BND	1	25	0.0235849	Common
1:120377011-120377011:BND:35290_2	1	120377011	120377011	35290_2	BND	1	25	0.0235849	Common
1:120403435-120403435:BND:35291_1	1	120403435	120403435	35291_1	BND	1	1045	0.985849	Common
1:120403725-120403725:BND:35291_2	1	120403725	120403725	35291_2	BND	1	1045	0.985849	Common
1:120431919-120433008:DEL:.	1	120431919	120433008	.	DEL	1089	81	0.0764151	Common
1:120444343-120444937:DEL:.	1	120444343	120444937	.	DEL	594	1	0.000943396	Singleton
1:120548373-120548373:BND:35306_1	1	120548373	120548373	35306_1	BND	1	6	0.00566038	Rare
1:120549539-120549539:BND:35306_2	1	120549539	120549539	35306_2	BND	1	6	0.00566038	Rare
1:12058425-12058713:MEI:<DEL:ME:SINE|tRNA|Pre0_SS>	1	12058425	12058713	<DEL:ME:SINE|tRNA|Pre0_SS>	MEI	288	975	0.919811	Common
1:120712089-120713478:DEL:.	1	120712089	120713478	.	DEL	1389	265	0.25	Common
1:120757588-120757588:BND:35329_1	1	120757588	120757588	35329_1	BND	1	1	0.000943396	Singleton
1:120757880-120757880:BND:35329_2	1	120757880	120757880	35329_2	BND	1	1	0.000943396	Singleton
1:120767487-120767487:BND:35330_1	1	120767487	120767487	35330_1	BND	1	426	0.401887	Common
1:120767792-120767792:BND:35330_2	1	120767792	120767792	35330_2	BND	1	426	0.401887	Common
1:12078684-12078684:BND:21898_1	1	12078684	12078684	21898_1	BND	1	6	0.00566038	Rare
1:120787033-120788113:DEL:.	1	120787033	120788113	.	DEL	1080	2	0.00188679	Rare
1:12078975-12078975:BND:21898_2	1	12078975	12078975	21898_2	BND	1	6	0.00566038	Rare
1:120820874-120821092:MEI:<DEL:ME:SINE|tRNA|Pre0_SS>	1	120820874	120821092	<DEL:ME:SINE|tRNA|Pre0_SS>	MEI	218	3	0.00283019	Rare
1:120834217-120834465:MEI:<DEL:ME:SINE|tRNA|Pre0_SS>	1	120834217	120834465	<DEL:ME:SINE|tRNA|Pre0_SS>	MEI	248	54	0.0509434	Common
1:120903704-120904013:DEL:.	1	120903704	120904013	.	DEL	309	236	0.222642	Common
1:120914160-120914160:BND:35339_1	1	120914160	120914160	35339_1	BND	1	10	0.00943396	Rare
1:120914498-120914498:BND:35339_2	1	120914498	120914498	35339_2	BND	1	10	0.00943396	Rare
1:120934824-120936043:DEL:.	1	120934824	120936043	.	DEL	1219	3	0.00283019	Rare
1:120955322-120955588:MEI:<DEL:ME:SINE|tRNA|Pre0_SS>	1	120955322	120955588	<DEL:ME:SINE|tRNA|Pre0_SS>	MEI	266	2	0.00188679	Rare
1:120956217-120956503:MEI:<DEL:ME:SINE|tRNA|Pre0_SS>	1	120956217	120956503	<DEL:ME:SINE|tRNA|Pre0_SS>	MEI	286	1	0.000943396	Singleton
1:120982181-120982181:BND:35347_1	1	120982181	120982181	35347_1	BND	1	3	0.00283019	Rare
1:120982484-120982484:BND:35347_2	1	120982484	120982484	35347_2	BND	1	3	0.00283019	Rare
1:120990411-120990476:DEL:.	1	120990411	120990476	.	DEL	65	141	0.133019	Common
1:121031862-121031862:BND:35354_1	1	121031862	121031862	35354_1	BND	1	1	0.000943396	Singleton
1:121032162-121032162:BND:35354_2	1	121032162	121032162	35354_2	BND	1	1	0.000943396	Singleton
1:121055256-121055256:BND:35356_1	1	121055256	121055256	35356_1	BND	1	4	0.00377358	Rare
1:121055543-121055543:BND:35356_2	1	121055543	121055543	35356_2	BND	1	4	0.00377358	Rare
1:121057488-121057488:BND:35357_1	1	121057488	121057488	35357_1	BND	1	20	0.0188679	Common
1:121057784-121057784:BND:35357_2	1	121057784	121057784	35357_2	BND	1	20	0.0188679	Common
1:121092007-121092285:MEI:<DEL:ME:SINE|tRNA|Pre0_SS>	1	121092007	121092285	<DEL:ME:SINE|tRNA|Pre0_SS>	MEI	278	10	0.00943396	Rare
1:121092947-121093214:DEL:.	1	121092947	121093214	.	DEL	267	2	0.00188679	Rare
1:121097585-121097853:MEI:<DEL:ME:SINE|tRNA|Pre0_SS>	1	121097585	121097853	<DEL:ME:SINE|tRNA|Pre0_SS>	MEI	268	2	0.00188679	Rare
1:121124272-121124272:BND:35369_1	1	121124272	121124272	35369_1	BND	1	337	0.317925	Common
1:121124559-121124559:BND:35369_2	1	121124559	121124559	35369_2	BND	1	337	0.317925	Common
1:121129240-121129527:MEI:<DEL:ME:SINE|tRNA|Pre0_SS>	1	121129240	121129527	<DEL:ME:SINE|tRNA|Pre0_SS>	MEI	287	15	0.0141509	Common
1:1211581-1212142:DEL:.	1	1211581	1212142	.	DEL	561	694	0.654717	Common
1:121172907-121173168:MEI:<DEL:ME:SINE|tRNA|Pre0_SS>	1	121172907	121173168	<DEL:ME:SINE|tRNA|Pre0_SS>	MEI	261	105	0.0990566	Common
1:121262415-121262708:MEI:<DEL:ME:SINE|tRNA|Pre0_SS>	1	121262415	121262708	<DEL:ME:SINE|tRNA|Pre0_SS>	MEI	293	5	0.00471698	Rare
1:121278709-121278981:MEI:<DEL:ME:SINE|tRNA|Pre0_SS>	1	121278709	121278981	<DEL:ME:SINE|tRNA|Pre0_SS>	MEI	272	1	0.000943396	Singleton
1:121286835-121286835:BND:35391_1	1	121286835	121286835	35391_1	BND	1	1	0.000943396	Singleton
1:121287127-121287127:BND:35391_2	1	121287127	121287127	35391_2	BND	1	1	0.000943396	Singleton
1:121319021-121319336:DEL:.	1	121319021	121319336	.	DEL	315	1	0.000943396	Singleton
1:121321897-121322017:DEL:.	1	121321897	121322017	.	DEL	120	3	0.00283019	Rare
1:121322686-121322898:DEL:.	1	121322686	121322898	.	DEL	212	56	0.0528302	Common
1:121350617-121350888:MEI:<DEL:ME:SINE|tRNA|Pre0_SS>	1	121350617	121350888	<DEL:ME:SINE|tRNA|Pre0_SS>	MEI	271	277	0.261321	Common
1:121350861-121354323:DUP:.	1	121350861	121354323	.	DUP	3462	109	0.10283	Common
1:121361331-121361622:MEI:<DEL:ME:SINE|tRNA|Pre0_SS>	1	121361331	121361622	<DEL:ME:SINE|tRNA|Pre0_SS>	MEI	291	1	0.000943396	Singleton
1:121366112-121366112:BND:35403_1	1	121366112	121366112	35403_1	BND	1	2	0.00188679	Rare
1:121366397-121366397:BND:35403_2	1	121366397	121366397	35403_2	BND	1	2	0.00188679	Rare
1:121377268-121378309:DEL:.	1	121377268	121378309	.	DEL	1041	2	0.00188679	Rare
1:12138630-12139260:DEL:.	1	12138630	12139260	.	DEL	630	10	0.00943396	Rare
1:12140191-12223614:DUP:.	1	12140191	12223614	.	DUP	83423	11	0.0103774	Common
1:121403853-121403853:BND:35406_1	1	121403853	121403853	35406_1	BND	1	4	0.00377358	Rare
1:121404153-121404153:BND:35406_2	1	121404153	121404153	35406_2	BND	1	4	0.00377358	Rare
1:121409050-121410487:DUP:.	1	121409050	121410487	.	DUP	1437	6	0.00566038	Rare
1:12141797-12142052:MEI:<DEL:ME:SINE|tRNA|Pre0_SS>	1	12141797	12142052	<DEL:ME:SINE|tRNA|Pre0_SS>	MEI	255	569	0.536792	Common
1:121430273-121433167:DEL:.	1	121430273	121433167	.	DEL	2894	5	0.00471698	Rare
1:12144317-12230973:DUP:.	1	12144317	12230973	.	DUP	86656	2	0.00188679	Rare
1:12149270-12149270:BND:21910_1	1	12149270	12149270	21910_1	BND	1	829	0.782075	Common
1:12149561-12149561:BND:21910_2	1	12149561	12149561	21910_2	BND	1	829	0.782075	Common
1:121504077-121504077:BND:35413_1	1	121504077	121504077	35413_1	BND	1	13	0.0122642	Common
1:121504908-121504908:BND:35413_2	1	121504908	121504908	35413_2	BND	1	13	0.0122642	Common
1:121589529-121589529:BND:35416_1	1	121589529	121589529	35416_1	BND	1	2	0.00188679	Rare
1:121589833-121589833:BND:35416_2	1	121589833	121589833	35416_2	BND	1	2	0.00188679	Rare
1:121594565-121595845:DEL:.	1	121594565	121595845	.	DEL	1280	1	0.000943396	Singleton
1:121610155-121610155:BND:35419_1	1	121610155	121610155	35419_1	BND	1	46	0.0433962	Common
1:121610442-121610442:BND:35419_2	1	121610442	121610442	35419_2	BND	1	46	0.0433962	Common
1:121629691-121629691:BND:35421_1	1	121629691	121629691	35421_1	BND	1	23	0.0216981	Common
1:121629983-121629983:BND:35421_2	1	121629983	121629983	35421_2	BND	1	23	0.0216981	Common
1:121632877-121633683:DEL:.	1	121632877	121633683	.	DEL	806	2	0.00188679	Rare
1:121673713-121676792:DEL:.	1	121673713	121676792	.	DEL	3079	1	0.000943396	Singleton
1:12167746-12167746:BND:21914_1	1	12167746	12167746	21914_1	BND	1	1014	0.956604	Common
1:12168044-12168044:BND:21914_2	1	12168044	12168044	21914_2	BND	1	1014	0.956604	Common
1:121694141-121694803:DEL:.	1	121694141	121694803	.	DEL	662	4	0.00377358	Rare
1:121697347-121697347:BND:35427_1	1	121697347	121697347	35427_1	BND	1	326	0.307547	Common
1:121697853-121697853:BND:35427_2	1	121697853	121697853	35427_2	BND	1	326	0.307547	Common
1:121712654-121719895:MEI:<DEL:ME:LINE|L1|L1_SS>	1	121712654	121719895	<DEL:ME:LINE|L1|L1_SS>	MEI	7241	723	0.682075	Common
1:121774111-121774381:MEI:<DEL:ME:SINE|tRNA|Pre0_SS>	1	121774111	121774381	<DEL:ME:SINE|tRNA|Pre0_SS>	MEI	270	392	0.369811	Common
1:121827900-121828601:DEL:.	1	121827900	121828601	.	DEL	701	10	0.00943396	Rare
1:121848307-121858717:DEL:.	1	121848307	121858717	.	DEL	10410	6	0.00566038	Rare
1:121863569-121863569:BND:35438_1	1	121863569	121863569	35438_1	BND	1	16	0.0150943	Common
1:121864295-121864295:BND:35438_2	1	121864295	121864295	35438_2	BND	1	16	0.0150943	Common
1:121867443-121868980:DEL:.	1	121867443	121868980	.	DEL	1537	6	0.00566038	Rare
1:121873299-121873792:DEL:.	1	121873299	121873792	.	DEL	493	6	0.00566038	Rare
1:12189377-12189639:MEI:<DEL:ME:SINE|tRNA|Pre0_SS>	1	12189377	12189639	<DEL:ME:SINE|tRNA|Pre0_SS>	MEI	262	931	0.878302	Common
1:121897469-121897469:BND:35441_1	1	121897469	121897469	35441_1	BND	1	1	0.000943396	Singleton
1:121898007-121898007:BND:35441_2	1	121898007	121898007	35441_2	BND	1	1	0.000943396	Singleton
1:121902728-121903011:MEI:<DEL:ME:SINE|tRNA|Pre0_SS>	1	121902728	121903011	<DEL:ME:SINE|tRNA|Pre0_SS>	MEI	283	3	0.00283019	Rare
1:121927866-121930611:DEL:.	1	121927866	121930611	.	DEL	2745	182	0.171698	Common
1:121951118-121952211:DEL:.	1	121951118	121952211	.	DEL	1093	176	0.166038	Common
1:121963936-121964212:MEI:<DEL:ME:SINE|tRNA|Pre0_SS>	1	121963936	121964212	<DEL:ME:SINE|tRNA|Pre0_SS>	MEI	276	1	0.000943396	Singleton
1:121966106-121967450:DEL:.	1	121966106	121967450	.	DEL	1344	2	0.00188679	Rare
1:122003238-122003390:MEI:<DEL:ME:LINE|L1|L1_SS>	1	122003238	122003390	<DEL:ME:LINE|L1|L1_SS>	MEI	152	1	0.000943396	Singleton
1:122034597-122034881:MEI:<DEL:ME:SINE|tRNA|Pre0_SS>	1	122034597	122034881	<DEL:ME:SINE|tRNA|Pre0_SS>	MEI	284	1	0.000943396	Singleton
1:12207420-12207685:MEI:<DEL:ME:SINE|tRNA|Pre0_SS>	1	12207420	12207685	<DEL:ME:SINE|tRNA|Pre0_SS>	MEI	265	695	0.65566	Common
1:122095830-122096508:DEL:.	1	122095830	122096508	.	DEL	678	85	0.0801887	Common
1:122105213-122108441:DEL:.	1	122105213	122108441	.	DEL	3228	3	0.00283019	Rare
1:122105728-122106004:MEI:<DEL:ME:SINE|tRNA|Pre0_SS>	1	122105728	122106004	<DEL:ME:SINE|tRNA|Pre0_SS>	MEI	276	1	0.000943396	Singleton
1:122154088-122154342:MEI:<DEL:ME:SINE|tRNA|Pre0_SS>	1	122154088	122154342	<DEL:ME:SINE|tRNA|Pre0_SS>	MEI	254	1	0.000943396	Singleton
1:122161043-122161252:MEI:<DEL:ME:SINE|tRNA|PRE1a>	1	122161043	122161252	<DEL:ME:SINE|tRNA|PRE1a>	MEI	209	5	0.00471698	Rare
1:122164703-122164703:BND:35480_1	1	122164703	122164703	35480_1	BND	1	33	0.0311321	Common
1:122172090-122172090:BND:35480_2	1	122172090	122172090	35480_2	BND	1	33	0.0311321	Common
1:122205213-122205479:MEI:<DEL:ME:SINE|tRNA|Pre0_SS>	1	122205213	122205479	<DEL:ME:SINE|tRNA|Pre0_SS>	MEI	266	7	0.00660377	Rare
1:122220142-122220142:BND:35486_1	1	122220142	122220142	35486_1	BND	1	521	0.491509	Common
1:122220453-122220453:BND:35486_2	1	122220453	122220453	35486_2	BND	1	521	0.491509	Common
1:122240863-122241124:MEI:<DEL:ME:SINE|tRNA|Pre0_SS>	1	122240863	122241124	<DEL:ME:SINE|tRNA|Pre0_SS>	MEI	261	2	0.00188679	Rare
1:12224307-12224307:BND:21933_1	1	12224307	12224307	21933_1	BND	1	2	0.00188679	Rare
1:12224896-12224896:BND:21933_2	1	12224896	12224896	21933_2	BND	1	2	0.00188679	Rare
1:122260964-122260964:BND:35493_1	1	122260964	122260964	35493_1	BND	1	1	0.000943396	Singleton
1:122261219-122261219:BND:35493_2	1	122261219	122261219	35493_2	BND	1	1	0.000943396	Singleton
1:12226997-12227272:DEL:.	1	12226997	12227272	.	DEL	275	371	0.35	Common
1:122281866-122282167:DEL:.	1	122281866	122282167	.	DEL	301	1	0.000943396	Singleton
1:122302229-122302229:BND:35500_1	1	122302229	122302229	35500_1	BND	1	175	0.165094	Common
1:122302326-122302326:BND:35500_2	1	122302326	122302326	35500_2	BND	1	175	0.165094	Common
1:122312756-122320426:MEI:<DEL:ME:LINE|L1|L1_SS>	1	122312756	122320426	<DEL:ME:LINE|L1|L1_SS>	MEI	7670	475	0.448113	Common
1:122331895-122331895:BND:35507_1	1	122331895	122331895	35507_1	BND	1	2	0.00188679	Rare
1:122332142-122332142:BND:35507_2	1	122332142	122332142	35507_2	BND	1	2	0.00188679	Rare
1:122374882-122378404:DUP:.	1	122374882	122378404	.	DUP	3522	2	0.00188679	Rare
1:12238314-12238591:MEI:<DEL:ME:SINE|tRNA|Pre0_SS>	1	12238314	12238591	<DEL:ME:SINE|tRNA|Pre0_SS>	MEI	277	492	0.464151	Common
1:12240498-12240746:MEI:<DEL:ME:SINE|tRNA|Pre0_SS>	1	12240498	12240746	<DEL:ME:SINE|tRNA|Pre0_SS>	MEI	248	395	0.372642	Common
1:12241408-12241535:MEI:<DEL:ME:LINE|L1|L1_SS>	1	12241408	12241535	<DEL:ME:LINE|L1|L1_SS>	MEI	127	472	0.445283	Common
1:122445371-122445648:MEI:<DEL:ME:SINE|tRNA|Pre0_SS>	1	122445371	122445648	<DEL:ME:SINE|tRNA|Pre0_SS>	MEI	277	492	0.464151	Common
1:122516951-122516951:BND:35521_1	1	122516951	122516951	35521_1	BND	1	15	0.0141509	Common
1:122517237-122517237:BND:35521_2	1	122517237	122517237	35521_2	BND	1	15	0.0141509	Common
1:122540310-122540310:BND:35526_1	1	122540310	122540310	35526_1	BND	1	2	0.00188679	Rare
1:122540596-122540596:BND:35526_2	1	122540596	122540596	35526_2	BND	1	2	0.00188679	Rare
1:122549654-122550127:DEL:.	1	122549654	122550127	.	DEL	473	1	0.000943396	Singleton
1:12262519-12279188:DUP:.	1	12262519	12279188	.	DUP	16669	80	0.0754717	Common
1:122627109-122627109:BND:2426_1	1	122627109	122627109	2426_1	BND	1	1	0.000943396	Singleton
1:122631044-122631313:MEI:<DEL:ME:SINE|tRNA|Pre0_SS>	1	122631044	122631313	<DEL:ME:SINE|tRNA|Pre0_SS>	MEI	269	4	0.00377358	Rare
1:12263362-12263613:DEL:.	1	12263362	12263613	.	DEL	251	4	0.00377358	Rare
1:122646208-122646470:MEI:<DEL:ME:SINE|tRNA|Pre0_SS>	1	122646208	122646470	<DEL:ME:SINE|tRNA|Pre0_SS>	MEI	262	7	0.00660377	Rare
1:122668902-122668902:BND:35541_1	1	122668902	122668902	35541_1	BND	1	212	0.2	Common
1:122669189-122669189:BND:35541_2	1	122669189	122669189	35541_2	BND	1	212	0.2	Common
1:12268062-12269277:INV:.	1	12268062	12269277	.	INV	1215	234	0.220755	Common
1:122735334-122735334:BND:35544_1	1	122735334	122735334	35544_1	BND	1	1	0.000943396	Singleton
1:122735574-122735574:BND:35544_2	1	122735574	122735574	35544_2	BND	1	1	0.000943396	Singleton
1:122823834-122824352:MEI:<DEL:ME:LINE|L1|L1_SS>	1	122823834	122824352	<DEL:ME:LINE|L1|L1_SS>	MEI	518	486	0.458491	Common
1:122827335-122827598:MEI:<DEL:ME:SINE|tRNA|Pre0_SS>	1	122827335	122827598	<DEL:ME:SINE|tRNA|Pre0_SS>	MEI	263	1	0.000943396	Singleton
1:122844226-122845765:DEL:.	1	122844226	122845765	.	DEL	1539	85	0.0801887	Common
1:12285449-12285927:DEL:.	1	12285449	12285927	.	DEL	478	2	0.00188679	Rare
1:12286433-12286433:BND:21955_1	1	12286433	12286433	21955_1	BND	1	2	0.00188679	Rare
1:12287065-12287065:BND:21955_2	1	12287065	12287065	21955_2	BND	1	2	0.00188679	Rare
1:122906516-122906516:BND:405367_1	1	122906516	122906516	405367_1	BND	1	1	0.000943396	Singleton
1:122907358-122907358:BND:405367_2	1	122907358	122907358	405367_2	BND	1	1	0.000943396	Singleton
1:122921558-122921992:DEL:.	1	122921558	122921992	.	DEL	434	172	0.162264	Common
1:122975423-122975695:MEI:<DEL:ME:SINE|tRNA|Pre0_SS>	1	122975423	122975695	<DEL:ME:SINE|tRNA|Pre0_SS>	MEI	272	524	0.49434	Common
1:123002757-123002757:BND:405368_1	1	123002757	123002757	405368_1	BND	1	1	0.000943396	Singleton
1:123004295-123004554:MEI:<DEL:ME:SINE|tRNA|Pre0_SS>	1	123004295	123004554	<DEL:ME:SINE|tRNA|Pre0_SS>	MEI	259	1	0.000943396	Singleton
1:123025722-123025722:BND:405368_2	1	123025722	123025722	405368_2	BND	1	1	0.000943396	Singleton
1:12303696-12304386:DEL:.	1	12303696	12304386	.	DEL	690	4	0.00377358	Rare
1:123066246-123066545:DEL:.	1	123066246	123066545	.	DEL	299	443	0.417925	Common
1:123072887-123072887:BND:35568_1	1	123072887	123072887	35568_1	BND	1	1	0.000943396	Singleton
1:123073247-123073247:BND:35568_2	1	123073247	123073247	35568_2	BND	1	1	0.000943396	Singleton
1:123158282-123158888:DEL:.	1	123158282	123158888	.	DEL	606	309	0.291509	Common
1:123185726-123185726:BND:35576_1	1	123185726	123185726	35576_1	BND	1	3	0.00283019	Rare
1:123186011-123186011:BND:35576_2	1	123186011	123186011	35576_2	BND	1	3	0.00283019	Rare
1:123190573-123190858:MEI:<DEL:ME:SINE|tRNA|Pre0_SS>	1	123190573	123190858	<DEL:ME:SINE|tRNA|Pre0_SS>	MEI	285	1	0.000943396	Singleton
1:123191719-123192021:DEL:.	1	123191719	123192021	.	DEL	302	1	0.000943396	Singleton
1:12321429-12323799:DEL:.	1	12321429	12323799	.	DEL	2370	1	0.000943396	Singleton
1:123223098-123223259:DEL:.	1	123223098	123223259	.	DEL	161	1	0.000943396	Singleton
1:12323184-12325871:DEL:.	1	12323184	12325871	.	DEL	2687	1	0.000943396	Singleton
1:123351572-123351844:MEI:<DEL:ME:SINE|tRNA|Pre0_SS>	1	123351572	123351844	<DEL:ME:SINE|tRNA|Pre0_SS>	MEI	272	1	0.000943396	Singleton
1:123374470-123374990:DEL:.	1	123374470	123374990	.	DEL	520	1	0.000943396	Singleton
1:123384871-123384871:BND:35591_1	1	123384871	123384871	35591_1	BND	1	1	0.000943396	Singleton
1:123385663-123385663:BND:35591_2	1	123385663	123385663	35591_2	BND	1	1	0.000943396	Singleton
1:123390891-123391153:MEI:<DEL:ME:SINE|tRNA|Pre0_SS>	1	123390891	123391153	<DEL:ME:SINE|tRNA|Pre0_SS>	MEI	262	501	0.472642	Common
1:123405815-123406087:MEI:<DEL:ME:SINE|tRNA|Pre0_SS>	1	123405815	123406087	<DEL:ME:SINE|tRNA|Pre0_SS>	MEI	272	1050	0.990566	Common
1:12342696-12348614:DEL:.	1	12342696	12348614	.	DEL	5918	1	0.000943396	Singleton
1:123446621-123446621:BND:35601_1	1	123446621	123446621	35601_1	BND	1	3	0.00283019	Rare
1:123446914-123446914:BND:35601_2	1	123446914	123446914	35601_2	BND	1	3	0.00283019	Rare
1:123469133-123470038:DEL:.	1	123469133	123470038	.	DEL	905	5	0.00471698	Rare
1:123517088-123517088:BND:35613_1	1	123517088	123517088	35613_1	BND	1	1	0.000943396	Singleton
1:123517398-123517398:BND:35613_2	1	123517398	123517398	35613_2	BND	1	1	0.000943396	Singleton
1:123518749-123518749:BND:35614_1	1	123518749	123518749	35614_1	BND	1	3	0.00283019	Rare
1:123519103-123519103:BND:35614_2	1	123519103	123519103	35614_2	BND	1	3	0.00283019	Rare
1:12357658-12357936:MEI:<DEL:ME:SINE|tRNA|Pre0_SS>	1	12357658	12357936	<DEL:ME:SINE|tRNA|Pre0_SS>	MEI	278	397	0.374528	Common
1:123578760-123579018:MEI:<DEL:ME:SINE|tRNA|Pre0_SS>	1	123578760	123579018	<DEL:ME:SINE|tRNA|Pre0_SS>	MEI	258	3	0.00283019	Rare
1:123605562-123605831:MEI:<DEL:ME:SINE|tRNA|Pre0_SS>	1	123605562	123605831	<DEL:ME:SINE|tRNA|Pre0_SS>	MEI	269	4	0.00377358	Rare
1:123611800-123612081:MEI:<DEL:ME:SINE|tRNA|Pre0_SS>	1	123611800	123612081	<DEL:ME:SINE|tRNA|Pre0_SS>	MEI	281	4	0.00377358	Rare
1:123613235-123613723:DEL:.	1	123613235	123613723	.	DEL	488	1	0.000943396	Singleton
1:123618422-123618661:MEI:<DEL:ME:SINE|tRNA|Pre0_SS>	1	123618422	123618661	<DEL:ME:SINE|tRNA|Pre0_SS>	MEI	239	3	0.00283019	Rare
1:12371525-12371618:DEL:.	1	12371525	12371618	.	DEL	93	2	0.00188679	Rare
1:123716764-123716764:BND:35629_1	1	123716764	123716764	35629_1	BND	1	27	0.0254717	Common
1:123717062-123717062:BND:35629_2	1	123717062	123717062	35629_2	BND	1	27	0.0254717	Common
1:12377115-12377375:MEI:<DEL:ME:SINE|tRNA|Pre0_SS>	1	12377115	12377375	<DEL:ME:SINE|tRNA|Pre0_SS>	MEI	260	399	0.376415	Common
1:123775373-123779212:DEL:.	1	123775373	123779212	.	DEL	3839	10	0.00943396	Rare
1:123805504-123805504:BND:35634_1	1	123805504	123805504	35634_1	BND	1	1	0.000943396	Singleton
1:123805820-123805820:BND:35634_2	1	123805820	123805820	35634_2	BND	1	1	0.000943396	Singleton
1:123828774-123829011:DEL:.	1	123828774	123829011	.	DEL	237	5	0.00471698	Rare
1:12385271-12385271:BND:21975_1	1	12385271	12385271	21975_1	BND	1	786	0.741509	Common
1:123854894-123855275:DEL:.	1	123854894	123855275	.	DEL	381	179	0.168868	Common
1:12385557-12385557:BND:21975_2	1	12385557	12385557	21975_2	BND	1	786	0.741509	Common
1:123872978-123873485:MEI:<DEL:ME:LINE|L1|L1_SS>	1	123872978	123873485	<DEL:ME:LINE|L1|L1_SS>	MEI	507	2	0.00188679	Rare
1:123891668-123891668:BND:1114_1	1	123891668	123891668	1114_1	BND	1	1	0.000943396	Singleton
1:123908416-123908706:MEI:<DEL:ME:SINE|tRNA|Pre0_SS>	1	123908416	123908706	<DEL:ME:SINE|tRNA|Pre0_SS>	MEI	290	668	0.630189	Common
1:123921196-123921483:MEI:<DEL:ME:SINE|tRNA|Pre0_SS>	1	123921196	123921483	<DEL:ME:SINE|tRNA|Pre0_SS>	MEI	287	5	0.00471698	Rare
1:123934608-123934862:MEI:<DEL:ME:SINE|tRNA|Pre0_SS>	1	123934608	123934862	<DEL:ME:SINE|tRNA|Pre0_SS>	MEI	254	2	0.00188679	Rare
1:123959897-123960511:MEI:<DEL:ME:LINE|L1|L1_SS>	1	123959897	123960511	<DEL:ME:LINE|L1|L1_SS>	MEI	614	212	0.2	Common
1:124015415-124015687:MEI:<DEL:ME:SINE|tRNA|Pre0_SS>	1	124015415	124015687	<DEL:ME:SINE|tRNA|Pre0_SS>	MEI	272	1050	0.990566	Common
1:124054860-124054860:BND:35659_1	1	124054860	124054860	35659_1	BND	1	1039	0.980189	Common
1:124055182-124055182:BND:35659_2	1	124055182	124055182	35659_2	BND	1	1039	0.980189	Common
1:124099132-124100022:DEL:.	1	124099132	124100022	.	DEL	890	4	0.00377358	Rare
1:12412144-12412144:BND:21982_1	1	12412144	12412144	21982_1	BND	1	306	0.288679	Common
1:12412404-12412404:BND:21982_2	1	12412404	12412404	21982_2	BND	1	306	0.288679	Common
1:124135747-124135965:MEI:<DEL:ME:SINE|tRNA|Pre0_SS>	1	124135747	124135965	<DEL:ME:SINE|tRNA|Pre0_SS>	MEI	218	2	0.00188679	Rare
1:124143524-124144711:DEL:.	1	124143524	124144711	.	DEL	1187	5	0.00471698	Rare
1:124157794-124158082:MEI:<DEL:ME:SINE|tRNA|Pre0_SS>	1	124157794	124158082	<DEL:ME:SINE|tRNA|Pre0_SS>	MEI	288	1039	0.980189	Common
1:124168192-124168192:BND:35667_1	1	124168192	124168192	35667_1	BND	1	12	0.0113208	Common
1:124169058-124169058:BND:35667_2	1	124169058	124169058	35667_2	BND	1	12	0.0113208	Common
1:124172663-124172915:MEI:<DEL:ME:SINE|tRNA|Pre0_SS>	1	124172663	124172915	<DEL:ME:SINE|tRNA|Pre0_SS>	MEI	252	648	0.611321	Common
1:124194144-124194144:BND:35670_1	1	124194144	124194144	35670_1	BND	1	974	0.918868	Common
1:124194463-124194463:BND:35670_2	1	124194463	124194463	35670_2	BND	1	974	0.918868	Common
1:124211248-124211248:BND:1604_1	1	124211248	124211248	1604_1	BND	1	1	0.000943396	Singleton
1:124228275-124228544:DEL:.	1	124228275	124228544	.	DEL	269	2	0.00188679	Rare
1:12424343-12424626:MEI:<DEL:ME:SINE|tRNA|Pre0_SS>	1	12424343	12424626	<DEL:ME:SINE|tRNA|Pre0_SS>	MEI	283	46	0.0433962	Common
1:12429377-12429641:MEI:<DEL:ME:SINE|tRNA|Pre0_SS>	1	12429377	12429641	<DEL:ME:SINE|tRNA|Pre0_SS>	MEI	264	3	0.00283019	Rare
1:12433031-12433311:MEI:<DEL:ME:SINE|tRNA|Pre0_SS>	1	12433031	12433311	<DEL:ME:SINE|tRNA|Pre0_SS>	MEI	280	1	0.000943396	Singleton
1:12436583-12436853:MEI:<DEL:ME:SINE|tRNA|Pre0_SS>	1	12436583	12436853	<DEL:ME:SINE|tRNA|Pre0_SS>	MEI	270	169	0.159434	Common
1:1243890-1246947:DEL:.	1	1243890	1246947	.	DEL	3057	703	0.663208	Common
1:124417691-124417747:DEL:.	1	124417691	124417747	.	DEL	56	2	0.00188679	Rare
1:124543378-124543378:BND:35690_1	1	124543378	124543378	35690_1	BND	1	3	0.00283019	Rare
1:124543672-124543672:BND:35690_2	1	124543672	124543672	35690_2	BND	1	3	0.00283019	Rare
1:124560029-124568469:MEI:<DEL:ME:LINE|L1|L1_SS>	1	124560029	124568469	<DEL:ME:LINE|L1|L1_SS>	MEI	8440	758	0.715094	Common
1:124591507-124591731:MEI:<DEL:ME:SINE|tRNA|PRE1_SS>	1	124591507	124591731	<DEL:ME:SINE|tRNA|PRE1_SS>	MEI	224	5	0.00471698	Rare
1:124605261-124605261:BND:35693_1	1	124605261	124605261	35693_1	BND	1	2	0.00188679	Rare
1:124605516-124605516:BND:35693_2	1	124605516	124605516	35693_2	BND	1	2	0.00188679	Rare
1:124633789-124633789:BND:35694_1	1	124633789	124633789	35694_1	BND	1	1	0.000943396	Singleton
1:124634092-124634092:BND:35694_2	1	124634092	124634092	35694_2	BND	1	1	0.000943396	Singleton
1:124689579-124698496:DEL:.	1	124689579	124698496	.	DEL	8917	5	0.00471698	Rare
1:124694269-124695230:MEI:<DEL:ME:LINE|L1|L1_SS>	1	124694269	124695230	<DEL:ME:LINE|L1|L1_SS>	MEI	961	830	0.783019	Common
1:124709931-124712965:INV:.	1	124709931	124712965	.	INV	3034	374	0.35283	Common
1:124767542-124767663:DEL:.	1	124767542	124767663	.	DEL	121	547	0.516038	Common
1:124773365-124773684:DEL:.	1	124773365	124773684	.	DEL	319	80	0.0754717	Common
1:124776131-124776419:MEI:<DEL:ME:SINE|tRNA|Pre0_SS>	1	124776131	124776419	<DEL:ME:SINE|tRNA|Pre0_SS>	MEI	288	2	0.00188679	Rare
1:12490180-12490465:MEI:<DEL:ME:SINE|tRNA|Pre0_SS>	1	12490180	12490465	<DEL:ME:SINE|tRNA|Pre0_SS>	MEI	285	1010	0.95283	Common
1:124963659-124963941:MEI:<DEL:ME:SINE|tRNA|Pre0_SS>	1	124963659	124963941	<DEL:ME:SINE|tRNA|Pre0_SS>	MEI	282	1	0.000943396	Singleton
1:124980698-124980980:DEL:.	1	124980698	124980980	.	DEL	282	82	0.0773585	Common
1:124992644-124992644:BND:35732_1	1	124992644	124992644	35732_1	BND	1	14	0.0132075	Common
1:124993289-124993289:BND:35732_2	1	124993289	124993289	35732_2	BND	1	14	0.0132075	Common
1:124995746-124996025:DEL:.	1	124995746	124996025	.	DEL	279	1	0.000943396	Singleton
1:125043610-125045296:DEL:.	1	125043610	125045296	.	DEL	1686	1	0.000943396	Singleton
1:125066119-125068019:DEL:.	1	125066119	125068019	.	DEL	1900	3	0.00283019	Rare
1:125120204-125132006:DEL:.	1	125120204	125132006	.	DEL	11802	2	0.00188679	Rare
1:125138562-125138789:DEL:.	1	125138562	125138789	.	DEL	227	449	0.423585	Common
1:125146254-125148031:DEL:.	1	125146254	125148031	.	DEL	1777	441	0.416038	Common
1:125148984-125151344:DEL:.	1	125148984	125151344	.	DEL	2360	430	0.40566	Common
1:125213854-125213854:BND:35753_1	1	125213854	125213854	35753_1	BND	1	1052	0.992453	Common
1:125214503-125214503:BND:35753_2	1	125214503	125214503	35753_2	BND	1	1052	0.992453	Common
1:125253842-125262271:MEI:<DEL:ME:LINE|L1|L1_SS>	1	125253842	125262271	<DEL:ME:LINE|L1|L1_SS>	MEI	8429	1024	0.966038	Common
1:125350339-125351142:DEL:.	1	125350339	125351142	.	DEL	803	4	0.00377358	Rare
1:125398916-125399047:MEI:<DEL:ME:LINE|L1|L1_SS>	1	125398916	125399047	<DEL:ME:LINE|L1|L1_SS>	MEI	131	1	0.000943396	Singleton
1:12540616-12540616:BND:21999_1	1	12540616	12540616	21999_1	BND	1	804	0.758491	Common
1:12540928-12540928:BND:21999_2	1	12540928	12540928	21999_2	BND	1	804	0.758491	Common
1:125416819-125417010:DEL:.	1	125416819	125417010	.	DEL	191	946	0.892453	Common
1:125433896-125435333:DEL:.	1	125433896	125435333	.	DEL	1437	4	0.00377358	Rare
1:125467277-125467560:MEI:<DEL:ME:SINE|tRNA|Pre0_SS>	1	125467277	125467560	<DEL:ME:SINE|tRNA|Pre0_SS>	MEI	283	1	0.000943396	Singleton
1:125538418-125539420:DEL:.	1	125538418	125539420	.	DEL	1002	2	0.00188679	Rare
1:125580936-125581208:MEI:<DEL:ME:SINE|tRNA|Pre0_SS>	1	125580936	125581208	<DEL:ME:SINE|tRNA|Pre0_SS>	MEI	272	507	0.478302	Common
1:125652679-125652951:MEI:<DEL:ME:SINE|tRNA|Pre0_SS>	1	125652679	125652951	<DEL:ME:SINE|tRNA|Pre0_SS>	MEI	272	529	0.499057	Common
1:125657496-125657837:MEI:<DEL:ME:LINE|L1|L1_SS>	1	125657496	125657837	<DEL:ME:LINE|L1|L1_SS>	MEI	341	4	0.00377358	Rare
1:125674805-125674929:DEL:.	1	125674805	125674929	.	DEL	124	433	0.408491	Common
1:125677147-125683190:MEI:<DEL:ME:LINE|L1|L1_SS>	1	125677147	125683190	<DEL:ME:LINE|L1|L1_SS>	MEI	6043	1020	0.962264	Common
1:125704669-125707355:DEL:.	1	125704669	125707355	.	DEL	2686	2	0.00188679	Rare
1:125722066-125722324:MEI:<DEL:ME:SINE|tRNA|Pre0_SS>	1	125722066	125722324	<DEL:ME:SINE|tRNA|Pre0_SS>	MEI	258	1029	0.970755	Common
1:125734881-125734881:BND:35807_1	1	125734881	125734881	35807_1	BND	1	884	0.833962	Common
1:125735394-125735394:BND:35807_2	1	125735394	125735394	35807_2	BND	1	884	0.833962	Common
1:125739404-125739597:MEI:<DEL:ME:SINE|tRNA|Pre0_SS>	1	125739404	125739597	<DEL:ME:SINE|tRNA|Pre0_SS>	MEI	193	751	0.708491	Common
1:125772859-125773146:DEL:.	1	125772859	125773146	.	DEL	287	324	0.30566	Common
1:125773628-125774189:DEL:.	1	125773628	125774189	.	DEL	561	323	0.304717	Common
1:125783826-125784111:MEI:<DEL:ME:SINE|tRNA|Pre0_SS>	1	125783826	125784111	<DEL:ME:SINE|tRNA|Pre0_SS>	MEI	285	7	0.00660377	Rare
1:12579010-12579010:BND:22003_1	1	12579010	12579010	22003_1	BND	1	3	0.00283019	Rare
1:125790313-125798554:MEI:<DEL:ME:LINE|L1|L1_SS>	1	125790313	125798554	<DEL:ME:LINE|L1|L1_SS>	MEI	8241	851	0.80283	Common
1:12579060-12579060:BND:22003_2	1	12579060	12579060	22003_2	BND	1	3	0.00283019	Rare
1:125808924-125809206:MEI:<DEL:ME:SINE|tRNA|Pre0_SS>	1	125808924	125809206	<DEL:ME:SINE|tRNA|Pre0_SS>	MEI	282	1	0.000943396	Singleton
1:125812833-125813107:MEI:<DEL:ME:SINE|tRNA|Pre0_SS>	1	125812833	125813107	<DEL:ME:SINE|tRNA|Pre0_SS>	MEI	274	1	0.000943396	Singleton
1:125826714-125827267:DEL:.	1	125826714	125827267	.	DEL	553	9	0.00849057	Rare
1:125828427-125828778:DEL:.	1	125828427	125828778	.	DEL	351	7	0.00660377	Rare
1:125854201-125854201:BND:35820_1	1	125854201	125854201	35820_1	BND	1	20	0.0188679	Common
1:125854917-125854917:BND:35820_2	1	125854917	125854917	35820_2	BND	1	20	0.0188679	Common
1:125855086-125856112:DEL:.	1	125855086	125856112	.	DEL	1026	5	0.00471698	Rare
1:125891937-125891937:BND:35822_1	1	125891937	125891937	35822_1	BND	1	12	0.0113208	Common
1:125892003-125892003:BND:35822_2	1	125892003	125892003	35822_2	BND	1	12	0.0113208	Common
1:125913971-125914270:DEL:.	1	125913971	125914270	.	DEL	299	194	0.183019	Common
1:125922546-125922546:BND:35826_1	1	125922546	125922546	35826_1	BND	1	395	0.372642	Common
1:125922869-125922869:BND:35826_2	1	125922869	125922869	35826_2	BND	1	395	0.372642	Common
1:125945408-125945408:BND:35827_1	1	125945408	125945408	35827_1	BND	1	2	0.00188679	Rare
1:125945735-125945735:BND:35827_2	1	125945735	125945735	35827_2	BND	1	2	0.00188679	Rare
1:12596620-12597298:MEI:<DEL:ME:LINE|L1|L1_SS>	1	12596620	12597298	<DEL:ME:LINE|L1|L1_SS>	MEI	678	54	0.0509434	Common
1:125969530-125970208:DEL:.	1	125969530	125970208	.	DEL	678	445	0.419811	Common
1:126039583-126039837:MEI:<DEL:ME:SINE|tRNA|Pre0_SS>	1	126039583	126039837	<DEL:ME:SINE|tRNA|Pre0_SS>	MEI	254	346	0.326415	Common
1:126040489-126040783:DEL:.	1	126040489	126040783	.	DEL	294	130	0.122642	Common
1:12604287-12604565:MEI:<DEL:ME:SINE|tRNA|Pre0_SS>	1	12604287	12604565	<DEL:ME:SINE|tRNA|Pre0_SS>	MEI	278	326	0.307547	Common
1:126059899-126059899:BND:35837_1	1	126059899	126059899	35837_1	BND	1	3	0.00283019	Rare
1:126060208-126060208:BND:35837_2	1	126060208	126060208	35837_2	BND	1	3	0.00283019	Rare
1:126066877-126067084:MEI:<DEL:ME:SINE|tRNA|Pre0_SS>	1	126066877	126067084	<DEL:ME:SINE|tRNA|Pre0_SS>	MEI	207	3	0.00283019	Rare
1:126084692-126085620:DEL:.	1	126084692	126085620	.	DEL	928	389	0.366981	Common
1:126084693-126085286:DEL:.	1	126084693	126085286	.	DEL	593	320	0.301887	Common
1:126086918-126087198:MEI:<DEL:ME:SINE|tRNA|Pre0_SS>	1	126086918	126087198	<DEL:ME:SINE|tRNA|Pre0_SS>	MEI	280	610	0.575472	Common
1:126121237-126121237:BND:35844_1	1	126121237	126121237	35844_1	BND	1	15	0.0141509	Common
1:126121337-126121337:BND:35844_2	1	126121337	126121337	35844_2	BND	1	15	0.0141509	Common
1:12616835-12617123:MEI:<DEL:ME:SINE|tRNA|Pre0_SS>	1	12616835	12617123	<DEL:ME:SINE|tRNA|Pre0_SS>	MEI	288	490	0.462264	Common
1:126171502-126171794:MEI:<DEL:ME:SINE|tRNA|Pre0_SS>	1	126171502	126171794	<DEL:ME:SINE|tRNA|Pre0_SS>	MEI	292	1	0.000943396	Singleton
1:126177494-126177494:BND:779_1	1	126177494	126177494	779_1	BND	1	3	0.00283019	Rare
1:126177777-126177777:BND:35850_1	1	126177777	126177777	35850_1	BND	1	3	0.00283019	Rare
1:126178270-126178270:BND:35850_2	1	126178270	126178270	35850_2	BND	1	3	0.00283019	Rare
1:126178756-126178756:BND:35851_1	1	126178756	126178756	35851_1	BND	1	11	0.0103774	Common
1:126179051-126179051:BND:35851_2	1	126179051	126179051	35851_2	BND	1	11	0.0103774	Common
1:126210919-126211192:MEI:<DEL:ME:SINE|tRNA|Pre0_SS>	1	126210919	126211192	<DEL:ME:SINE|tRNA|Pre0_SS>	MEI	273	1	0.000943396	Singleton
1:126216255-126216529:MEI:<DEL:ME:SINE|tRNA|Pre0_SS>	1	126216255	126216529	<DEL:ME:SINE|tRNA|Pre0_SS>	MEI	274	2	0.00188679	Rare
1:126229941-126233852:DEL:.	1	126229941	126233852	.	DEL	3911	289	0.272642	Common
1:126280886-126280886:BND:35862_1	1	126280886	126280886	35862_1	BND	1	1039	0.980189	Common
1:126281023-126281023:BND:35862_2	1	126281023	126281023	35862_2	BND	1	1039	0.980189	Common
1:126310808-126310808:BND:35866_1	1	126310808	126310808	35866_1	BND	1	11	0.0103774	Common
1:126312512-126312512:BND:35866_2	1	126312512	126312512	35866_2	BND	1	11	0.0103774	Common
1:126314083-126314083:BND:35867_1	1	126314083	126314083	35867_1	BND	1	3	0.00283019	Rare
1:126314381-126314381:BND:35867_2	1	126314381	126314381	35867_2	BND	1	3	0.00283019	Rare
1:126327447-126327729:MEI:<DEL:ME:SINE|tRNA|Pre0_SS>	1	126327447	126327729	<DEL:ME:SINE|tRNA|Pre0_SS>	MEI	282	476	0.449057	Common
1:126351322-126354851:DEL:.	1	126351322	126354851	.	DEL	3529	4	0.00377358	Rare
1:126359111-126360004:DEL:.	1	126359111	126360004	.	DEL	893	741	0.699057	Common
1:126368733-126368791:DEL:.	1	126368733	126368791	.	DEL	58	404	0.381132	Common
1:126387502-126398478:DEL:.	1	126387502	126398478	.	DEL	10976	198	0.186792	Common
1:126394962-126395246:MEI:<DEL:ME:SINE|tRNA|Pre0_SS>	1	126394962	126395246	<DEL:ME:SINE|tRNA|Pre0_SS>	MEI	284	471	0.44434	Common
1:126414868-126415004:MEI:<DEL:ME:LINE|L1|L1_SS>	1	126414868	126415004	<DEL:ME:LINE|L1|L1_SS>	MEI	136	1	0.000943396	Singleton
1:126423616-126423616:BND:35890_1	1	126423616	126423616	35890_1	BND	1	1	0.000943396	Singleton
1:126423907-126423907:BND:35890_2	1	126423907	126423907	35890_2	BND	1	1	0.000943396	Singleton
1:126461112-126461361:MEI:<DEL:ME:SINE|tRNA|Pre0_SS>	1	126461112	126461361	<DEL:ME:SINE|tRNA|Pre0_SS>	MEI	249	243	0.229245	Common
1:126461992-126462268:MEI:<DEL:ME:SINE|tRNA|Pre0_SS>	1	126461992	126462268	<DEL:ME:SINE|tRNA|Pre0_SS>	MEI	276	11	0.0103774	Common
1:126468120-126468120:BND:35899_1	1	126468120	126468120	35899_1	BND	1	2	0.00188679	Rare
1:126468407-126468407:BND:35899_2	1	126468407	126468407	35899_2	BND	1	2	0.00188679	Rare
1:126471430-126471583:DEL:.	1	126471430	126471583	.	DEL	153	7	0.00660377	Rare
1:126488611-126488611:BND:35901_1	1	126488611	126488611	35901_1	BND	1	86	0.0811321	Common
1:126488910-126488910:BND:35901_2	1	126488910	126488910	35901_2	BND	1	86	0.0811321	Common
1:126498198-126498198:BND:35903_1	1	126498198	126498198	35903_1	BND	1	200	0.188679	Common
1:126498496-126498496:BND:35903_2	1	126498496	126498496	35903_2	BND	1	200	0.188679	Common
1:126503169-126503169:BND:35905_1	1	126503169	126503169	35905_1	BND	1	8	0.00754717	Rare
1:126503459-126503459:BND:35905_2	1	126503459	126503459	35905_2	BND	1	8	0.00754717	Rare
1:126513977-126513977:BND:35909_1	1	126513977	126513977	35909_1	BND	1	479	0.451887	Common
1:126515106-126515106:BND:35909_2	1	126515106	126515106	35909_2	BND	1	479	0.451887	Common
1:126516721-126516980:MEI:<DEL:ME:SINE|tRNA|Pre0_SS>	1	126516721	126516980	<DEL:ME:SINE|tRNA|Pre0_SS>	MEI	259	10	0.00943396	Rare
1:126537702-126537895:DEL:.	1	126537702	126537895	.	DEL	193	3	0.00283019	Rare
1:126554372-126554579:MEI:<DEL:ME:SINE|tRNA|Pre0_SS>	1	126554372	126554579	<DEL:ME:SINE|tRNA|Pre0_SS>	MEI	207	2	0.00188679	Rare
1:126567129-126567395:MEI:<DEL:ME:SINE|tRNA|Pre0_SS>	1	126567129	126567395	<DEL:ME:SINE|tRNA|Pre0_SS>	MEI	266	1	0.000943396	Singleton
1:12661451-12670697:DUP:.	1	12661451	12670697	.	DUP	9246	6	0.00566038	Rare
1:126626401-126626665:MEI:<DEL:ME:SINE|tRNA|Pre0_SS>	1	126626401	126626665	<DEL:ME:SINE|tRNA|Pre0_SS>	MEI	264	2	0.00188679	Rare
1:126657980-126657980:BND:35926_1	1	126657980	126657980	35926_1	BND	1	21	0.0198113	Common
1:126658393-126658393:BND:35926_2	1	126658393	126658393	35926_2	BND	1	21	0.0198113	Common
1:126677168-126677447:MEI:<DEL:ME:SINE|tRNA|Pre0_SS>	1	126677168	126677447	<DEL:ME:SINE|tRNA|Pre0_SS>	MEI	279	3	0.00283019	Rare
1:126727578-126727858:MEI:<DEL:ME:SINE|tRNA|Pre0_SS>	1	126727578	126727858	<DEL:ME:SINE|tRNA|Pre0_SS>	MEI	280	1	0.000943396	Singleton
1:126745686-126745686:BND:35945_1	1	126745686	126745686	35945_1	BND	1	4	0.00377358	Rare
1:126745973-126745973:BND:35945_2	1	126745973	126745973	35945_2	BND	1	4	0.00377358	Rare
1:126746436-126746436:BND:35946_1	1	126746436	126746436	35946_1	BND	1	17	0.0160377	Common
1:126746742-126746742:BND:35946_2	1	126746742	126746742	35946_2	BND	1	17	0.0160377	Common
1:126753135-126753413:MEI:<DEL:ME:SINE|tRNA|Pre0_SS>	1	126753135	126753413	<DEL:ME:SINE|tRNA|Pre0_SS>	MEI	278	8	0.00754717	Rare
1:126770761-126771351:DEL:.	1	126770761	126771351	.	DEL	590	90	0.0849057	Common
1:126799775-126799775:BND:35957_1	1	126799775	126799775	35957_1	BND	1	5	0.00471698	Rare
1:126800052-126800052:BND:35957_2	1	126800052	126800052	35957_2	BND	1	5	0.00471698	Rare
1:126802959-126802959:BND:35959_1	1	126802959	126802959	35959_1	BND	1	2	0.00188679	Rare
1:126803277-126803277:BND:35959_2	1	126803277	126803277	35959_2	BND	1	2	0.00188679	Rare
1:126809109-126809373:MEI:<DEL:ME:SINE|tRNA|Pre0_SS>	1	126809109	126809373	<DEL:ME:SINE|tRNA|Pre0_SS>	MEI	264	1	0.000943396	Singleton
1:126822879-126823160:MEI:<DEL:ME:SINE|tRNA|Pre0_SS>	1	126822879	126823160	<DEL:ME:SINE|tRNA|Pre0_SS>	MEI	281	1	0.000943396	Singleton
1:126827102-126827102:BND:35964_1	1	126827102	126827102	35964_1	BND	1	7	0.00660377	Rare
1:126827394-126827394:BND:35964_2	1	126827394	126827394	35964_2	BND	1	7	0.00660377	Rare
1:126928539-126928838:MEI:<DEL:ME:SINE|tRNA|Pre0_SS>	1	126928539	126928838	<DEL:ME:SINE|tRNA|Pre0_SS>	MEI	299	2	0.00188679	Rare
1:126929928-126929928:BND:35977_1	1	126929928	126929928	35977_1	BND	1	9	0.00849057	Rare
1:126930209-126930209:BND:35977_2	1	126930209	126930209	35977_2	BND	1	9	0.00849057	Rare
1:126938766-126939031:MEI:<DEL:ME:SINE|tRNA|Pre0_SS>	1	126938766	126939031	<DEL:ME:SINE|tRNA|Pre0_SS>	MEI	265	120	0.113208	Common
1:126957066-126957340:MEI:<DEL:ME:SINE|tRNA|Pre0_SS>	1	126957066	126957340	<DEL:ME:SINE|tRNA|Pre0_SS>	MEI	274	53	0.05	Common
1:126964262-126964262:BND:35983_1	1	126964262	126964262	35983_1	BND	1	23	0.0216981	Common
1:126965008-126965008:BND:35983_2	1	126965008	126965008	35983_2	BND	1	23	0.0216981	Common
1:127009377-127009706:DEL:.	1	127009377	127009706	.	DEL	329	290	0.273585	Common
1:127011415-127011867:DEL:.	1	127011415	127011867	.	DEL	452	56	0.0528302	Common
1:12704756-12704756:BND:22022_1	1	12704756	12704756	22022_1	BND	1	795	0.75	Common
1:12705004-12705004:BND:22022_2	1	12705004	12705004	22022_2	BND	1	795	0.75	Common
1:12706012-12706185:MEI:<DEL:ME:LINE|L1|L1_SS>	1	12706012	12706185	<DEL:ME:LINE|L1|L1_SS>	MEI	173	390	0.367925	Common
1:127072028-127082511:DEL:.	1	127072028	127082511	.	DEL	10483	1	0.000943396	Singleton
1:127074321-127074321:BND:35992_1	1	127074321	127074321	35992_1	BND	1	16	0.0150943	Common
1:127074645-127074645:BND:35992_2	1	127074645	127074645	35992_2	BND	1	16	0.0150943	Common
1:127081253-127081492:MEI:<DEL:ME:SINE|tRNA|Pre0_SS>	1	127081253	127081492	<DEL:ME:SINE|tRNA|Pre0_SS>	MEI	239	85	0.0801887	Common
1:127081805-127082979:DEL:.	1	127081805	127082979	.	DEL	1174	3	0.00283019	Rare
1:127084049-127084049:BND:35996_1	1	127084049	127084049	35996_1	BND	1	1	0.000943396	Singleton
1:127084350-127084350:BND:35996_2	1	127084350	127084350	35996_2	BND	1	1	0.000943396	Singleton
1:127087953-127088235:MEI:<DEL:ME:SINE|tRNA|Pre0_SS>	1	127087953	127088235	<DEL:ME:SINE|tRNA|Pre0_SS>	MEI	282	2	0.00188679	Rare
1:127090068-127090068:BND:35998_1	1	127090068	127090068	35998_1	BND	1	5	0.00471698	Rare
1:127090365-127090365:BND:35998_2	1	127090365	127090365	35998_2	BND	1	5	0.00471698	Rare
1:127131685-127131685:BND:36006_1	1	127131685	127131685	36006_1	BND	1	1	0.000943396	Singleton
1:127132002-127132002:BND:36006_2	1	127132002	127132002	36006_2	BND	1	1	0.000943396	Singleton
1:127161551-127161835:MEI:<DEL:ME:SINE|tRNA|Pre0_SS>	1	127161551	127161835	<DEL:ME:SINE|tRNA|Pre0_SS>	MEI	284	1	0.000943396	Singleton
1:127182472-127182472:BND:36012_1	1	127182472	127182472	36012_1	BND	1	1	0.000943396	Singleton
1:127185419-127185419:BND:36012_2	1	127185419	127185419	36012_2	BND	1	1	0.000943396	Singleton
1:127191436-127191727:MEI:<DEL:ME:SINE|tRNA|Pre0_SS>	1	127191436	127191727	<DEL:ME:SINE|tRNA|Pre0_SS>	MEI	291	1	0.000943396	Singleton
1:12720243-12720342:DEL:.	1	12720243	12720342	.	DEL	99	318	0.3	Common
1:127207803-127207803:BND:36016_1	1	127207803	127207803	36016_1	BND	1	1	0.000943396	Singleton
1:127208115-127208115:BND:36016_2	1	127208115	127208115	36016_2	BND	1	1	0.000943396	Singleton
1:127216940-127220190:DEL:.	1	127216940	127220190	.	DEL	3250	8	0.00754717	Rare
1:127217300-127218504:DEL:.	1	127217300	127218504	.	DEL	1204	115	0.108491	Common
1:127224835-127224835:BND:36021_1	1	127224835	127224835	36021_1	BND	1	60	0.0566038	Common
1:127224888-127224888:BND:36021_2	1	127224888	127224888	36021_2	BND	1	60	0.0566038	Common
1:127266052-127266819:DEL:.	1	127266052	127266819	.	DEL	767	2	0.00188679	Rare
1:127331258-127332148:DEL:.	1	127331258	127332148	.	DEL	890	8	0.00754717	Rare
1:127348084-127348368:MEI:<DEL:ME:SINE|tRNA|Pre0_SS>	1	127348084	127348368	<DEL:ME:SINE|tRNA|Pre0_SS>	MEI	284	144	0.135849	Common
1:127349445-127349711:MEI:<DEL:ME:SINE|tRNA|Pre0_SS>	1	127349445	127349711	<DEL:ME:SINE|tRNA|Pre0_SS>	MEI	266	282	0.266038	Common
1:127360450-127361906:DEL:.	1	127360450	127361906	.	DEL	1456	45	0.0424528	Common
1:127403866-127403866:BND:36048_1	1	127403866	127403866	36048_1	BND	1	1	0.000943396	Singleton
1:127404123-127404123:BND:36048_2	1	127404123	127404123	36048_2	BND	1	1	0.000943396	Singleton
1:127426213-127426213:BND:36050_1	1	127426213	127426213	36050_1	BND	1	2	0.00188679	Rare
1:127426511-127426511:BND:36050_2	1	127426511	127426511	36050_2	BND	1	2	0.00188679	Rare
1:127433818-127434323:DEL:.	1	127433818	127434323	.	DEL	505	97	0.0915094	Common
1:127452714-127452714:BND:36054_1	1	127452714	127452714	36054_1	BND	1	2	0.00188679	Rare
1:127453008-127453008:BND:36054_2	1	127453008	127453008	36054_2	BND	1	2	0.00188679	Rare
1:127455310-127457414:DEL:.	1	127455310	127457414	.	DEL	2104	780	0.735849	Common
1:127499046-127499319:MEI:<DEL:ME:SINE|tRNA|Pre0_SS>	1	127499046	127499319	<DEL:ME:SINE|tRNA|Pre0_SS>	MEI	273	8	0.00754717	Rare
1:127517900-127518919:DUP:.	1	127517900	127518919	.	DUP	1019	6	0.00566038	Rare
1:127518637-127522859:DUP:.	1	127518637	127522859	.	DUP	4222	4	0.00377358	Rare
1:12752576-12753629:DEL:.	1	12752576	12753629	.	DEL	1053	7	0.00660377	Rare
1:127562860-127563137:MEI:<DEL:ME:SINE|tRNA|Pre0_SS>	1	127562860	127563137	<DEL:ME:SINE|tRNA|Pre0_SS>	MEI	277	3	0.00283019	Rare
1:127565799-127566415:MEI:<DEL:ME:LINE|L1|L1_SS>	1	127565799	127566415	<DEL:ME:LINE|L1|L1_SS>	MEI	616	544	0.513208	Common
1:127655453-127655742:MEI:<DEL:ME:SINE|tRNA|Pre0_SS>	1	127655453	127655742	<DEL:ME:SINE|tRNA|Pre0_SS>	MEI	289	6	0.00566038	Rare
1:127667486-127667915:DEL:.	1	127667486	127667915	.	DEL	429	46	0.0433962	Common
1:127675166-127675166:BND:36076_1	1	127675166	127675166	36076_1	BND	1	17	0.0160377	Common
1:127675473-127675473:BND:36076_2	1	127675473	127675473	36076_2	BND	1	17	0.0160377	Common
1:127711537-127711807:MEI:<DEL:ME:SINE|tRNA|Pre0_SS>	1	127711537	127711807	<DEL:ME:SINE|tRNA|Pre0_SS>	MEI	270	6	0.00566038	Rare
1:127716558-127716839:MEI:<DEL:ME:SINE|tRNA|Pre0_SS>	1	127716558	127716839	<DEL:ME:SINE|tRNA|Pre0_SS>	MEI	281	11	0.0103774	Common
1:127719937-127720223:MEI:<DEL:ME:SINE|tRNA|Pre0_SS>	1	127719937	127720223	<DEL:ME:SINE|tRNA|Pre0_SS>	MEI	286	9	0.00849057	Rare
1:12772613-12773132:INV:.	1	12772613	12773132	.	INV	519	13	0.0122642	Common
1:127735662-127735662:BND:36087_1	1	127735662	127735662	36087_1	BND	1	557	0.525472	Common
1:127735971-127735971:BND:36087_2	1	127735971	127735971	36087_2	BND	1	557	0.525472	Common
1:12774863-12775058:DEL:.	1	12774863	12775058	.	DEL	195	397	0.374528	Common
1:127748835-127748835:BND:36090_1	1	127748835	127748835	36090_1	BND	1	14	0.0132075	Common
1:127749131-127749131:BND:36090_2	1	127749131	127749131	36090_2	BND	1	14	0.0132075	Common
1:127766102-127766102:BND:36097_1	1	127766102	127766102	36097_1	BND	1	24	0.0226415	Common
1:127766722-127766722:BND:36097_2	1	127766722	127766722	36097_2	BND	1	24	0.0226415	Common
1:127773779-127774057:MEI:<DEL:ME:SINE|tRNA|Pre0_SS>	1	127773779	127774057	<DEL:ME:SINE|tRNA|Pre0_SS>	MEI	278	1	0.000943396	Singleton
1:127797333-127797595:MEI:<DEL:ME:SINE|tRNA|Pre0_SS>	1	127797333	127797595	<DEL:ME:SINE|tRNA|Pre0_SS>	MEI	262	1	0.000943396	Singleton
1:127806981-127807553:DEL:.	1	127806981	127807553	.	DEL	572	1	0.000943396	Singleton
1:127811626-127811626:BND:36119_1	1	127811626	127811626	36119_1	BND	1	5	0.00471698	Rare
1:127811920-127811920:BND:36119_2	1	127811920	127811920	36119_2	BND	1	5	0.00471698	Rare
1:127817930-127817930:BND:36120_1	1	127817930	127817930	36120_1	BND	1	25	0.0235849	Common
1:127818307-127818307:BND:36120_2	1	127818307	127818307	36120_2	BND	1	25	0.0235849	Common
1:127826259-127826259:BND:36122_1	1	127826259	127826259	36122_1	BND	1	3	0.00283019	Rare
1:127826557-127826557:BND:36122_2	1	127826557	127826557	36122_2	BND	1	3	0.00283019	Rare
1:127886623-127886697:DEL:.	1	127886623	127886697	.	DEL	74	596	0.562264	Common
1:127984131-127984439:DEL:.	1	127984131	127984439	.	DEL	308	304	0.286792	Common
1:127989395-127989553:MEI:<DEL:ME:LINE|L1|L1_SS>	1	127989395	127989553	<DEL:ME:LINE|L1|L1_SS>	MEI	158	4	0.00377358	Rare
1:12800102-12801417:DEL:.	1	12800102	12801417	.	DEL	1315	91	0.0858491	Common
1:128044814-128128636:INV:.	1	128044814	128128636	.	INV	83822	29	0.0273585	Common
1:12806335-12813801:DUP:.	1	12806335	12813801	.	DUP	7466	16	0.0150943	Common
1:128089037-128089304:MEI:<DEL:ME:SINE|tRNA|Pre0_SS>	1	128089037	128089304	<DEL:ME:SINE|tRNA|Pre0_SS>	MEI	267	7	0.00660377	Rare
1:12811630-12815029:DEL:.	1	12811630	12815029	.	DEL	3399	4	0.00377358	Rare
1:128116792-128117162:DEL:.	1	128116792	128117162	.	DEL	370	1	0.000943396	Singleton
1:128123653-128123917:MEI:<DEL:ME:SINE|tRNA|Pre0_SS>	1	128123653	128123917	<DEL:ME:SINE|tRNA|Pre0_SS>	MEI	264	506	0.477358	Common
1:128132734-128132734:BND:36148_1	1	128132734	128132734	36148_1	BND	1	1	0.000943396	Singleton
1:128132895-128132895:BND:36148_2	1	128132895	128132895	36148_2	BND	1	1	0.000943396	Singleton
1:128165884-128165884:BND:36151_1	1	128165884	128165884	36151_1	BND	1	1	0.000943396	Singleton
1:128166166-128166166:BND:36151_2	1	128166166	128166166	36151_2	BND	1	1	0.000943396	Singleton
1:128166231-128167338:DEL:.	1	128166231	128167338	.	DEL	1107	40	0.0377358	Common
1:128169822-128169822:BND:36154_1	1	128169822	128169822	36154_1	BND	1	279	0.263208	Common
1:128170085-128170085:BND:36154_2	1	128170085	128170085	36154_2	BND	1	279	0.263208	Common
1:128172403-128172693:MEI:<DEL:ME:SINE|tRNA|Pre0_SS>	1	128172403	128172693	<DEL:ME:SINE|tRNA|Pre0_SS>	MEI	290	61	0.0575472	Common
1:128194978-128195257:MEI:<DEL:ME:SINE|tRNA|Pre0_SS>	1	128194978	128195257	<DEL:ME:SINE|tRNA|Pre0_SS>	MEI	279	3	0.00283019	Rare
1:128197458-128197458:BND:36159_1	1	128197458	128197458	36159_1	BND	1	3	0.00283019	Rare
1:128197480-128198688:DEL:.	1	128197480	128198688	.	DEL	1208	9	0.00849057	Rare
1:128197745-128197745:BND:36159_2	1	128197745	128197745	36159_2	BND	1	3	0.00283019	Rare
1:128223865-128224402:DEL:.	1	128223865	128224402	.	DEL	537	1	0.000943396	Singleton
1:128231912-128231912:BND:351562_1	1	128231912	128231912	351562_1	BND	1	10	0.00943396	Rare
1:128233533-128234797:MEI:<DEL:ME:LINE|L1|L1_SS>	1	128233533	128234797	<DEL:ME:LINE|L1|L1_SS>	MEI	1264	164	0.154717	Common
1:128235177-128235177:BND:351562_2	1	128235177	128235177	351562_2	BND	1	10	0.00943396	Rare
1:128236306-128236617:DEL:.	1	128236306	128236617	.	DEL	311	586	0.55283	Common
1:128246553-128246826:MEI:<DEL:ME:SINE|tRNA|Pre0_SS>	1	128246553	128246826	<DEL:ME:SINE|tRNA|Pre0_SS>	MEI	273	6	0.00566038	Rare
1:12825372-12825572:MEI:<DEL:ME:LINE|L1|L1_SS>	1	12825372	12825572	<DEL:ME:LINE|L1|L1_SS>	MEI	200	428	0.403774	Common
1:128286773-128288165:DEL:.	1	128286773	128288165	.	DEL	1392	200	0.188679	Common
1:128298762-128298762:BND:36182_1	1	128298762	128298762	36182_1	BND	1	1	0.000943396	Singleton
1:128299042-128299042:BND:36182_2	1	128299042	128299042	36182_2	BND	1	1	0.000943396	Singleton
1:128339539-128339827:MEI:<DEL:ME:SINE|tRNA|Pre0_SS>	1	128339539	128339827	<DEL:ME:SINE|tRNA|Pre0_SS>	MEI	288	14	0.0132075	Common
1:128340873-128340873:BND:36185_1	1	128340873	128340873	36185_1	BND	1	1	0.000943396	Singleton
1:128341163-128341163:BND:36185_2	1	128341163	128341163	36185_2	BND	1	1	0.000943396	Singleton
1:12835757-12835757:BND:22048_1	1	12835757	12835757	22048_1	BND	1	707	0.666981	Common
1:12836073-12836073:BND:22048_2	1	12836073	12836073	22048_2	BND	1	707	0.666981	Common
1:128419547-128419803:MEI:<DEL:ME:SINE|tRNA|Pre0_SS>	1	128419547	128419803	<DEL:ME:SINE|tRNA|Pre0_SS>	MEI	256	2	0.00188679	Rare
1:128420953-128421226:MEI:<DEL:ME:SINE|tRNA|Pre0_SS>	1	128420953	128421226	<DEL:ME:SINE|tRNA|Pre0_SS>	MEI	273	1	0.000943396	Singleton
1:128424873-128425413:MEI:<DEL:ME:SINE|tRNA|Pre0_SS>	1	128424873	128425413	<DEL:ME:SINE|tRNA|Pre0_SS>	MEI	540	18	0.0169811	Common
1:128434271-128434271:BND:36203_1	1	128434271	128434271	36203_1	BND	1	14	0.0132075	Common
1:128434748-128434748:BND:36203_2	1	128434748	128434748	36203_2	BND	1	14	0.0132075	Common
1:128444704-128444704:BND:36206_1	1	128444704	128444704	36206_1	BND	1	1	0.000943396	Singleton
1:128445046-128445046:BND:36206_2	1	128445046	128445046	36206_2	BND	1	1	0.000943396	Singleton
1:12844560-12844945:MEI:<DEL:ME:LINE|L1|L1_SS>	1	12844560	12844945	<DEL:ME:LINE|L1|L1_SS>	MEI	385	550	0.518868	Common
1:128448857-128449119:MEI:<DEL:ME:SINE|tRNA|Pre0_SS>	1	128448857	128449119	<DEL:ME:SINE|tRNA|Pre0_SS>	MEI	262	3	0.00283019	Rare
1:128449769-128450191:DEL:.	1	128449769	128450191	.	DEL	422	48	0.045283	Common
1:12845732-12845732:BND:22050_1	1	12845732	12845732	22050_1	BND	1	651	0.614151	Common
1:12846027-12846027:BND:22050_2	1	12846027	12846027	22050_2	BND	1	651	0.614151	Common
1:128514396-128514671:MEI:<DEL:ME:SINE|tRNA|Pre0_SS>	1	128514396	128514671	<DEL:ME:SINE|tRNA|Pre0_SS>	MEI	275	5	0.00471698	Rare
1:128549518-128549518:BND:36220_1	1	128549518	128549518	36220_1	BND	1	8	0.00754717	Rare
1:128550056-128550056:BND:36220_2	1	128550056	128550056	36220_2	BND	1	8	0.00754717	Rare
1:1285519-1285679:DEL:.	1	1285519	1285679	.	DEL	160	3	0.00283019	Rare
1:128554302-128554302:BND:36221_1	1	128554302	128554302	36221_1	BND	1	6	0.00566038	Rare
1:128554613-128554613:BND:36221_2	1	128554613	128554613	36221_2	BND	1	6	0.00566038	Rare
1:128563446-128563446:BND:36223_1	1	128563446	128563446	36223_1	BND	1	9	0.00849057	Rare
1:128563936-128563936:BND:36223_2	1	128563936	128563936	36223_2	BND	1	9	0.00849057	Rare
1:128581647-128581647:BND:36225_1	1	128581647	128581647	36225_1	BND	1	1	0.000943396	Singleton
1:128581746-128581746:BND:36225_2	1	128581746	128581746	36225_2	BND	1	1	0.000943396	Singleton
1:128591555-128592087:DEL:.	1	128591555	128592087	.	DEL	532	1	0.000943396	Singleton
1:128604462-128604562:DEL:.	1	128604462	128604562	.	DEL	100	123	0.116038	Common
1:128613217-128614082:DEL:.	1	128613217	128614082	.	DEL	865	5	0.00471698	Rare
1:128624629-128624629:BND:36234_1	1	128624629	128624629	36234_1	BND	1	614	0.579245	Common
1:128624943-128624943:BND:36234_2	1	128624943	128624943	36234_2	BND	1	614	0.579245	Common
1:128656171-128656385:DEL:.	1	128656171	128656385	.	DEL	214	110	0.103774	Common
1:128673357-128673692:DEL:.	1	128673357	128673692	.	DEL	335	205	0.193396	Common
1:128677900-128678819:MEI:<DEL:ME:LINE|L1|L1M4>	1	128677900	128678819	<DEL:ME:LINE|L1|L1M4>	MEI	919	2	0.00188679	Rare
1:128721175-128721460:MEI:<DEL:ME:SINE|tRNA|Pre0_SS>	1	128721175	128721460	<DEL:ME:SINE|tRNA|Pre0_SS>	MEI	285	1	0.000943396	Singleton
1:128723248-128723469:MEI:<DEL:ME:LINE|L1|L1_SS>	1	128723248	128723469	<DEL:ME:LINE|L1|L1_SS>	MEI	221	2	0.00188679	Rare
1:128744733-128744988:MEI:<DEL:ME:SINE|tRNA|Pre0_SS>	1	128744733	128744988	<DEL:ME:SINE|tRNA|Pre0_SS>	MEI	255	2	0.00188679	Rare
1:128765368-128765368:BND:36257_1	1	128765368	128765368	36257_1	BND	1	3	0.00283019	Rare
1:128765662-128765662:BND:36257_2	1	128765662	128765662	36257_2	BND	1	3	0.00283019	Rare
1:128793107-128793395:MEI:<DEL:ME:SINE|tRNA|Pre0_SS>	1	128793107	128793395	<DEL:ME:SINE|tRNA|Pre0_SS>	MEI	288	2	0.00188679	Rare
1:128847188-128847458:MEI:<DEL:ME:SINE|tRNA|Pre0_SS>	1	128847188	128847458	<DEL:ME:SINE|tRNA|Pre0_SS>	MEI	270	1	0.000943396	Singleton
1:128880629-128880629:BND:36276_1	1	128880629	128880629	36276_1	BND	1	5	0.00471698	Rare
1:128880918-128880918:BND:36276_2	1	128880918	128880918	36276_2	BND	1	5	0.00471698	Rare
1:128883750-128884643:DEL:.	1	128883750	128884643	.	DEL	893	81	0.0764151	Common
1:128897242-128897242:BND:36280_1	1	128897242	128897242	36280_1	BND	1	3	0.00283019	Rare
1:128897548-128897548:BND:36280_2	1	128897548	128897548	36280_2	BND	1	3	0.00283019	Rare
1:128942217-128942494:MEI:<DEL:ME:SINE|tRNA|Pre0_SS>	1	128942217	128942494	<DEL:ME:SINE|tRNA|Pre0_SS>	MEI	277	431	0.406604	Common
1:12894967-12894967:BND:22058_1	1	12894967	12894967	22058_1	BND	1	1059	0.999057	Common
1:12895031-12895031:BND:22058_2	1	12895031	12895031	22058_2	BND	1	1059	0.999057	Common
1:12895032-12895225:DUP:.	1	12895032	12895225	.	DUP	193	464	0.437736	Common
1:128987349-128987349:BND:36296_1	1	128987349	128987349	36296_1	BND	1	70	0.0660377	Common
1:128987443-128987443:BND:36296_2	1	128987443	128987443	36296_2	BND	1	70	0.0660377	Common
1:12900007-12900881:DEL:.	1	12900007	12900881	.	DEL	874	1	0.000943396	Singleton
1:129004844-129004844:BND:36300_1	1	129004844	129004844	36300_1	BND	1	571	0.538679	Common
1:129005146-129005146:BND:36300_2	1	129005146	129005146	36300_2	BND	1	571	0.538679	Common
1:12903006-12903006:BND:22061_1	1	12903006	12903006	22061_1	BND	1	811	0.765094	Common
1:12903302-12903302:BND:22061_2	1	12903302	12903302	22061_2	BND	1	811	0.765094	Common
1:129061199-129061465:MEI:<DEL:ME:SINE|tRNA|Pre0_SS>	1	129061199	129061465	<DEL:ME:SINE|tRNA|Pre0_SS>	MEI	266	1	0.000943396	Singleton
1:129061615-129069538:DEL:.	1	129061615	129069538	.	DEL	7923	135	0.127358	Common
1:129087971-129088824:DUP:.	1	129087971	129088824	.	DUP	853	103	0.0971698	Common
1:129100550-129100550:BND:36311_1	1	129100550	129100550	36311_1	BND	1	2	0.00188679	Rare
1:129100860-129100860:BND:36311_2	1	129100860	129100860	36311_2	BND	1	2	0.00188679	Rare
1:129100909-129102233:DEL:.	1	129100909	129102233	.	DEL	1324	1	0.000943396	Singleton
1:12911517-12911780:MEI:<DEL:ME:SINE|tRNA|Pre0_SS>	1	12911517	12911780	<DEL:ME:SINE|tRNA|Pre0_SS>	MEI	263	3	0.00283019	Rare
1:129175647-129175910:MEI:<DEL:ME:SINE|tRNA|Pre0_SS>	1	129175647	129175910	<DEL:ME:SINE|tRNA|Pre0_SS>	MEI	263	2	0.00188679	Rare
1:129181019-129181295:MEI:<DEL:ME:SINE|tRNA|Pre0_SS>	1	129181019	129181295	<DEL:ME:SINE|tRNA|Pre0_SS>	MEI	276	6	0.00566038	Rare
1:12919307-12919775:DEL:.	1	12919307	12919775	.	DEL	468	813	0.766981	Common
1:129236300-129236592:DEL:.	1	129236300	129236592	.	DEL	292	940	0.886792	Common
1:12923852-12924131:MEI:<DEL:ME:SINE|tRNA|Pre0_SS>	1	12923852	12924131	<DEL:ME:SINE|tRNA|Pre0_SS>	MEI	279	24	0.0226415	Common
1:12924049-12926887:DEL:.	1	12924049	12926887	.	DEL	2838	67	0.0632075	Common
1:129284383-129284912:MEI:<DEL:ME:LINE|L1|L1_SS>	1	129284383	129284912	<DEL:ME:LINE|L1|L1_SS>	MEI	529	143	0.134906	Common
1:12929063-12930073:INV:.	1	12929063	12930073	.	INV	1010	1	0.000943396	Singleton
1:129317255-129317255:BND:36341_1	1	129317255	129317255	36341_1	BND	1	454	0.428302	Common
1:129317549-129317549:BND:36341_2	1	129317549	129317549	36341_2	BND	1	454	0.428302	Common
1:12932829-12933103:MEI:<DEL:ME:SINE|tRNA|Pre0_SS>	1	12932829	12933103	<DEL:ME:SINE|tRNA|Pre0_SS>	MEI	274	351	0.331132	Common
1:129354608-129355730:DEL:.	1	129354608	129355730	.	DEL	1122	1	0.000943396	Singleton
1:12935712-12935988:MEI:<DEL:ME:SINE|tRNA|Pre0_SS>	1	12935712	12935988	<DEL:ME:SINE|tRNA|Pre0_SS>	MEI	276	837	0.789623	Common
1:129372270-129372530:MEI:<DEL:ME:SINE|tRNA|Pre0_SS>	1	129372270	129372530	<DEL:ME:SINE|tRNA|Pre0_SS>	MEI	260	284	0.267925	Common
1:129438810-129439096:DEL:.	1	129438810	129439096	.	DEL	286	97	0.0915094	Common
1:129451109-129451109:BND:36353_1	1	129451109	129451109	36353_1	BND	1	254	0.239623	Common
1:129451406-129451406:BND:36353_2	1	129451406	129451406	36353_2	BND	1	254	0.239623	Common
1:129461361-129461361:BND:36355_1	1	129461361	129461361	36355_1	BND	1	7	0.00660377	Rare
1:129461658-129461658:BND:36355_2	1	129461658	129461658	36355_2	BND	1	7	0.00660377	Rare
1:129476534-129479242:DEL:.	1	129476534	129479242	.	DEL	2708	1	0.000943396	Singleton
1:129496807-129496807:BND:36358_1	1	129496807	129496807	36358_1	BND	1	1	0.000943396	Singleton
1:129497092-129497092:BND:36358_2	1	129497092	129497092	36358_2	BND	1	1	0.000943396	Singleton
1:129510405-129513739:DEL:.	1	129510405	129513739	.	DEL	3334	1	0.000943396	Singleton
1:12956032-12956699:DEL:.	1	12956032	12956699	.	DEL	667	35	0.0330189	Common
1:129574574-129574859:MEI:<DEL:ME:SINE|tRNA|Pre0_SS>	1	129574574	129574859	<DEL:ME:SINE|tRNA|Pre0_SS>	MEI	285	16	0.0150943	Common
1:129604037-129604320:MEI:<DEL:ME:SINE|tRNA|Pre0_SS>	1	129604037	129604320	<DEL:ME:SINE|tRNA|Pre0_SS>	MEI	283	2	0.00188679	Rare
1:129606674-129606674:BND:36368_1	1	129606674	129606674	36368_1	BND	1	2	0.00188679	Rare
1:129606985-129606985:BND:36368_2	1	129606985	129606985	36368_2	BND	1	2	0.00188679	Rare
1:129624252-129624622:DEL:.	1	129624252	129624622	.	DEL	370	3	0.00283019	Rare
1:129641600-129641896:MEI:<DEL:ME:SINE|tRNA|Pre0_SS>	1	129641600	129641896	<DEL:ME:SINE|tRNA|Pre0_SS>	MEI	296	6	0.00566038	Rare
1:129663559-129663843:MEI:<DEL:ME:SINE|tRNA|Pre0_SS>	1	129663559	129663843	<DEL:ME:SINE|tRNA|Pre0_SS>	MEI	284	17	0.0160377	Common
1:129703880-129704165:MEI:<DEL:ME:SINE|tRNA|Pre0_SS>	1	129703880	129704165	<DEL:ME:SINE|tRNA|Pre0_SS>	MEI	285	14	0.0132075	Common
1:129708922-129709182:MEI:<DEL:ME:SINE|tRNA|Pre0_SS>	1	129708922	129709182	<DEL:ME:SINE|tRNA|Pre0_SS>	MEI	260	285	0.268868	Common
1:12972540-12972798:MEI:<DEL:ME:SINE|tRNA|Pre0_SS>	1	12972540	12972798	<DEL:ME:SINE|tRNA|Pre0_SS>	MEI	258	3	0.00283019	Rare
1:129733081-129733365:MEI:<DEL:ME:SINE|tRNA|Pre0_SS>	1	129733081	129733365	<DEL:ME:SINE|tRNA|Pre0_SS>	MEI	284	4	0.00377358	Rare
1:129769107-129769368:MEI:<DEL:ME:SINE|tRNA|Pre0_SS>	1	129769107	129769368	<DEL:ME:SINE|tRNA|Pre0_SS>	MEI	261	15	0.0141509	Common
1:129772963-129774137:DEL:.	1	129772963	129774137	.	DEL	1174	4	0.00377358	Rare
1:129773427-129773699:MEI:<DEL:ME:SINE|tRNA|Pre0_SS>	1	129773427	129773699	<DEL:ME:SINE|tRNA|Pre0_SS>	MEI	272	1	0.000943396	Singleton
1:129775001-129775287:MEI:<DEL:ME:SINE|tRNA|Pre0_SS>	1	129775001	129775287	<DEL:ME:SINE|tRNA|Pre0_SS>	MEI	286	6	0.00566038	Rare
1:129787280-129787531:MEI:<DEL:ME:SINE|tRNA|Pre0_SS>	1	129787280	129787531	<DEL:ME:SINE|tRNA|Pre0_SS>	MEI	251	1	0.000943396	Singleton
1:129809601-129809868:MEI:<DEL:ME:SINE|tRNA|Pre0_SS>	1	129809601	129809868	<DEL:ME:SINE|tRNA|Pre0_SS>	MEI	267	4	0.00377358	Rare
1:129814540-129814540:BND:36407_1	1	129814540	129814540	36407_1	BND	1	31	0.0292453	Common
1:129814880-129814880:BND:36407_2	1	129814880	129814880	36407_2	BND	1	31	0.0292453	Common
1:129842226-129842493:MEI:<DEL:ME:SINE|tRNA|Pre0_SS>	1	129842226	129842493	<DEL:ME:SINE|tRNA|Pre0_SS>	MEI	267	2	0.00188679	Rare
1:129871705-129881306:DUP:.	1	129871705	129881306	.	DUP	9601	40	0.0377358	Common
1:129881453-129881735:MEI:<DEL:ME:SINE|tRNA|Pre0_SS>	1	129881453	129881735	<DEL:ME:SINE|tRNA|Pre0_SS>	MEI	282	1013	0.95566	Common
1:129894077-129894358:MEI:<DEL:ME:SINE|tRNA|Pre0_SS>	1	129894077	129894358	<DEL:ME:SINE|tRNA|Pre0_SS>	MEI	281	1036	0.977358	Common
1:129912421-129912693:MEI:<DEL:ME:SINE|tRNA|Pre0_SS>	1	129912421	129912693	<DEL:ME:SINE|tRNA|Pre0_SS>	MEI	272	5	0.00471698	Rare
1:129918403-129918667:MEI:<DEL:ME:SINE|tRNA|Pre0_SS>	1	129918403	129918667	<DEL:ME:SINE|tRNA|Pre0_SS>	MEI	264	266	0.250943	Common
1:129924442-129924717:MEI:<DEL:ME:SINE|tRNA|Pre0_SS>	1	129924442	129924717	<DEL:ME:SINE|tRNA|Pre0_SS>	MEI	275	5	0.00471698	Rare
1:129927776-129928061:MEI:<DEL:ME:SINE|tRNA|Pre0_SS>	1	129927776	129928061	<DEL:ME:SINE|tRNA|Pre0_SS>	MEI	285	24	0.0226415	Common
1:129934174-129934429:MEI:<DEL:ME:SINE|tRNA|Pre0_SS>	1	129934174	129934429	<DEL:ME:SINE|tRNA|Pre0_SS>	MEI	255	3	0.00283019	Rare
1:129983965-129984246:MEI:<DEL:ME:SINE|tRNA|Pre0_SS>	1	129983965	129984246	<DEL:ME:SINE|tRNA|Pre0_SS>	MEI	281	6	0.00566038	Rare
1:130003400-130003400:BND:36439_1	1	130003400	130003400	36439_1	BND	1	5	0.00471698	Rare
1:130003722-130003722:BND:36439_2	1	130003722	130003722	36439_2	BND	1	5	0.00471698	Rare
1:130012450-130012721:MEI:<DEL:ME:SINE|tRNA|Pre0_SS>	1	130012450	130012721	<DEL:ME:SINE|tRNA|Pre0_SS>	MEI	271	10	0.00943396	Rare
1:130057491-130057758:MEI:<DEL:ME:SINE|tRNA|Pre0_SS>	1	130057491	130057758	<DEL:ME:SINE|tRNA|Pre0_SS>	MEI	267	8	0.00754717	Rare
1:130067683-130067963:MEI:<DEL:ME:SINE|tRNA|PRE1c>	1	130067683	130067963	<DEL:ME:SINE|tRNA|PRE1c>	MEI	280	3	0.00283019	Rare
1:130067949-130067949:BND:1826_1	1	130067949	130067949	1826_1	BND	1	1	0.000943396	Singleton
1:130101439-130102555:DEL:.	1	130101439	130102555	.	DEL	1116	1	0.000943396	Singleton
1:130132579-130132579:BND:36460_1	1	130132579	130132579	36460_1	BND	1	9	0.00849057	Rare
1:130133056-130133056:BND:36460_2	1	130133056	130133056	36460_2	BND	1	9	0.00849057	Rare
1:130133443-130133722:MEI:<DEL:ME:SINE|tRNA|Pre0_SS>	1	130133443	130133722	<DEL:ME:SINE|tRNA|Pre0_SS>	MEI	279	1	0.000943396	Singleton
1:130139859-130140284:MEI:<DEL:ME:LINE|L1|L1_SS>	1	130139859	130140284	<DEL:ME:LINE|L1|L1_SS>	MEI	425	587	0.553774	Common
1:130141017-130141017:BND:36465_1	1	130141017	130141017	36465_1	BND	1	3	0.00283019	Rare
1:130141313-130141313:BND:36465_2	1	130141313	130141313	36465_2	BND	1	3	0.00283019	Rare
1:130142362-130142626:MEI:<DEL:ME:SINE|tRNA|Pre0_SS>	1	130142362	130142626	<DEL:ME:SINE|tRNA|Pre0_SS>	MEI	264	6	0.00566038	Rare
1:130154828-130154828:BND:36470_1	1	130154828	130154828	36470_1	BND	1	1	0.000943396	Singleton
1:130155061-130155061:BND:36470_2	1	130155061	130155061	36470_2	BND	1	1	0.000943396	Singleton
1:130156956-130161036:DEL:.	1	130156956	130161036	.	DEL	4080	10	0.00943396	Rare
1:130163328-130163328:BND:36472_1	1	130163328	130163328	36472_1	BND	1	24	0.0226415	Common
1:130163682-130163682:BND:36472_2	1	130163682	130163682	36472_2	BND	1	24	0.0226415	Common
1:130183001-130183001:BND:36474_1	1	130183001	130183001	36474_1	BND	1	4	0.00377358	Rare
1:130183296-130183296:BND:36474_2	1	130183296	130183296	36474_2	BND	1	4	0.00377358	Rare
1:13019835-13020653:DEL:.	1	13019835	13020653	.	DEL	818	432	0.407547	Common
1:1302078-1302721:DEL:.	1	1302078	1302721	.	DEL	643	690	0.650943	Common
1:130219373-130219638:MEI:<DEL:ME:SINE|tRNA|Pre0_SS>	1	130219373	130219638	<DEL:ME:SINE|tRNA|Pre0_SS>	MEI	265	3	0.00283019	Rare
1:130222148-130222479:DEL:.	1	130222148	130222479	.	DEL	331	530	0.5	Common
1:130253827-130254106:MEI:<DEL:ME:SINE|tRNA|Pre0_SS>	1	130253827	130254106	<DEL:ME:SINE|tRNA|Pre0_SS>	MEI	279	10	0.00943396	Rare
1:130257617-130257617:BND:36484_1	1	130257617	130257617	36484_1	BND	1	183	0.172642	Common
1:130257910-130257910:BND:36484_2	1	130257910	130257910	36484_2	BND	1	183	0.172642	Common
1:130282133-130282133:BND:36486_1	1	130282133	130282133	36486_1	BND	1	1	0.000943396	Singleton
1:130282439-130282439:BND:36486_2	1	130282439	130282439	36486_2	BND	1	1	0.000943396	Singleton
1:130284835-130284835:BND:36487_1	1	130284835	130284835	36487_1	BND	1	2	0.00188679	Rare
1:130285119-130285119:BND:36487_2	1	130285119	130285119	36487_2	BND	1	2	0.00188679	Rare
1:130295150-130295150:BND:36491_1	1	130295150	130295150	36491_1	BND	1	1	0.000943396	Singleton
1:130295441-130295441:BND:36491_2	1	130295441	130295441	36491_2	BND	1	1	0.000943396	Singleton
1:130300553-130300799:MEI:<DEL:ME:SINE|tRNA|Pre0_SS>	1	130300553	130300799	<DEL:ME:SINE|tRNA|Pre0_SS>	MEI	246	1	0.000943396	Singleton
1:13032302-13032588:MEI:<DEL:ME:SINE|tRNA|Pre0_SS>	1	13032302	13032588	<DEL:ME:SINE|tRNA|Pre0_SS>	MEI	286	710	0.669811	Common
1:130372223-130372488:MEI:<DEL:ME:SINE|tRNA|Pre0_SS>	1	130372223	130372488	<DEL:ME:SINE|tRNA|Pre0_SS>	MEI	265	10	0.00943396	Rare
1:130391970-130391970:BND:36499_1	1	130391970	130391970	36499_1	BND	1	5	0.00471698	Rare
1:130392267-130392267:BND:36499_2	1	130392267	130392267	36499_2	BND	1	5	0.00471698	Rare
1:130410662-130410662:BND:36500_1	1	130410662	130410662	36500_1	BND	1	24	0.0226415	Common
1:130410971-130410971:BND:36500_2	1	130410971	130410971	36500_2	BND	1	24	0.0226415	Common
1:130421211-130421211:BND:36502_1	1	130421211	130421211	36502_1	BND	1	3	0.00283019	Rare
1:130421508-130421508:BND:36502_2	1	130421508	130421508	36502_2	BND	1	3	0.00283019	Rare
1:130440411-130440608:DEL:.	1	130440411	130440608	.	DEL	197	49	0.0462264	Common
1:13049467-13049730:MEI:<DEL:ME:SINE|tRNA|Pre0_SS>	1	13049467	13049730	<DEL:ME:SINE|tRNA|Pre0_SS>	MEI	263	313	0.295283	Common
1:130502696-130502696:BND:36509_1	1	130502696	130502696	36509_1	BND	1	28	0.0264151	Common
1:130503020-130503020:BND:36509_2	1	130503020	130503020	36509_2	BND	1	28	0.0264151	Common
1:130506144-130506380:MEI:<DEL:ME:SINE|tRNA|Pre0_SS>	1	130506144	130506380	<DEL:ME:SINE|tRNA|Pre0_SS>	MEI	236	7	0.00660377	Rare
1:130507489-130507489:BND:36514_1	1	130507489	130507489	36514_1	BND	1	5	0.00471698	Rare
1:130507801-130507801:BND:36514_2	1	130507801	130507801	36514_2	BND	1	5	0.00471698	Rare
1:130531687-130531958:MEI:<DEL:ME:SINE|tRNA|Pre0_SS>	1	130531687	130531958	<DEL:ME:SINE|tRNA|Pre0_SS>	MEI	271	4	0.00377358	Rare
1:130542091-130542342:MEI:<DEL:ME:SINE|tRNA|Pre0_SS>	1	130542091	130542342	<DEL:ME:SINE|tRNA|Pre0_SS>	MEI	251	5	0.00471698	Rare
1:130545860-130546130:MEI:<DEL:ME:SINE|tRNA|Pre0_SS>	1	130545860	130546130	<DEL:ME:SINE|tRNA|Pre0_SS>	MEI	270	7	0.00660377	Rare
1:130566844-130567749:DUP:.	1	130566844	130567749	.	DUP	905	8	0.00754717	Rare
1:130570658-130572811:DEL:.	1	130570658	130572811	.	DEL	2153	58	0.054717	Common
1:130609696-130609947:MEI:<DEL:ME:SINE|tRNA|PRE1b>	1	130609696	130609947	<DEL:ME:SINE|tRNA|PRE1b>	MEI	251	4	0.00377358	Rare
1:130617788-130618067:MEI:<DEL:ME:SINE|tRNA|Pre0_SS>	1	130617788	130618067	<DEL:ME:SINE|tRNA|Pre0_SS>	MEI	279	2	0.00188679	Rare
1:130650047-130651419:DUP:.	1	130650047	130651419	.	DUP	1372	10	0.00943396	Rare
1:13066776-13067177:DEL:.	1	13066776	13067177	.	DEL	401	9	0.00849057	Rare
1:130668373-130668373:BND:36540_1	1	130668373	130668373	36540_1	BND	1	1	0.000943396	Singleton
1:130668667-130668667:BND:36540_2	1	130668667	130668667	36540_2	BND	1	1	0.000943396	Singleton
1:130673212-130673480:MEI:<DEL:ME:SINE|tRNA|Pre0_SS>	1	130673212	130673480	<DEL:ME:SINE|tRNA|Pre0_SS>	MEI	268	1	0.000943396	Singleton
1:13068543-13068814:MEI:<DEL:ME:SINE|tRNA|Pre0_SS>	1	13068543	13068814	<DEL:ME:SINE|tRNA|Pre0_SS>	MEI	271	570	0.537736	Common
1:13071972-13071972:BND:22101_1	1	13071972	13071972	22101_1	BND	1	765	0.721698	Common
1:13072291-13072291:BND:22101_2	1	13072291	13072291	22101_2	BND	1	765	0.721698	Common
1:130793208-130793208:BND:36557_1	1	130793208	130793208	36557_1	BND	1	2	0.00188679	Rare
1:130793504-130793504:BND:36557_2	1	130793504	130793504	36557_2	BND	1	2	0.00188679	Rare
1:130797083-130797326:MEI:<DEL:ME:SINE|tRNA|Pre0_SS>	1	130797083	130797326	<DEL:ME:SINE|tRNA|Pre0_SS>	MEI	243	40	0.0377358	Common
1:130811218-130811218:BND:36561_1	1	130811218	130811218	36561_1	BND	1	15	0.0141509	Common
1:130811511-130811511:BND:36561_2	1	130811511	130811511	36561_2	BND	1	15	0.0141509	Common
1:130824059-130824294:MEI:<DEL:ME:SINE|tRNA|Pre0_SS>	1	130824059	130824294	<DEL:ME:SINE|tRNA|Pre0_SS>	MEI	235	922	0.869811	Common
1:130848604-130848855:MEI:<DEL:ME:SINE|tRNA|Pre0_SS>	1	130848604	130848855	<DEL:ME:SINE|tRNA|Pre0_SS>	MEI	251	3	0.00283019	Rare
1:130892770-130894070:DEL:.	1	130892770	130894070	.	DEL	1300	9	0.00849057	Rare
1:13090134-13090729:MEI:<DEL:ME:LINE|L1|L1_SS>	1	13090134	13090729	<DEL:ME:LINE|L1|L1_SS>	MEI	595	366	0.345283	Common
1:130907492-130907492:BND:36572_1	1	130907492	130907492	36572_1	BND	1	4	0.00377358	Rare
1:130907812-130907812:BND:36572_2	1	130907812	130907812	36572_2	BND	1	4	0.00377358	Rare
1:130925853-130934682:DUP:.	1	130925853	130934682	.	DUP	8829	31	0.0292453	Common
1:13094340-13094722:DEL:.	1	13094340	13094722	.	DEL	382	1	0.000943396	Singleton
1:13096696-13096696:BND:22105_1	1	13096696	13096696	22105_1	BND	1	383	0.361321	Common
1:13096996-13096996:BND:22105_2	1	13096996	13096996	22105_2	BND	1	383	0.361321	Common
1:13100449-13101098:DEL:.	1	13100449	13101098	.	DEL	649	208	0.196226	Common
1:131015685-131015969:MEI:<DEL:ME:SINE|tRNA|Pre0_SS>	1	131015685	131015969	<DEL:ME:SINE|tRNA|Pre0_SS>	MEI	284	7	0.00660377	Rare
1:131048226-131048502:MEI:<DEL:ME:SINE|tRNA|Pre0_SS>	1	131048226	131048502	<DEL:ME:SINE|tRNA|Pre0_SS>	MEI	276	2	0.00188679	Rare
1:131064115-131064375:MEI:<DEL:ME:SINE|tRNA|Pre0_SS>	1	131064115	131064375	<DEL:ME:SINE|tRNA|Pre0_SS>	MEI	260	1	0.000943396	Singleton
1:13108708-13108708:BND:22108_1	1	13108708	13108708	22108_1	BND	1	1	0.000943396	Singleton
1:131087668-131087668:BND:36599_1	1	131087668	131087668	36599_1	BND	1	1	0.000943396	Singleton
1:13108773-13108773:BND:22108_2	1	13108773	13108773	22108_2	BND	1	1	0.000943396	Singleton
1:131088017-131088017:BND:36599_2	1	131088017	131088017	36599_2	BND	1	1	0.000943396	Singleton
1:13109315-13109831:DEL:.	1	13109315	13109831	.	DEL	516	230	0.216981	Common
1:131097393-131097670:MEI:<DEL:ME:SINE|tRNA|Pre0_SS>	1	131097393	131097670	<DEL:ME:SINE|tRNA|Pre0_SS>	MEI	277	3	0.00283019	Rare
1:131101922-131102182:MEI:<DEL:ME:SINE|tRNA|Pre0_SS>	1	131101922	131102182	<DEL:ME:SINE|tRNA|Pre0_SS>	MEI	260	15	0.0141509	Common
1:131107462-131109634:DEL:.	1	131107462	131109634	.	DEL	2172	1	0.000943396	Singleton
1:131109534-131109812:MEI:<DEL:ME:SINE|tRNA|Pre0_SS>	1	131109534	131109812	<DEL:ME:SINE|tRNA|Pre0_SS>	MEI	278	12	0.0113208	Common
1:13111364-13112057:DEL:.	1	13111364	13112057	.	DEL	693	227	0.214151	Common
1:131123449-131123730:MEI:<DEL:ME:SINE|tRNA|Pre0_SS>	1	131123449	131123730	<DEL:ME:SINE|tRNA|Pre0_SS>	MEI	281	10	0.00943396	Rare
1:131127093-131127377:MEI:<DEL:ME:SINE|tRNA|Pre0_SS>	1	131127093	131127377	<DEL:ME:SINE|tRNA|Pre0_SS>	MEI	284	588	0.554717	Common
1:131165749-131166016:MEI:<DEL:ME:SINE|tRNA|Pre0_SS>	1	131165749	131166016	<DEL:ME:SINE|tRNA|Pre0_SS>	MEI	267	4	0.00377358	Rare
1:131169570-131170013:MEI:<DEL:ME:LINE|L1|L1_SS>	1	131169570	131170013	<DEL:ME:LINE|L1|L1_SS>	MEI	443	1	0.000943396	Singleton
1:131247692-131247692:BND:36620_1	1	131247692	131247692	36620_1	BND	1	1060	1	Common
1:131247940-131247940:BND:36620_2	1	131247940	131247940	36620_2	BND	1	1060	1	Common
1:131251355-131251522:MEI:<DEL:ME:LINE|L1|L1_SS>	1	131251355	131251522	<DEL:ME:LINE|L1|L1_SS>	MEI	167	7	0.00660377	Rare
1:13126118-13126400:MEI:<DEL:ME:SINE|tRNA|Pre0_SS>	1	13126118	13126400	<DEL:ME:SINE|tRNA|Pre0_SS>	MEI	282	21	0.0198113	Common
1:131271170-131271170:BND:36626_1	1	131271170	131271170	36626_1	BND	1	12	0.0113208	Common
1:131271472-131271472:BND:36626_2	1	131271472	131271472	36626_2	BND	1	12	0.0113208	Common
1:131275426-131275426:BND:36628_1	1	131275426	131275426	36628_1	BND	1	3	0.00283019	Rare
1:131275733-131275733:BND:36628_2	1	131275733	131275733	36628_2	BND	1	3	0.00283019	Rare
1:131276521-131276781:MEI:<DEL:ME:SINE|tRNA|Pre0_SS>	1	131276521	131276781	<DEL:ME:SINE|tRNA|Pre0_SS>	MEI	260	1	0.000943396	Singleton
1:131284787-131284787:BND:36630_1	1	131284787	131284787	36630_1	BND	1	18	0.0169811	Common
1:131285099-131285099:BND:36630_2	1	131285099	131285099	36630_2	BND	1	18	0.0169811	Common
1:131341523-131341772:MEI:<DEL:ME:SINE|tRNA|Pre0_SS>	1	131341523	131341772	<DEL:ME:SINE|tRNA|Pre0_SS>	MEI	249	1	0.000943396	Singleton
1:131369250-131369250:BND:36646_1	1	131369250	131369250	36646_1	BND	1	602	0.567925	Common
1:131369536-131369536:BND:36646_2	1	131369536	131369536	36646_2	BND	1	602	0.567925	Common
1:13141402-13141476:DEL:.	1	13141402	13141476	.	DEL	74	147	0.138679	Common
1:131423650-131424803:DEL:.	1	131423650	131424803	.	DEL	1153	1	0.000943396	Singleton
1:131448307-131451512:DEL:.	1	131448307	131451512	.	DEL	3205	279	0.263208	Common
1:131453358-131453358:BND:36664_1	1	131453358	131453358	36664_1	BND	1	1036	0.977358	Common
1:131453549-131453549:BND:36664_2	1	131453549	131453549	36664_2	BND	1	1036	0.977358	Common
1:131454798-131455069:MEI:<DEL:ME:SINE|tRNA|Pre0_SS>	1	131454798	131455069	<DEL:ME:SINE|tRNA|Pre0_SS>	MEI	271	5	0.00471698	Rare
1:131460384-131461555:DEL:.	1	131460384	131461555	.	DEL	1171	218	0.20566	Common
1:131482901-131482901:BND:36668_1	1	131482901	131482901	36668_1	BND	1	367	0.346226	Common
1:131483517-131483517:BND:36668_2	1	131483517	131483517	36668_2	BND	1	367	0.346226	Common
1:131507418-131507471:DEL:.	1	131507418	131507471	.	DEL	53	12	0.0113208	Common
1:131565629-131565629:BND:36674_1	1	131565629	131565629	36674_1	BND	1	11	0.0103774	Common
1:131565744-131565744:BND:36674_2	1	131565744	131565744	36674_2	BND	1	11	0.0103774	Common
1:13158495-13158564:DEL:.	1	13158495	13158564	.	DEL	69	534	0.503774	Common
1:131586795-131587465:DEL:.	1	131586795	131587465	.	DEL	670	1	0.000943396	Singleton
1:131594312-131594581:MEI:<DEL:ME:SINE|tRNA|Pre0_SS>	1	131594312	131594581	<DEL:ME:SINE|tRNA|Pre0_SS>	MEI	269	1029	0.970755	Common
1:131596998-131596998:BND:36678_1	1	131596998	131596998	36678_1	BND	1	2	0.00188679	Rare
1:131597217-131597217:BND:36678_2	1	131597217	131597217	36678_2	BND	1	2	0.00188679	Rare
1:131613409-131614193:DEL:.	1	131613409	131614193	.	DEL	784	4	0.00377358	Rare
1:13161698-13161915:DEL:.	1	13161698	13161915	.	DEL	217	1	0.000943396	Singleton
1:131618131-131618131:BND:36682_1	1	131618131	131618131	36682_1	BND	1	129	0.121698	Common
1:131618420-131618420:BND:36682_2	1	131618420	131618420	36682_2	BND	1	129	0.121698	Common
1:131621808-131622092:MEI:<DEL:ME:SINE|tRNA|Pre0_SS>	1	131621808	131622092	<DEL:ME:SINE|tRNA|Pre0_SS>	MEI	284	6	0.00566038	Rare
1:131644649-131644927:MEI:<DEL:ME:SINE|tRNA|Pre0_SS>	1	131644649	131644927	<DEL:ME:SINE|tRNA|Pre0_SS>	MEI	278	1	0.000943396	Singleton
1:13164722-13164979:MEI:<DEL:ME:SINE|tRNA|Pre0_SS>	1	13164722	13164979	<DEL:ME:SINE|tRNA|Pre0_SS>	MEI	257	392	0.369811	Common
[truncated: 128,558 more rows]

## Sheet: Tab.S4
Table S4. Overlaps between NGS SVs derived from 30 Meishan pigs and SVs derived from long-read-based assembly comparison of MSCAAS v1 and Sscrofa11.1.
SV_NGS	Chr_NGS	Start_NGS	End_NGS	Length_NGS	SV_LR	Chr_LR	Start_LR	End_LR	Length_LR	Overlap length	Length% for SV_NGS	Length% for SV_LR
1:100021642-100022297:DEL:.	1	100021642	100022297	655	-	-	-	-	-	-	-	-
1:100062675-100062772:DEL:.	1	100062675	100062772	97	-	-	-	-	-	-	-	-
1:100088570-100090291:DEL:.	1	100088570	100090291	1721	-	-	-	-	-	-	-	-
1:100095611-100096162:DEL:.	1	100095611	100096162	551	-	-	-	-	-	-	-	-
1:100513415-100514202:DEL:.	1	100513415	100514202	787	1:100513416-100514203	1	100513416	100514203	788	787	1	0.998731
1:100513415-100514202:DEL:.	1	100513415	100514202	787	1:100513416-100514203	1	100513416	100514203	788	787	1	0.998731
1:100513415-100514202:DEL:.	1	100513415	100514202	787	1:100513416-100514203	1	100513416	100514203	788	787	1	0.998731
1:100513415-100514202:DEL:.	1	100513415	100514202	787	1:100513416-100514203	1	100513416	100514203	788	787	1	0.998731
1:100517764-100518054:DEL:.	1	100517764	100518054	290	1:100517766-100518054	1	100517766	100518054	289	289	0.996552	1
1:100517764-100518054:DEL:.	1	100517764	100518054	290	1:100517766-100518054	1	100517766	100518054	289	289	0.996552	1
1:100517764-100518054:DEL:.	1	100517764	100518054	290	1:100517766-100518054	1	100517766	100518054	289	289	0.996552	1
1:100517764-100518054:DEL:.	1	100517764	100518054	290	1:100517766-100518054	1	100517766	100518054	289	289	0.996552	1
1:10062292-10062438:DEL:.	1	10062292	10062438	146	-	-	-	-	-	-	-	-
1:100723292-100723407:DEL:.	1	100723292	100723407	115	-	-	-	-	-	-	-	-
1:100904525-100905588:DEL:.	1	100904525	100905588	1063	-	-	-	-	-	-	-	-
1:100957582-100957706:DEL:.	1	100957582	100957706	124	1:100957577-100957710	1	100957577	100957710	134	125	1.00806	0.932836
1:100957582-100957706:DEL:.	1	100957582	100957706	124	1:100957577-100957710	1	100957577	100957710	134	125	1.00806	0.932836
1:100957582-100957706:DEL:.	1	100957582	100957706	124	1:100957577-100957710	1	100957577	100957710	134	125	1.00806	0.932836
1:100957582-100957706:DEL:.	1	100957582	100957706	124	1:100957577-100957710	1	100957577	100957710	134	125	1.00806	0.932836
1:101174988-101176479:DEL:.	1	101174988	101176479	1491	1:101174991-101176480	1	101174991	101176480	1490	1489	0.998659	0.999329
1:101174988-101176479:DEL:.	1	101174988	101176479	1491	1:101174991-101176480	1	101174991	101176480	1490	1489	0.998659	0.999329
1:101174988-101176479:DEL:.	1	101174988	101176479	1491	1:101174991-101176480	1	101174991	101176480	1490	1489	0.998659	0.999329
1:101174988-101176479:DEL:.	1	101174988	101176479	1491	1:101174991-101176480	1	101174991	101176480	1490	1489	0.998659	0.999329
1:101175495-101176180:DEL:.	1	101175495	101176180	685	1:101174991-101176480	1	101174991	101176480	1490	686	1.00146	0.460403
1:101175495-101176180:DEL:.	1	101175495	101176180	685	1:101174991-101176480	1	101174991	101176480	1490	686	1.00146	0.460403
1:101175495-101176180:DEL:.	1	101175495	101176180	685	1:101174991-101176480	1	101174991	101176480	1490	686	1.00146	0.460403
1:101175495-101176180:DEL:.	1	101175495	101176180	685	1:101174991-101176480	1	101174991	101176480	1490	686	1.00146	0.460403
1:101665352-101665637:DEL:.	1	101665352	101665637	285	-	-	-	-	-	-	-	-
1:101806275-101807707:DEL:.	1	101806275	101807707	1432	-	-	-	-	-	-	-	-
1:102027933-102028560:DEL:.	1	102027933	102028560	627	1:102027935-102028555	1	102027935	102028555	621	621	0.990431	1
1:102033260-102033389:DEL:.	1	102033260	102033389	129	1:102033260-102033398	1	102033260	102033398	139	130	1.00775	0.935252
1:102546337-102546462:DEL:.	1	102546337	102546462	125	-	-	-	-	-	-	-	-
1:10269243-10269547:DEL:.	1	10269243	10269547	304	-	-	-	-	-	-	-	-
1:102779627-102781751:DEL:.	1	102779627	102781751	2124	-	-	-	-	-	-	-	-
1:102780693-102783191:DEL:.	1	102780693	102783191	2498	-	-	-	-	-	-	-	-
1:102804679-102807072:DEL:.	1	102804679	102807072	2393	1:102804679-102807072	1	102804679	102807072	2394	2394	1.00042	1
1:102845627-102847109:DEL:.	1	102845627	102847109	1482	1:102845657-102847110	1	102845657	102847110	1454	1453	0.980432	0.999312
1:102931830-102931889:DEL:.	1	102931830	102931889	59	-	-	-	-	-	-	-	-
1:103096616-103096905:DEL:.	1	103096616	103096905	289	-	-	-	-	-	-	-	-
1:103135134-103135264:DEL:.	1	103135134	103135264	130	-	-	-	-	-	-	-	-
1:103177263-103180495:DEL:.	1	103177263	103180495	3232	-	-	-	-	-	-	-	-
1:10356007-10356324:DEL:.	1	10356007	10356324	317	1:10356037-10356204	1	10356037	10356204	168	168	0.529968	1
1:10356007-10356324:DEL:.	1	10356007	10356324	317	1:10356037-10356204	1	10356037	10356204	168	168	0.529968	1
1:10356007-10356324:DEL:.	1	10356007	10356324	317	1:10356037-10356204	1	10356037	10356204	168	168	0.529968	1
1:10356007-10356324:DEL:.	1	10356007	10356324	317	1:10356037-10356204	1	10356037	10356204	168	168	0.529968	1
1:103584366-103584576:DEL:.	1	103584366	103584576	210	-	-	-	-	-	-	-	-
1:103674225-103674294:DEL:.	1	103674225	103674294	69	-	-	-	-	-	-	-	-
1:103899327-103899622:DEL:.	1	103899327	103899622	295	-	-	-	-	-	-	-	-
1:104052043-104052550:DEL:.	1	104052043	104052550	507	-	-	-	-	-	-	-	-
1:104315502-104315755:DEL:.	1	104315502	104315755	253	-	-	-	-	-	-	-	-
1:104488534-104488663:DEL:.	1	104488534	104488663	129	-	-	-	-	-	-	-	-
1:104684587-104685547:DEL:.	1	104684587	104685547	960	-	-	-	-	-	-	-	-
1:104746684-104746796:DEL:.	1	104746684	104746796	112	-	-	-	-	-	-	-	-
1:104963717-104964176:DEL:.	1	104963717	104964176	459	-	-	-	-	-	-	-	-
1:104963832-104963965:DEL:.	1	104963832	104963965	133	-	-	-	-	-	-	-	-
1:105120390-105125514:DEL:.	1	105120390	105125514	5124	-	-	-	-	-	-	-	-
1:10601134-10602092:DEL:.	1	10601134	10602092	958	-	-	-	-	-	-	-	-
1:10676503-10676598:DEL:.	1	10676503	10676598	95	1:10676504-10676599	1	10676504	10676599	96	95	1	0.989583
1:10676503-10676598:DEL:.	1	10676503	10676598	95	1:10676504-10676599	1	10676504	10676599	96	95	1	0.989583
1:10676503-10676598:DEL:.	1	10676503	10676598	95	1:10676504-10676599	1	10676504	10676599	96	95	1	0.989583
1:10676503-10676598:DEL:.	1	10676503	10676598	95	1:10676504-10676599	1	10676504	10676599	96	95	1	0.989583
1:106824816-106825110:DEL:.	1	106824816	106825110	294	1:106824818-106825112	1	106824818	106825112	295	293	0.996599	0.99322
1:106824816-106825110:DEL:.	1	106824816	106825110	294	1:106824818-106825112	1	106824818	106825112	295	293	0.996599	0.99322
1:106824816-106825110:DEL:.	1	106824816	106825110	294	1:106824818-106825112	1	106824818	106825112	295	293	0.996599	0.99322
1:106824816-106825110:DEL:.	1	106824816	106825110	294	1:106824818-106825112	1	106824818	106825112	295	293	0.996599	0.99322
1:106920486-106920805:DEL:.	1	106920486	106920805	319	-	-	-	-	-	-	-	-
1:106943147-106943474:DEL:.	1	106943147	106943474	327	-	-	-	-	-	-	-	-
1:107467200-107467489:DEL:.	1	107467200	107467489	289	1:107467202-107467489	1	107467202	107467489	288	288	0.99654	1
1:107536675-107537947:DEL:.	1	107536675	107537947	1272	-	-	-	-	-	-	-	-
1:107599054-107600535:DEL:.	1	107599054	107600535	1481	1:107599055-107600536	1	107599055	107600536	1482	1481	1	0.999325
1:107828535-107829158:DEL:.	1	107828535	107829158	623	-	-	-	-	-	-	-	-
1:108041100-108041400:DEL:.	1	108041100	108041400	300	-	-	-	-	-	-	-	-
1:108871537-108871826:DEL:.	1	108871537	108871826	289	1:108871539-108871829	1	108871539	108871829	291	288	0.99654	0.989691
1:108871537-108871826:DEL:.	1	108871537	108871826	289	1:108871539-108871829	1	108871539	108871829	291	288	0.99654	0.989691
1:108871537-108871826:DEL:.	1	108871537	108871826	289	1:108871539-108871829	1	108871539	108871829	291	288	0.99654	0.989691
1:108871537-108871826:DEL:.	1	108871537	108871826	289	1:108871539-108871829	1	108871539	108871829	291	288	0.99654	0.989691
1:108912582-108912925:DEL:.	1	108912582	108912925	343	1:108912584-108912925	1	108912584	108912925	342	342	0.997085	1
1:108936226-108938067:DEL:.	1	108936226	108938067	1841	-	-	-	-	-	-	-	-
1:109176388-109176667:DEL:.	1	109176388	109176667	279	-	-	-	-	-	-	-	-
1:109806205-109806289:DEL:.	1	109806205	109806289	84	1:109806206-109806288	1	109806206	109806288	83	83	0.988095	1
1:109806205-109806289:DEL:.	1	109806205	109806289	84	1:109806206-109806288	1	109806206	109806288	83	83	0.988095	1
1:109806205-109806289:DEL:.	1	109806205	109806289	84	1:109806206-109806288	1	109806206	109806288	83	83	0.988095	1
1:109806205-109806289:DEL:.	1	109806205	109806289	84	1:109806206-109806288	1	109806206	109806288	83	83	0.988095	1
1:109912168-109913854:DEL:.	1	109912168	109913854	1686	-	-	-	-	-	-	-	-
1:109930762-109930837:DEL:.	1	109930762	109930837	75	-	-	-	-	-	-	-	-
1:110498605-110498914:DEL:.	1	110498605	110498914	309	1:110498606-110498875	1	110498606	110498875	270	270	0.873786	1
1:110498605-110498914:DEL:.	1	110498605	110498914	309	1:110498606-110498875	1	110498606	110498875	270	270	0.873786	1
1:110498605-110498914:DEL:.	1	110498605	110498914	309	1:110498606-110498875	1	110498606	110498875	270	270	0.873786	1
1:110498605-110498914:DEL:.	1	110498605	110498914	309	1:110498606-110498875	1	110498606	110498875	270	270	0.873786	1
1:110503420-110503523:DEL:.	1	110503420	110503523	103	1:110503421-110503535	1	110503421	110503535	115	103	1	0.895652
1:110503420-110503523:DEL:.	1	110503420	110503523	103	1:110503421-110503535	1	110503421	110503535	115	103	1	0.895652
1:110503420-110503523:DEL:.	1	110503420	110503523	103	1:110503421-110503535	1	110503421	110503535	115	103	1	0.895652
1:110503420-110503523:DEL:.	1	110503420	110503523	103	1:110503421-110503535	1	110503421	110503535	115	103	1	0.895652
1:110606385-110606682:DEL:.	1	110606385	110606682	297	1:110606387-110606675	1	110606387	110606675	289	289	0.973064	1
1:110606385-110606682:DEL:.	1	110606385	110606682	297	1:110606387-110606675	1	110606387	110606675	289	289	0.973064	1
1:110606385-110606682:DEL:.	1	110606385	110606682	297	1:110606387-110606675	1	110606387	110606675	289	289	0.973064	1
1:110606385-110606682:DEL:.	1	110606385	110606682	297	1:110606387-110606675	1	110606387	110606675	289	289	0.973064	1
1:110608612-110608867:DEL:.	1	110608612	110608867	255	1:110608613-110608868	1	110608613	110608868	256	255	1	0.996094
1:110608612-110608867:DEL:.	1	110608612	110608867	255	1:110608613-110608868	1	110608613	110608868	256	255	1	0.996094
1:110608612-110608867:DEL:.	1	110608612	110608867	255	1:110608613-110608868	1	110608613	110608868	256	255	1	0.996094
1:110608612-110608867:DEL:.	1	110608612	110608867	255	1:110608613-110608868	1	110608613	110608868	256	255	1	0.996094
1:110651006-110651410:DEL:.	1	110651006	110651410	404	1:110651006-110651411	1	110651006	110651411	406	405	1.00248	0.997537
1:110651006-110651410:DEL:.	1	110651006	110651410	404	1:110651006-110651411	1	110651006	110651411	406	405	1.00248	0.997537
1:110651006-110651410:DEL:.	1	110651006	110651410	404	1:110651006-110651411	1	110651006	110651411	406	405	1.00248	0.997537
1:110651006-110651410:DEL:.	1	110651006	110651410	404	1:110651006-110651411	1	110651006	110651411	406	405	1.00248	0.997537
1:111284014-111284083:DEL:.	1	111284014	111284083	69	-	-	-	-	-	-	-	-
1:111536349-111536634:DEL:.	1	111536349	111536634	285	1:111536351-111536634	1	111536351	111536634	284	284	0.996491	1
1:111654392-111654466:DEL:.	1	111654392	111654466	74	-	-	-	-	-	-	-	-
1:111772554-111772806:DEL:.	1	111772554	111772806	252	1:111772554-111772807	1	111772554	111772807	254	253	1.00397	0.996063
1:111772554-111772806:DEL:.	1	111772554	111772806	252	1:111772554-111772807	1	111772554	111772807	254	253	1.00397	0.996063
1:111772554-111772806:DEL:.	1	111772554	111772806	252	1:111772554-111772807	1	111772554	111772807	254	253	1.00397	0.996063
1:111772554-111772806:DEL:.	1	111772554	111772806	252	1:111772554-111772807	1	111772554	111772807	254	253	1.00397	0.996063
1:112059914-112060160:DEL:.	1	112059914	112060160	246	1:112060105-112060165	1	112060105	112060165	61	56	0.227642	0.918033
1:112059914-112060160:DEL:.	1	112059914	112060160	246	1:112060105-112060165	1	112060105	112060165	61	56	0.227642	0.918033
1:112059914-112060160:DEL:.	1	112059914	112060160	246	1:112060105-112060165	1	112060105	112060165	61	56	0.227642	0.918033
1:112059914-112060160:DEL:.	1	112059914	112060160	246	1:112060105-112060165	1	112060105	112060165	61	56	0.227642	0.918033
1:112077620-112078772:DEL:.	1	112077620	112078772	1152	1:112077622-112078773	1	112077622	112078773	1152	1151	0.999132	0.999132
1:112077620-112078772:DEL:.	1	112077620	112078772	1152	1:112077622-112078773	1	112077622	112078773	1152	1151	0.999132	0.999132
1:112077620-112078772:DEL:.	1	112077620	112078772	1152	1:112077622-112078773	1	112077622	112078773	1152	1151	0.999132	0.999132
1:112077620-112078772:DEL:.	1	112077620	112078772	1152	1:112077622-112078773	1	112077622	112078773	1152	1151	0.999132	0.999132
1:112223775-112224084:DEL:.	1	112223775	112224084	309	1:112223775-112224084	1	112223775	112224084	310	310	1.00324	1
1:112223775-112224084:DEL:.	1	112223775	112224084	309	1:112223775-112224084	1	112223775	112224084	310	310	1.00324	1
1:112223775-112224084:DEL:.	1	112223775	112224084	309	1:112223775-112224084	1	112223775	112224084	310	310	1.00324	1
1:112223775-112224084:DEL:.	1	112223775	112224084	309	1:112223775-112224084	1	112223775	112224084	310	310	1.00324	1
1:112287126-112287189:DEL:.	1	112287126	112287189	63	-	-	-	-	-	-	-	-
1:112439286-112439803:DEL:.	1	112439286	112439803	517	-	-	-	-	-	-	-	-
1:112486193-112486469:DEL:.	1	112486193	112486469	276	-	-	-	-	-	-	-	-
1:112568555-112568765:DEL:.	1	112568555	112568765	210	1:112568556-112568766	1	112568556	112568766	211	210	1	0.995261
1:112792284-112793980:DEL:.	1	112792284	112793980	1696	1:112792285-112793981	1	112792285	112793981	1697	1696	1	0.999411
1:112932764-112933083:DEL:.	1	112932764	112933083	319	1:112932766-112933083	1	112932766	112933083	318	318	0.996865	1
1:11308246-11308986:DEL:.	1	11308246	11308986	740	-	-	-	-	-	-	-	-
1:113183216-113183270:DEL:.	1	113183216	113183270	54	-	-	-	-	-	-	-	-
1:113241480-113243008:DEL:.	1	113241480	113243008	1528	1:113241626-113243010	1	113241626	113243010	1385	1383	0.905105	0.998556
1:11349158-11349353:DEL:.	1	11349158	11349353	195	1:11349159-11349336	1	11349159	11349336	178	178	0.912821	1
1:11349158-11349353:DEL:.	1	11349158	11349353	195	1:11349159-11349336	1	11349159	11349336	178	178	0.912821	1
1:11349158-11349353:DEL:.	1	11349158	11349353	195	1:11349159-11349336	1	11349159	11349336	178	178	0.912821	1
1:11349158-11349353:DEL:.	1	11349158	11349353	195	1:11349159-11349336	1	11349159	11349336	178	178	0.912821	1
1:1136859-1136942:DEL:.	1	1136859	1136942	83	-	-	-	-	-	-	-	-
1:113865930-113866320:DEL:.	1	113865930	113866320	390	1:113865980-113866274	1	113865980	113866274	295	295	0.75641	1
1:113865930-113866320:DEL:.	1	113865930	113866320	390	1:113865980-113866274	1	113865980	113866274	295	295	0.75641	1
1:113865930-113866320:DEL:.	1	113865930	113866320	390	1:113865980-113866274	1	113865980	113866274	295	295	0.75641	1
1:113865930-113866320:DEL:.	1	113865930	113866320	390	1:113865980-113866274	1	113865980	113866274	295	295	0.75641	1
1:113891235-113894908:DEL:.	1	113891235	113894908	3673	1:113891236-113894908	1	113891236	113894908	3673	3673	1	1
1:113891235-113894908:DEL:.	1	113891235	113894908	3673	1:113891236-113894908	1	113891236	113894908	3673	3673	1	1
1:113891235-113894908:DEL:.	1	113891235	113894908	3673	1:113891236-113894908	1	113891236	113894908	3673	3673	1	1
1:113891235-113894908:DEL:.	1	113891235	113894908	3673	1:113891236-113894908	1	113891236	113894908	3673	3673	1	1
1:114011620-114011909:DEL:.	1	114011620	114011909	289	1:114011621-114011911	1	114011621	114011911	291	289	1	0.993127
1:114114973-114115191:DEL:.	1	114114973	114115191	218	-	-	-	-	-	-	-	-
1:114191696-114191773:DEL:.	1	114191696	114191773	77	-	-	-	-	-	-	-	-
1:114460199-114460508:DEL:.	1	114460199	114460508	309	1:114460201-114460508	1	114460201	114460508	308	308	0.996764	1
1:114831832-114835104:DEL:.	1	114831832	114835104	3272	-	-	-	-	-	-	-	-
1:115089669-115089971:DEL:.	1	115089669	115089971	302	-	-	-	-	-	-	-	-
1:115548891-115549024:DEL:.	1	115548891	115549024	133	-	-	-	-	-	-	-	-
1:115702771-115703554:DEL:.	1	115702771	115703554	783	1:115702772-115703536	1	115702772	115703536	765	765	0.977011	1
1:115702771-115703554:DEL:.	1	115702771	115703554	783	1:115702772-115703536	1	115702772	115703536	765	765	0.977011	1
1:115702771-115703554:DEL:.	1	115702771	115703554	783	1:115702772-115703536	1	115702772	115703536	765	765	0.977011	1
1:115702771-115703554:DEL:.	1	115702771	115703554	783	1:115702772-115703536	1	115702772	115703536	765	765	0.977011	1
1:115715757-115715815:DEL:.	1	115715757	115715815	58	-	-	-	-	-	-	-	-
1:115903364-115903670:DEL:.	1	115903364	115903670	306	1:115903365-115903670	1	115903365	115903670	306	306	1	1
1:115903364-115903670:DEL:.	1	115903364	115903670	306	1:115903365-115903670	1	115903365	115903670	306	306	1	1
1:115903364-115903670:DEL:.	1	115903364	115903670	306	1:115903365-115903670	1	115903365	115903670	306	306	1	1
1:115903364-115903670:DEL:.	1	115903364	115903670	306	1:115903365-115903670	1	115903365	115903670	306	306	1	1
1:115952307-115952594:DEL:.	1	115952307	115952594	287	1:115952309-115952593	1	115952309	115952593	285	285	0.993031	1
1:115952307-115952594:DEL:.	1	115952307	115952594	287	1:115952309-115952593	1	115952309	115952593	285	285	0.993031	1
1:115952307-115952594:DEL:.	1	115952307	115952594	287	1:115952309-115952593	1	115952309	115952593	285	285	0.993031	1
1:115952307-115952594:DEL:.	1	115952307	115952594	287	1:115952309-115952593	1	115952309	115952593	285	285	0.993031	1
1:115967938-115968252:DEL:.	1	115967938	115968252	314	-	-	-	-	-	-	-	-
1:116282409-116282740:DEL:.	1	116282409	116282740	331	1:116282410-116282740	1	116282410	116282740	331	331	1	1
1:116282409-116282740:DEL:.	1	116282409	116282740	331	1:116282410-116282740	1	116282410	116282740	331	331	1	1
1:116282409-116282740:DEL:.	1	116282409	116282740	331	1:116282410-116282740	1	116282410	116282740	331	331	1	1
1:116282409-116282740:DEL:.	1	116282409	116282740	331	1:116282410-116282740	1	116282410	116282740	331	331	1	1
1:116690407-116690708:DEL:.	1	116690407	116690708	301	-	-	-	-	-	-	-	-
1:116723384-116723478:DEL:.	1	116723384	116723478	94	-	-	-	-	-	-	-	-
1:116735576-116735876:DEL:.	1	116735576	116735876	300	-	-	-	-	-	-	-	-
1:116741452-116743222:DEL:.	1	116741452	116743222	1770	-	-	-	-	-	-	-	-
1:116747916-116750635:DEL:.	1	116747916	116750635	2719	1:116747916-116750637	1	116747916	116750637	2722	2720	1.00037	0.999265
1:116747916-116750635:DEL:.	1	116747916	116750635	2719	1:116747916-116750637	1	116747916	116750637	2722	2720	1.00037	0.999265
1:116747916-116750635:DEL:.	1	116747916	116750635	2719	1:116747916-116750637	1	116747916	116750637	2722	2720	1.00037	0.999265
1:116747916-116750635:DEL:.	1	116747916	116750635	2719	1:116747916-116750637	1	116747916	116750637	2722	2720	1.00037	0.999265
1:116845395-116845488:DEL:.	1	116845395	116845488	93	1:116845393-116845494	1	116845393	116845494	102	94	1.01075	0.921569
1:116845395-116845488:DEL:.	1	116845395	116845488	93	1:116845393-116845494	1	116845393	116845494	102	94	1.01075	0.921569
1:116845395-116845488:DEL:.	1	116845395	116845488	93	1:116845393-116845494	1	116845393	116845494	102	94	1.01075	0.921569
1:116845395-116845488:DEL:.	1	116845395	116845488	93	1:116845393-116845494	1	116845393	116845494	102	94	1.01075	0.921569
1:117218724-117218776:DEL:.	1	117218724	117218776	52	1:117218725-117218778	1	117218725	117218778	54	52	1	0.962963
1:117526194-117526463:DEL:.	1	117526194	117526463	269	-	-	-	-	-	-	-	-
1:11818282-11818734:DEL:.	1	11818282	11818734	452	-	-	-	-	-	-	-	-
1:118522507-118522767:DEL:.	1	118522507	118522767	260	-	-	-	-	-	-	-	-
1:118536882-118539704:DEL:.	1	118536882	118539704	2822	-	-	-	-	-	-	-	-
1:118933723-118935068:DEL:.	1	118933723	118935068	1345	-	-	-	-	-	-	-	-
1:119004479-119004674:DEL:.	1	119004479	119004674	195	1:119004492-119004669	1	119004492	119004669	178	178	0.912821	1
1:119004479-119004674:DEL:.	1	119004479	119004674	195	1:119004492-119004669	1	119004492	119004669	178	178	0.912821	1
1:119004479-119004674:DEL:.	1	119004479	119004674	195	1:119004492-119004669	1	119004492	119004669	178	178	0.912821	1
1:119004479-119004674:DEL:.	1	119004479	119004674	195	1:119004492-119004669	1	119004492	119004669	178	178	0.912821	1
1:119130997-119131248:DEL:.	1	119130997	119131248	251	1:119131020-119131248	1	119131020	119131248	229	229	0.912351	1
1:119130997-119131248:DEL:.	1	119130997	119131248	251	1:119131020-119131248	1	119131020	119131248	229	229	0.912351	1
1:119130997-119131248:DEL:.	1	119130997	119131248	251	1:119131020-119131248	1	119131020	119131248	229	229	0.912351	1
1:119130997-119131248:DEL:.	1	119130997	119131248	251	1:119131020-119131248	1	119131020	119131248	229	229	0.912351	1
1:119154722-119155024:DEL:.	1	119154722	119155024	302	-	-	-	-	-	-	-	-
1:119197858-119198254:DEL:.	1	119197858	119198254	396	1:119197861-119198255	1	119197861	119198255	395	394	0.994949	0.997468
1:119564438-119564908:DEL:.	1	119564438	119564908	470	1:119564440-119564908	1	119564440	119564908	469	469	0.997872	1
1:119785918-119785974:DEL:.	1	119785918	119785974	56	1:119785876-119785983	1	119785876	119785983	108	57	1.01786	0.527778
1:119785918-119785974:DEL:.	1	119785918	119785974	56	1:119785876-119785983	1	119785876	119785983	108	57	1.01786	0.527778
1:119785918-119785974:DEL:.	1	119785918	119785974	56	1:119785876-119785983	1	119785876	119785983	108	57	1.01786	0.527778
1:119785918-119785974:DEL:.	1	119785918	119785974	56	1:119785876-119785983	1	119785876	119785983	108	57	1.01786	0.527778
1:119791974-119792951:DEL:.	1	119791974	119792951	977	-	-	-	-	-	-	-	-
1:119848285-119848557:DEL:.	1	119848285	119848557	272	1:119848287-119848557	1	119848287	119848557	271	271	0.996324	1
1:11986843-11986971:DEL:.	1	11986843	11986971	128	1:11986845-11986971	1	11986845	11986971	127	127	0.992188	1
1:11986843-11986971:DEL:.	1	11986843	11986971	128	1:11986845-11986971	1	11986845	11986971	127	127	0.992188	1
1:11986843-11986971:DEL:.	1	11986843	11986971	128	1:11986845-11986971	1	11986845	11986971	127	127	0.992188	1
1:11986843-11986971:DEL:.	1	11986843	11986971	128	1:11986845-11986971	1	11986845	11986971	127	127	0.992188	1
1:119943032-119943191:DEL:.	1	119943032	119943191	159	1:119943033-119943193	1	119943033	119943193	161	159	1	0.987578
1:119943032-119943191:DEL:.	1	119943032	119943191	159	1:119943033-119943193	1	119943033	119943193	161	159	1	0.987578
1:119943032-119943191:DEL:.	1	119943032	119943191	159	1:119943033-119943193	1	119943033	119943193	161	159	1	0.987578
1:119943032-119943191:DEL:.	1	119943032	119943191	159	1:119943033-119943193	1	119943033	119943193	161	159	1	0.987578
1:119967835-119967964:DEL:.	1	119967835	119967964	129	-	-	-	-	-	-	-	-
1:120349125-120349423:DEL:.	1	120349125	120349423	298	-	-	-	-	-	-	-	-
1:120712089-120713478:DEL:.	1	120712089	120713478	1389	-	-	-	-	-	-	-	-
1:120903704-120904013:DEL:.	1	120903704	120904013	309	-	-	-	-	-	-	-	-
1:120990411-120990476:DEL:.	1	120990411	120990476	65	-	-	-	-	-	-	-	-
1:1211581-1212142:DEL:.	1	1211581	1212142	561	-	-	-	-	-	-	-	-
1:121322686-121322898:DEL:.	1	121322686	121322898	212	-	-	-	-	-	-	-	-
1:121927866-121930611:DEL:.	1	121927866	121930611	2745	-	-	-	-	-	-	-	-
1:121951118-121952211:DEL:.	1	121951118	121952211	1093	1:121951119-121952212	1	121951119	121952212	1094	1093	1	0.999086
1:121951118-121952211:DEL:.	1	121951118	121952211	1093	1:121951119-121952212	1	121951119	121952212	1094	1093	1	0.999086
1:121951118-121952211:DEL:.	1	121951118	121952211	1093	1:121951119-121952212	1	121951119	121952212	1094	1093	1	0.999086
1:121951118-121952211:DEL:.	1	121951118	121952211	1093	1:121951119-121952212	1	121951119	121952212	1094	1093	1	0.999086
1:12226997-12227272:DEL:.	1	12226997	12227272	275	-	-	-	-	-	-	-	-
1:122844226-122845765:DEL:.	1	122844226	122845765	1539	1:122844226-122845765	1	122844226	122845765	1540	1540	1.00065	1
1:122921558-122921992:DEL:.	1	122921558	122921992	434	1:122921558-122921790	1	122921558	122921790	233	233	0.536866	1
1:123066246-123066545:DEL:.	1	123066246	123066545	299	1:123066247-123066546	1	123066247	123066546	300	299	1	0.996667
1:123066246-123066545:DEL:.	1	123066246	123066545	299	1:123066247-123066546	1	123066247	123066546	300	299	1	0.996667
1:123066246-123066545:DEL:.	1	123066246	123066545	299	1:123066247-123066546	1	123066247	123066546	300	299	1	0.996667
1:123066246-123066545:DEL:.	1	123066246	123066545	299	1:123066247-123066546	1	123066247	123066546	300	299	1	0.996667
1:123158282-123158888:DEL:.	1	123158282	123158888	606	-	-	-	-	-	-	-	-
1:123854894-123855275:DEL:.	1	123854894	123855275	381	1:123854894-123855275	1	123854894	123855275	382	382	1.00262	1
1:123854894-123855275:DEL:.	1	123854894	123855275	381	1:123854894-123855275	1	123854894	123855275	382	382	1.00262	1
1:123854894-123855275:DEL:.	1	123854894	123855275	381	1:123854894-123855275	1	123854894	123855275	382	382	1.00262	1
1:123854894-123855275:DEL:.	1	123854894	123855275	381	1:123854894-123855275	1	123854894	123855275	382	382	1.00262	1
1:1243890-1246947:DEL:.	1	1243890	1246947	3057	1:1243892-1246947	1	1243892	1246947	3056	3056	0.999673	1
1:124767542-124767663:DEL:.	1	124767542	124767663	121	1:124767544-124767664	1	124767544	124767664	121	120	0.991736	0.991736
1:124767542-124767663:DEL:.	1	124767542	124767663	121	1:124767544-124767664	1	124767544	124767664	121	120	0.991736	0.991736
1:124767542-124767663:DEL:.	1	124767542	124767663	121	1:124767544-124767664	1	124767544	124767664	121	120	0.991736	0.991736
1:124767542-124767663:DEL:.	1	124767542	124767663	121	1:124767544-124767664	1	124767544	124767664	121	120	0.991736	0.991736
1:124773365-124773684:DEL:.	1	124773365	124773684	319	1:124773366-124773685	1	124773366	124773685	320	319	1	0.996875
1:124773365-124773684:DEL:.	1	124773365	124773684	319	1:124773366-124773685	1	124773366	124773685	320	319	1	0.996875
1:124773365-124773684:DEL:.	1	124773365	124773684	319	1:124773366-124773685	1	124773366	124773685	320	319	1	0.996875
1:124773365-124773684:DEL:.	1	124773365	124773684	319	1:124773366-124773685	1	124773366	124773685	320	319	1	0.996875
1:124980698-124980980:DEL:.	1	124980698	124980980	282	1:124980700-124980981	1	124980700	124980981	282	281	0.996454	0.996454
1:124980698-124980980:DEL:.	1	124980698	124980980	282	1:124980700-124980981	1	124980700	124980981	282	281	0.996454	0.996454
1:124980698-124980980:DEL:.	1	124980698	124980980	282	1:124980700-124980981	1	124980700	124980981	282	281	0.996454	0.996454
1:124980698-124980980:DEL:.	1	124980698	124980980	282	1:124980700-124980981	1	124980700	124980981	282	281	0.996454	0.996454
1:125138562-125138789:DEL:.	1	125138562	125138789	227	-	-	-	-	-	-	-	-
1:125146254-125148031:DEL:.	1	125146254	125148031	1777	-	-	-	-	-	-	-	-
1:125148984-125151344:DEL:.	1	125148984	125151344	2360	-	-	-	-	-	-	-	-
1:125416819-125417010:DEL:.	1	125416819	125417010	191	1:125416820-125417129	1	125416820	125417129	310	191	1	0.616129
1:125416819-125417010:DEL:.	1	125416819	125417010	191	1:125416820-125417129	1	125416820	125417129	310	191	1	0.616129
1:125416819-125417010:DEL:.	1	125416819	125417010	191	1:125416820-125417129	1	125416820	125417129	310	191	1	0.616129
1:125416819-125417010:DEL:.	1	125416819	125417010	191	1:125416820-125417129	1	125416820	125417129	310	191	1	0.616129
1:125674805-125674929:DEL:.	1	125674805	125674929	124	1:125674807-125674929	1	125674807	125674929	123	123	0.991935	1
1:125674805-125674929:DEL:.	1	125674805	125674929	124	1:125674807-125674929	1	125674807	125674929	123	123	0.991935	1
1:125674805-125674929:DEL:.	1	125674805	125674929	124	1:125674807-125674929	1	125674807	125674929	123	123	0.991935	1
1:125674805-125674929:DEL:.	1	125674805	125674929	124	1:125674807-125674929	1	125674807	125674929	123	123	0.991935	1
1:125772859-125773146:DEL:.	1	125772859	125773146	287	1:125772860-125773147	1	125772860	125773147	288	287	1	0.996528
1:125772859-125773146:DEL:.	1	125772859	125773146	287	1:125772860-125773147	1	125772860	125773147	288	287	1	0.996528
1:125772859-125773146:DEL:.	1	125772859	125773146	287	1:125772860-125773147	1	125772860	125773147	288	287	1	0.996528
1:125772859-125773146:DEL:.	1	125772859	125773146	287	1:125772860-125773147	1	125772860	125773147	288	287	1	0.996528
1:125773628-125774189:DEL:.	1	125773628	125774189	561	1:125773629-125774189	1	125773629	125774189	561	561	1	1
1:125773628-125774189:DEL:.	1	125773628	125774189	561	1:125773629-125774189	1	125773629	125774189	561	561	1	1
1:125773628-125774189:DEL:.	1	125773628	125774189	561	1:125773629-125774189	1	125773629	125774189	561	561	1	1
1:125773628-125774189:DEL:.	1	125773628	125774189	561	1:125773629-125774189	1	125773629	125774189	561	561	1	1
1:125913971-125914270:DEL:.	1	125913971	125914270	299	-	-	-	-	-	-	-	-
1:125969530-125970208:DEL:.	1	125969530	125970208	678	1:125969533-125970208	1	125969533	125970208	676	676	0.99705	1
1:125969530-125970208:DEL:.	1	125969530	125970208	678	1:125969533-125970208	1	125969533	125970208	676	676	0.99705	1
1:125969530-125970208:DEL:.	1	125969530	125970208	678	1:125969533-125970208	1	125969533	125970208	676	676	0.99705	1
1:125969530-125970208:DEL:.	1	125969530	125970208	678	1:125969533-125970208	1	125969533	125970208	676	676	0.99705	1
1:126084692-126085620:DEL:.	1	126084692	126085620	928	-	-	-	-	-	-	-	-
1:126229941-126233852:DEL:.	1	126229941	126233852	3911	-	-	-	-	-	-	-	-
1:126359111-126360004:DEL:.	1	126359111	126360004	893	1:126359113-126360005	1	126359113	126360005	893	892	0.99888	0.99888
1:126770761-126771351:DEL:.	1	126770761	126771351	590	-	-	-	-	-	-	-	-
1:127011415-127011867:DEL:.	1	127011415	127011867	452	-	-	-	-	-	-	-	-
1:12720243-12720342:DEL:.	1	12720243	12720342	99	-	-	-	-	-	-	-	-
1:127216940-127220190:DEL:.	1	127216940	127220190	3250	1:127216942-127220190	1	127216942	127220190	3249	3249	0.999692	1
1:127455310-127457414:DEL:.	1	127455310	127457414	2104	1:127455312-127457415	1	127455312	127457415	2104	2103	0.999525	0.999525
1:12774863-12775058:DEL:.	1	12774863	12775058	195	1:12774865-12775059	1	12774865	12775059	195	194	0.994872	0.994872
1:12774863-12775058:DEL:.	1	12774863	12775058	195	1:12774865-12775059	1	12774865	12775059	195	194	0.994872	0.994872
1:12774863-12775058:DEL:.	1	12774863	12775058	195	1:12774865-12775059	1	12774865	12775059	195	194	0.994872	0.994872
1:12774863-12775058:DEL:.	1	12774863	12775058	195	1:12774865-12775059	1	12774865	12775059	195	194	0.994872	0.994872
1:127886623-127886697:DEL:.	1	127886623	127886697	74	-	-	-	-	-	-	-	-
1:127984131-127984439:DEL:.	1	127984131	127984439	308	-	-	-	-	-	-	-	-
1:12800102-12801417:DEL:.	1	12800102	12801417	1315	1:12800103-12801418	1	12800103	12801418	1316	1315	1	0.99924
1:12800102-12801417:DEL:.	1	12800102	12801417	1315	1:12800103-12801418	1	12800103	12801418	1316	1315	1	0.99924
1:12800102-12801417:DEL:.	1	12800102	12801417	1315	1:12800103-12801418	1	12800103	12801418	1316	1315	1	0.99924
1:12800102-12801417:DEL:.	1	12800102	12801417	1315	1:12800103-12801418	1	12800103	12801418	1316	1315	1	0.99924
1:128236306-128236617:DEL:.	1	128236306	128236617	311	-	-	-	-	-	-	-	-
1:128449769-128450191:DEL:.	1	128449769	128450191	422	-	-	-	-	-	-	-	-
1:128604462-128604562:DEL:.	1	128604462	128604562	100	1:128604464-128604562	1	128604464	128604562	99	99	0.99	1
1:128673357-128673692:DEL:.	1	128673357	128673692	335	1:128673359-128673694	1	128673359	128673694	336	334	0.997015	0.994048
1:128883750-128884643:DEL:.	1	128883750	128884643	893	-	-	-	-	-	-	-	-
1:12919307-12919775:DEL:.	1	12919307	12919775	468	1:12919308-12919776	1	12919308	12919776	469	468	1	0.997868
1:12919307-12919775:DEL:.	1	12919307	12919775	468	1:12919308-12919776	1	12919308	12919776	469	468	1	0.997868
1:12919307-12919775:DEL:.	1	12919307	12919775	468	1:12919308-12919776	1	12919308	12919776	469	468	1	0.997868
1:12919307-12919775:DEL:.	1	12919307	12919775	468	1:12919308-12919776	1	12919308	12919776	469	468	1	0.997868
1:129236300-129236592:DEL:.	1	129236300	129236592	292	1:129236302-129236594	1	129236302	129236594	293	291	0.996575	0.993174
1:129236300-129236592:DEL:.	1	129236300	129236592	292	1:129236302-129236594	1	129236302	129236594	293	291	0.996575	0.993174
1:129236300-129236592:DEL:.	1	129236300	129236592	292	1:129236302-129236594	1	129236302	129236594	293	291	0.996575	0.993174
1:129236300-129236592:DEL:.	1	129236300	129236592	292	1:129236302-129236594	1	129236302	129236594	293	291	0.996575	0.993174
1:12956032-12956699:DEL:.	1	12956032	12956699	667	-	-	-	-	-	-	-	-
1:13019835-13020653:DEL:.	1	13019835	13020653	818	1:13019837-13020653	1	13019837	13020653	817	817	0.998778	1
1:13019835-13020653:DEL:.	1	13019835	13020653	818	1:13019837-13020653	1	13019837	13020653	817	817	0.998778	1
1:13019835-13020653:DEL:.	1	13019835	13020653	818	1:13019837-13020653	1	13019837	13020653	817	817	0.998778	1
1:13019835-13020653:DEL:.	1	13019835	13020653	818	1:13019837-13020653	1	13019837	13020653	817	817	0.998778	1
1:1302078-1302721:DEL:.	1	1302078	1302721	643	-	-	-	-	-	-	-	-
1:130222148-130222479:DEL:.	1	130222148	130222479	331	1:130222149-130222479	1	130222149	130222479	331	331	1	1
1:130222148-130222479:DEL:.	1	130222148	130222479	331	1:130222149-130222479	1	130222149	130222479	331	331	1	1
1:130222148-130222479:DEL:.	1	130222148	130222479	331	1:130222149-130222479	1	130222149	130222479	331	331	1	1
1:130222148-130222479:DEL:.	1	130222148	130222479	331	1:130222149-130222479	1	130222149	130222479	331	331	1	1
1:13100449-13101098:DEL:.	1	13100449	13101098	649	-	-	-	-	-	-	-	-
1:13109315-13109831:DEL:.	1	13109315	13109831	516	-	-	-	-	-	-	-	-
1:13111364-13112057:DEL:.	1	13111364	13112057	693	-	-	-	-	-	-	-	-
1:13141402-13141476:DEL:.	1	13141402	13141476	74	-	-	-	-	-	-	-	-
1:131460384-131461555:DEL:.	1	131460384	131461555	1171	-	-	-	-	-	-	-	-
1:131507418-131507471:DEL:.	1	131507418	131507471	53	-	-	-	-	-	-	-	-
1:13158495-13158564:DEL:.	1	13158495	13158564	69	-	-	-	-	-	-	-	-
1:131679012-131679284:DEL:.	1	131679012	131679284	272	1:131679014-131679284	1	131679014	131679284	271	271	0.996324	1
1:131867286-131868193:DEL:.	1	131867286	131868193	907	-	-	-	-	-	-	-	-
1:131978151-131981453:DEL:.	1	131978151	131981453	3302	-	-	-	-	-	-	-	-
1:132020279-132028360:DEL:.	1	132020279	132028360	8081	1:132020281-132028360	1	132020281	132028360	8080	8080	0.999876	1
1:132199912-132199992:DEL:.	1	132199912	132199992	80	-	-	-	-	-	-	-	-
1:132573229-132574832:DEL:.	1	132573229	132574832	1603	-	-	-	-	-	-	-	-
1:132735097-132735354:DEL:.	1	132735097	132735354	257	1:132735099-132735354	1	132735099	132735354	256	256	0.996109	1
1:132738568-132738658:DEL:.	1	132738568	132738658	90	1:132738568-132738659	1	132738568	132738659	92	91	1.01111	0.98913
1:13315802-13316249:DEL:.	1	13315802	13316249	447	-	-	-	-	-	-	-	-
1:133504318-133504398:DEL:.	1	133504318	133504398	80	-	-	-	-	-	-	-	-
1:133522425-133522714:DEL:.	1	133522425	133522714	289	1:133522426-133522713	1	133522426	133522713	288	288	0.99654	1
1:133522425-133522714:DEL:.	1	133522425	133522714	289	1:133522426-133522713	1	133522426	133522713	288	288	0.99654	1
1:133522425-133522714:DEL:.	1	133522425	133522714	289	1:133522426-133522713	1	133522426	133522713	288	288	0.99654	1
1:133522425-133522714:DEL:.	1	133522425	133522714	289	1:133522426-133522713	1	133522426	133522713	288	288	0.99654	1
1:134540472-134540694:DEL:.	1	134540472	134540694	222	1:134540474-134540694	1	134540474	134540694	221	221	0.995495	1
1:134729704-134730004:DEL:.	1	134729704	134730004	300	1:134729704-134730004	1	134729704	134730004	301	301	1.00333	1
1:134729704-134730004:DEL:.	1	134729704	134730004	300	1:134729704-134730004	1	134729704	134730004	301	301	1.00333	1
1:134729704-134730004:DEL:.	1	134729704	134730004	300	1:134729704-134730004	1	134729704	134730004	301	301	1.00333	1
1:134729704-134730004:DEL:.	1	134729704	134730004	300	1:134729704-134730004	1	134729704	134730004	301	301	1.00333	1
1:135513418-135514434:DEL:.	1	135513418	135514434	1016	1:135513420-135514434	1	135513420	135514434	1015	1015	0.999016	1
1:135513418-135514434:DEL:.	1	135513418	135514434	1016	1:135513420-135514434	1	135513420	135514434	1015	1015	0.999016	1
1:135513418-135514434:DEL:.	1	135513418	135514434	1016	1:135513420-135514434	1	135513420	135514434	1015	1015	0.999016	1
1:135513418-135514434:DEL:.	1	135513418	135514434	1016	1:135513420-135514434	1	135513420	135514434	1015	1015	0.999016	1
1:135521047-135521115:DEL:.	1	135521047	135521115	68	-	-	-	-	-	-	-	-
1:13604480-13604584:DEL:.	1	13604480	13604584	104	1:13604478-13604585	1	13604478	13604585	108	105	1.00962	0.972222
1:13604480-13604584:DEL:.	1	13604480	13604584	104	1:13604478-13604585	1	13604478	13604585	108	105	1.00962	0.972222
1:13604480-13604584:DEL:.	1	13604480	13604584	104	1:13604478-13604585	1	13604478	13604585	108	105	1.00962	0.972222
1:13604480-13604584:DEL:.	1	13604480	13604584	104	1:13604478-13604585	1	13604478	13604585	108	105	1.00962	0.972222
1:13607344-13607771:DEL:.	1	13607344	13607771	427	-	-	-	-	-	-	-	-
1:136261251-136264397:DEL:.	1	136261251	136264397	3146	-	-	-	-	-	-	-	-
1:13634156-13634675:DEL:.	1	13634156	13634675	519	-	-	-	-	-	-	-	-
1:136554308-136556285:DEL:.	1	136554308	136556285	1977	1:136554309-136556287	1	136554309	136556287	1979	1977	1	0.998989
1:137172838-137173132:DEL:.	1	137172838	137173132	294	1:137172840-137173132	1	137172840	137173132	293	293	0.996599	1
1:137172838-137173132:DEL:.	1	137172838	137173132	294	1:137172840-137173132	1	137172840	137173132	293	293	0.996599	1
1:137172838-137173132:DEL:.	1	137172838	137173132	294	1:137172840-137173132	1	137172840	137173132	293	293	0.996599	1
1:137172838-137173132:DEL:.	1	137172838	137173132	294	1:137172840-137173132	1	137172840	137173132	293	293	0.996599	1
1:138157515-138157712:DEL:.	1	138157515	138157712	197	1:138157521-138157712	1	138157521	138157712	192	192	0.974619	1
1:138307584-138307902:DEL:.	1	138307584	138307902	318	-	-	-	-	-	-	-	-
1:138377943-138378177:DEL:.	1	138377943	138378177	234	1:138377992-138378029	1	138377992	138378029	38	38	0.162393	1
1:138377943-138378177:DEL:.	1	138377943	138378177	234	1:138377992-138378029	1	138377992	138378029	38	38	0.162393	1
1:138377943-138378177:DEL:.	1	138377943	138378177	234	1:138377992-138378029	1	138377992	138378029	38	38	0.162393	1
1:138377943-138378177:DEL:.	1	138377943	138378177	234	1:138377992-138378029	1	138377992	138378029	38	38	0.162393	1
1:138745511-138745788:DEL:.	1	138745511	138745788	277	-	-	-	-	-	-	-	-
1:138890394-138890450:DEL:.	1	138890394	138890450	56	-	-	-	-	-	-	-	-
1:138975001-138975294:DEL:.	1	138975001	138975294	293	-	-	-	-	-	-	-	-
1:139332686-139332768:DEL:.	1	139332686	139332768	82	1:139332687-139332756	1	139332687	139332756	70	70	0.853659	1
1:139332686-139332768:DEL:.	1	139332686	139332768	82	1:139332687-139332756	1	139332687	139332756	70	70	0.853659	1
1:139332686-139332768:DEL:.	1	139332686	139332768	82	1:139332687-139332756	1	139332687	139332756	70	70	0.853659	1
1:139332686-139332768:DEL:.	1	139332686	139332768	82	1:139332687-139332756	1	139332687	139332756	70	70	0.853659	1
1:140413691-140415933:DEL:.	1	140413691	140415933	2242	-	-	-	-	-	-	-	-
1:140633135-140633296:DEL:.	1	140633135	140633296	161	-	-	-	-	-	-	-	-
1:140805090-140806405:DEL:.	1	140805090	140806405	1315	-	-	-	-	-	-	-	-
1:141227219-141227275:DEL:.	1	141227219	141227275	56	-	-	-	-	-	-	-	-
1:141319734-141320341:DEL:.	1	141319734	141320341	607	1:141319736-141320322	1	141319736	141320322	587	587	0.967051	1
1:141319734-141320341:DEL:.	1	141319734	141320341	607	1:141319736-141320322	1	141319736	141320322	587	587	0.967051	1
1:141319734-141320341:DEL:.	1	141319734	141320341	607	1:141319736-141320322	1	141319736	141320322	587	587	0.967051	1
1:141319734-141320341:DEL:.	1	141319734	141320341	607	1:141319736-141320322	1	141319736	141320322	587	587	0.967051	1
1:141403567-141403720:DEL:.	1	141403567	141403720	153	-	-	-	-	-	-	-	-
1:141946349-141946920:DEL:.	1	141946349	141946920	571	-	-	-	-	-	-	-	-
1:141951888-141952146:DEL:.	1	141951888	141952146	258	-	-	-	-	-	-	-	-
1:142004421-142004502:DEL:.	1	142004421	142004502	81	-	-	-	-	-	-	-	-
1:142072694-142072820:DEL:.	1	142072694	142072820	126	-	-	-	-	-	-	-	-
1:142272364-142272953:DEL:.	1	142272364	142272953	589	1:142272366-142272953	1	142272366	142272953	588	588	0.998302	1
1:142272364-142272953:DEL:.	1	142272364	142272953	589	1:142272366-142272953	1	142272366	142272953	588	588	0.998302	1
1:142272364-142272953:DEL:.	1	142272364	142272953	589	1:142272366-142272953	1	142272366	142272953	588	588	0.998302	1
1:142272364-142272953:DEL:.	1	142272364	142272953	589	1:142272366-142272953	1	142272366	142272953	588	588	0.998302	1
1:142359141-142360133:DEL:.	1	142359141	142360133	992	-	-	-	-	-	-	-	-
1:142436335-142436407:DEL:.	1	142436335	142436407	72	-	-	-	-	-	-	-	-
1:142437706-142438791:DEL:.	1	142437706	142438791	1085	-	-	-	-	-	-	-	-
1:142536810-142536901:DEL:.	1	142536810	142536901	91	-	-	-	-	-	-	-	-
1:142541028-142556856:DEL:.	1	142541028	142556856	15828	1:142543176-142543261	1	142543176	142543261	86	86	0.00543341	1
1:142541028-142556856:DEL:.	1	142541028	142556856	15828	1:142543176-142543261	1	142543176	142543261	86	86	0.00543341	1
1:142541028-142556856:DEL:.	1	142541028	142556856	15828	1:142543176-142543261	1	142543176	142543261	86	86	0.00543341	1
1:142541028-142556856:DEL:.	1	142541028	142556856	15828	1:142543176-142543261	1	142543176	142543261	86	86	0.00543341	1
1:142543175-142543260:DEL:.	1	142543175	142543260	85	1:142543176-142543261	1	142543176	142543261	86	85	1	0.988372
1:142543175-142543260:DEL:.	1	142543175	142543260	85	1:142543176-142543261	1	142543176	142543261	86	85	1	0.988372
1:142543175-142543260:DEL:.	1	142543175	142543260	85	1:142543176-142543261	1	142543176	142543261	86	85	1	0.988372
1:142543175-142543260:DEL:.	1	142543175	142543260	85	1:142543176-142543261	1	142543176	142543261	86	85	1	0.988372
1:142585755-142588488:DEL:.	1	142585755	142588488	2733	-	-	-	-	-	-	-	-
1:142704056-142704309:DEL:.	1	142704056	142704309	253	1:142704049-142704309	1	142704049	142704309	261	254	1.00395	0.97318
1:142704056-142704309:DEL:.	1	142704056	142704309	253	1:142704049-142704309	1	142704049	142704309	261	254	1.00395	0.97318
1:142704056-142704309:DEL:.	1	142704056	142704309	253	1:142704049-142704309	1	142704049	142704309	261	254	1.00395	0.97318
1:142704056-142704309:DEL:.	1	142704056	142704309	253	1:142704049-142704309	1	142704049	142704309	261	254	1.00395	0.97318
1:142928706-142928783:DEL:.	1	142928706	142928783	77	-	-	-	-	-	-	-	-
1:14327849-14328036:DEL:.	1	14327849	14328036	187	1:14327849-14328037	1	14327849	14328037	189	188	1.00535	0.994709
1:143443307-143445638:DEL:.	1	143443307	143445638	2331	-	-	-	-	-	-	-	-
1:143469725-143470013:DEL:.	1	143469725	143470013	288	1:143469726-143470014	1	143469726	143470014	289	288	1	0.99654
1:143469725-143470013:DEL:.	1	143469725	143470013	288	1:143469726-143470014	1	143469726	143470014	289	288	1	0.99654
1:143469725-143470013:DEL:.	1	143469725	143470013	288	1:143469726-143470014	1	143469726	143470014	289	288	1	0.99654
1:143469725-143470013:DEL:.	1	143469725	143470013	288	1:143469726-143470014	1	143469726	143470014	289	288	1	0.99654
1:143809400-143809911:DEL:.	1	143809400	143809911	511	1:143809399-143809912	1	143809399	143809912	514	512	1.00196	0.996109
1:144108346-144108399:DEL:.	1	144108346	144108399	53	-	-	-	-	-	-	-	-
1:144709039-144709149:DEL:.	1	144709039	144709149	110	1:144709019-144709167	1	144709019	144709167	149	111	1.00909	0.744966
1:144877729-144877846:DEL:.	1	144877729	144877846	117	1:144877730-144877847	1	144877730	144877847	118	117	1	0.991525
1:144877729-144877846:DEL:.	1	144877729	144877846	117	1:144877730-144877847	1	144877730	144877847	118	117	1	0.991525
1:144877729-144877846:DEL:.	1	144877729	144877846	117	1:144877730-144877847	1	144877730	144877847	118	117	1	0.991525
1:144877729-144877846:DEL:.	1	144877729	144877846	117	1:144877730-144877847	1	144877730	144877847	118	117	1	0.991525
1:145405443-145405553:DEL:.	1	145405443	145405553	110	-	-	-	-	-	-	-	-
1:145549914-145549982:DEL:.	1	145549914	145549982	68	-	-	-	-	-	-	-	-
1:145598845-145598976:DEL:.	1	145598845	145598976	131	1:145598847-145598977	1	145598847	145598977	131	130	0.992366	0.992366
1:146165149-146165988:DEL:.	1	146165149	146165988	839	-	-	-	-	-	-	-	-
1:146165150-146166239:DEL:.	1	146165150	146166239	1089	-	-	-	-	-	-	-	-
1:146914230-146914520:DEL:.	1	146914230	146914520	290	1:146914231-146914520	1	146914231	146914520	290	290	1	1
1:146914230-146914520:DEL:.	1	146914230	146914520	290	1:146914231-146914520	1	146914231	146914520	290	290	1	1
1:146914230-146914520:DEL:.	1	146914230	146914520	290	1:146914231-146914520	1	146914231	146914520	290	290	1	1
1:146914230-146914520:DEL:.	1	146914230	146914520	290	1:146914231-146914520	1	146914231	146914520	290	290	1	1
1:146979944-146980921:DEL:.	1	146979944	146980921	977	-	-	-	-	-	-	-	-
1:147367685-147368018:DEL:.	1	147367685	147368018	333	-	-	-	-	-	-	-	-
1:147433822-147434116:DEL:.	1	147433822	147434116	294	-	-	-	-	-	-	-	-
1:147930274-147931181:DEL:.	1	147930274	147931181	907	-	-	-	-	-	-	-	-
1:148353071-148353975:DEL:.	1	148353071	148353975	904	-	-	-	-	-	-	-	-
1:148777374-148777457:DEL:.	1	148777374	148777457	83	-	-	-	-	-	-	-	-
1:149377836-149378009:DEL:.	1	149377836	149378009	173	-	-	-	-	-	-	-	-
1:149605461-149605729:DEL:.	1	149605461	149605729	268	1:149605462-149605730	1	149605462	149605730	269	268	1	0.996283
1:149605461-149605729:DEL:.	1	149605461	149605729	268	1:149605462-149605730	1	149605462	149605730	269	268	1	0.996283
1:149605461-149605729:DEL:.	1	149605461	149605729	268	1:149605462-149605730	1	149605462	149605730	269	268	1	0.996283
1:149605461-149605729:DEL:.	1	149605461	149605729	268	1:149605462-149605730	1	149605462	149605730	269	268	1	0.996283
1:149783489-149784177:DEL:.	1	149783489	149784177	688	1:149783491-149784177	1	149783491	149784177	687	687	0.998547	1
1:149783489-149784177:DEL:.	1	149783489	149784177	688	1:149783491-149784177	1	149783491	149784177	687	687	0.998547	1
[truncated: 54,506 more rows]

## Sheet: Tab.S5
Table S5. Summary statistics of overlapping rate between Meishan NGS SV and SVs derived from long-read-based assembly comparison of MSCAAS v1 and Sscrofa11.1.
[truncated: 3 more rows]

[truncated: 7 more sheets: Tab.S6, Tab.S7, Tab.S8, Tab.S9, Tab.S10, Tab.S11, Tab.S12]
