# Supplementary material for: Mapping and functional characterization of structural variation in 1060 pig genomes
Source: Genome Biol. 2024 May 7;25:116. doi: 10.1186/s13059-024-03253-3 (PMC11075355; doi:10.1186/s13059-024-03253-3)
Supplement: Supplementary file 3 — Additional file 3: Table S13. Locations of SV-related enhancers and promoters. Table S14. Proportions of SV-related regulators in various locations of tissues. Table S15. Statistics of SV-related QTL. Table S16. QTL mapping SV for individual genome. Table S17. Locations of group-specific or high FST SVs. Table S18. Summary of group-specific or group-differential SVs. Table S19. GO enrichment results of genes in group-specific or group-differential SVs. Table S20. KEGG pathway analysis of genes mapping/flanking group-specific or group-differential SVs. Table S21. RNA-seq sample list in AS and EU ancestral group comparison. Table S22. Statistics of RNA-seq samples for AS and EU comparison. Table S23. The SV and gene list for AS and EU comparison. Table S24. SV-related DEGs for AS and EU ancestral group comparison. Table S25. Statistics of multiple-tissue SV-related DEGs between AS and EU groups. Table S26. Statistics of SV-related multiple-tissue DEGs with discordant expression levels between tissues. Table S27. TWAS annotation of SV-related multiple-tissue DEGs between AS and EU pigs. Table S28. Allele frequency of MYO5A DEL in each population. Table S29. RNA-seq sample list in SV-related analyses for sub-populations. Table S30. SV-related DEGs for sub-population comparisons. Table S31. Length statistics for chromatin states in the chr8:130924619-130980283 DUP region. Table S32. Median r2 values for 1060 pigs, 425 EUC pigs, and 187 Yorkshire pigs at different genomic distances. Table S33. Proportions of SV with linked, tagged, and highly-tagged r2 with SNPs. Table S34. Proportions of SV with linked, tagged, and highly-tagged r2 with functional SNPs. Table S35. List of SV-linked functional SNPs with multiple signals for 1060 pigs. Table S36. List of SV directly overlapped e/sGenes for their linked SNPs in 1060 pigs. Table S37. List of the 51 bp DEL overlapped enhancers in 14 tissues. Table S38. List of the 51 bp DEL-linked SNPs. Table S39. List of QTLs mapped within t [file 13059_2024_3253_MOESM3_ESM.xlsx]

## Sheet: Tab.S13
Table S13. Locations of SV-related enhancers and promoters.
SV	Regulator	Regulator ID	Tissue	Location	Regulator feature	Gene ID
1:100362968-100362968:BND:32951_1	Enhancer	1:100362800-100363000	Hypothalamus	intron	Enhancer intron	ENSSSCG00000004521
1:100513415-100514202:DEL:.	Enhancer	1:100514000-100514200	Duodenum	intergenic	Enhancer intergenic	-
1:100513415-100514202:DEL:.	Enhancer	1:100514000-100514200	Duodenum	gene flanking	Enhancer gene flanking	ENSSSCG00000004521
1:100513415-100514202:DEL:.	Enhancer	1:100514000-100514200	Duodenum	gene flanking	Enhancer gene flanking	ENSSSCG00000004524
1:100513415-100514202:DEL:.	Enhancer	1:100514000-100514200	Ileum	intergenic	Enhancer intergenic	-
1:100513415-100514202:DEL:.	Enhancer	1:100514000-100514200	Ileum	gene flanking	Enhancer gene flanking	ENSSSCG00000004524
1:100513415-100514202:DEL:.	Enhancer	1:100514000-100514200	Ileum	gene flanking	Enhancer gene flanking	ENSSSCG00000004521
1:100513415-100514202:DEL:.	Enhancer	1:100514000-100514200	Jejunum	intergenic	Enhancer intergenic	-
1:100513415-100514202:DEL:.	Enhancer	1:100514000-100514200	Jejunum	gene flanking	Enhancer gene flanking	ENSSSCG00000004521
1:100513415-100514202:DEL:.	Enhancer	1:100514000-100514200	Jejunum	gene flanking	Enhancer gene flanking	ENSSSCG00000004524
1:100513415-100514202:DEL:.	Promoter	1:100514200-100515200	Colon	intron	Promoter intron	ENSSSCG00000004524
1:100513415-100514202:DEL:.	Promoter	1:100514200-100515200	Colon	gene flanking	Promoter gene flanking	ENSSSCG00000004521
1:100513415-100514202:DEL:.	Promoter	1:100514200-100515200	Colon	5'-UTR	Promoter 5'-UTR	ENSSSCG00000004524
1:100513415-100514202:DEL:.	Promoter	1:100514200-100515200	Colon	intergenic	Promoter intergenic	-
1:100513415-100514202:DEL:.	Promoter	1:100514200-100515200	Colon	exon	Promoter exon	ENSSSCG00000004524
1:100513415-100514202:DEL:.	Promoter	1:100514200-100515200	Ileum	gene flanking	Promoter gene flanking	ENSSSCG00000004521
1:100513415-100514202:DEL:.	Promoter	1:100514200-100515200	Ileum	intergenic	Promoter intergenic	-
1:100513415-100514202:DEL:.	Promoter	1:100514200-100515200	Ileum	exon	Promoter exon	ENSSSCG00000004524
1:100513415-100514202:DEL:.	Promoter	1:100514200-100515200	Ileum	intron	Promoter intron	ENSSSCG00000004524
1:100513415-100514202:DEL:.	Promoter	1:100514200-100515200	Ileum	5'-UTR	Promoter 5'-UTR	ENSSSCG00000004524
1:100513415-100514202:DEL:.	Promoter	1:100514200-100515200	Jejunum	intergenic	Promoter intergenic	-
1:100513415-100514202:DEL:.	Promoter	1:100514200-100515200	Jejunum	exon	Promoter exon	ENSSSCG00000004524
1:100513415-100514202:DEL:.	Promoter	1:100514200-100515200	Jejunum	5'-UTR	Promoter 5'-UTR	ENSSSCG00000004524
1:100513415-100514202:DEL:.	Promoter	1:100514200-100515200	Jejunum	intron	Promoter intron	ENSSSCG00000004524
1:100513415-100514202:DEL:.	Promoter	1:100514200-100515200	Jejunum	gene flanking	Promoter gene flanking	ENSSSCG00000004521
1:100513415-100514202:DEL:.	Promoter	1:100514200-100515200	Stomach	intron	Promoter intron	ENSSSCG00000004524
1:100513415-100514202:DEL:.	Promoter	1:100514200-100515200	Stomach	exon	Promoter exon	ENSSSCG00000004524
1:100513415-100514202:DEL:.	Promoter	1:100514200-100515200	Stomach	intergenic	Promoter intergenic	-
1:100513415-100514202:DEL:.	Promoter	1:100514200-100515200	Stomach	5'-UTR	Promoter 5'-UTR	ENSSSCG00000004524
1:100513415-100514202:DEL:.	Promoter	1:100514200-100515200	Stomach	gene flanking	Promoter gene flanking	ENSSSCG00000004521
1:100513415-100514202:DEL:.	Promoter	1:100514200-100515400	Cerebellum	intron	Promoter intron	ENSSSCG00000004524
1:100513415-100514202:DEL:.	Promoter	1:100514200-100515400	Cerebellum	5'-UTR	Promoter 5'-UTR	ENSSSCG00000004524
1:100513415-100514202:DEL:.	Promoter	1:100514200-100515400	Cerebellum	intergenic	Promoter intergenic	-
1:100513415-100514202:DEL:.	Promoter	1:100514200-100515400	Cerebellum	exon	Promoter exon	ENSSSCG00000004524
1:100513415-100514202:DEL:.	Promoter	1:100514200-100515400	Cerebellum	gene flanking	Promoter gene flanking	ENSSSCG00000004521
1:100513415-100514202:DEL:.	Promoter	1:100514200-100515400	Cortex	intergenic	Promoter intergenic	-
1:100513415-100514202:DEL:.	Promoter	1:100514200-100515400	Cortex	exon	Promoter exon	ENSSSCG00000004524
1:100513415-100514202:DEL:.	Promoter	1:100514200-100515400	Cortex	intron	Promoter intron	ENSSSCG00000004524
1:100513415-100514202:DEL:.	Promoter	1:100514200-100515400	Cortex	5'-UTR	Promoter 5'-UTR	ENSSSCG00000004524
1:100513415-100514202:DEL:.	Promoter	1:100514200-100515400	Cortex	gene flanking	Promoter gene flanking	ENSSSCG00000004521
1:100513415-100514202:DEL:.	Promoter	1:100514200-100515400	Duodenum	gene flanking	Promoter gene flanking	ENSSSCG00000004521
1:100513415-100514202:DEL:.	Promoter	1:100514200-100515400	Duodenum	intron	Promoter intron	ENSSSCG00000004524
1:100513415-100514202:DEL:.	Promoter	1:100514200-100515400	Duodenum	5'-UTR	Promoter 5'-UTR	ENSSSCG00000004524
1:100513415-100514202:DEL:.	Promoter	1:100514200-100515400	Duodenum	exon	Promoter exon	ENSSSCG00000004524
1:100513415-100514202:DEL:.	Promoter	1:100514200-100515400	Duodenum	intergenic	Promoter intergenic	-
1:100513415-100514202:DEL:.	Promoter	1:100514200-100515400	Hypothalamus	intergenic	Promoter intergenic	-
1:100513415-100514202:DEL:.	Promoter	1:100514200-100515400	Hypothalamus	exon	Promoter exon	ENSSSCG00000004524
1:100513415-100514202:DEL:.	Promoter	1:100514200-100515400	Hypothalamus	gene flanking	Promoter gene flanking	ENSSSCG00000004521
1:100513415-100514202:DEL:.	Promoter	1:100514200-100515400	Hypothalamus	5'-UTR	Promoter 5'-UTR	ENSSSCG00000004524
1:100513415-100514202:DEL:.	Promoter	1:100514200-100515400	Hypothalamus	intron	Promoter intron	ENSSSCG00000004524
1:100513415-100514202:DEL:.	Promoter	1:100514200-100515400	Muscle	gene flanking	Promoter gene flanking	ENSSSCG00000004521
1:100513415-100514202:DEL:.	Promoter	1:100514200-100515400	Muscle	intergenic	Promoter intergenic	-
1:100513415-100514202:DEL:.	Promoter	1:100514200-100515400	Muscle	5'-UTR	Promoter 5'-UTR	ENSSSCG00000004524
1:100513415-100514202:DEL:.	Promoter	1:100514200-100515400	Muscle	intron	Promoter intron	ENSSSCG00000004524
1:100513415-100514202:DEL:.	Promoter	1:100514200-100515400	Muscle	exon	Promoter exon	ENSSSCG00000004524
1:100658902-100659642:DEL:.	Enhancer	1:100659200-100659400	Spleen	intergenic	Enhancer intergenic	-
1:100691024-100694952:DEL:.	Enhancer	1:100692400-100692600	Lung	intron	Enhancer intron	ENSSSCG00000034427
1:100691024-100694952:DEL:.	Enhancer	1:100692400-100692800	Cortex	intron	Enhancer intron	ENSSSCG00000034427
1:100691024-100694952:DEL:.	Enhancer	1:100692600-100692800	Hypothalamus	intron	Enhancer intron	ENSSSCG00000034427
1:101977334-102133555:DEL:.	Enhancer	1:101989400-101989600	Hypothalamus	intergenic	Enhancer intergenic	-
1:101977334-102133555:DEL:.	Enhancer	1:102073400-102074000	Hypothalamus	intergenic	Enhancer intergenic	-
1:102017626-102200498:DEL:.	Enhancer	1:102073400-102074000	Hypothalamus	intergenic	Enhancer intergenic	-
1:102073035-102078967:DEL:.	Enhancer	1:102073400-102074000	Hypothalamus	intergenic	Enhancer intergenic	-
1:102073035-102078967:DEL:.	Enhancer	1:102073600-102074000	Cortex	intergenic	Enhancer intergenic	-
1:102017626-102200498:DEL:.	Enhancer	1:102073600-102074000	Cortex	intergenic	Enhancer intergenic	-
1:101977334-102133555:DEL:.	Enhancer	1:102073600-102074000	Cortex	intergenic	Enhancer intergenic	-
1:101977334-102133555:DEL:.	Enhancer	1:102080000-102080200	Hypothalamus	intergenic	Enhancer intergenic	-
1:101977334-102133555:DEL:.	Enhancer	1:102080000-102080200	Hypothalamus	exon	Enhancer exon	ENSSSCG00000040836
1:102017626-102200498:DEL:.	Enhancer	1:102080000-102080200	Hypothalamus	intergenic	Enhancer intergenic	-
1:102017626-102200498:DEL:.	Enhancer	1:102080000-102080200	Hypothalamus	exon	Enhancer exon	ENSSSCG00000040836
1:102017626-102200498:DEL:.	Enhancer	1:102196600-102197000	Cortex	intron	Enhancer intron	ENSSSCG00000040836
1:102017626-102200498:DEL:.	Enhancer	1:102196600-102197000	Hypothalamus	intron	Enhancer intron	ENSSSCG00000040836
1:102017626-102200498:DEL:.	Enhancer	1:102199400-102199800	Cortex	intron	Enhancer intron	ENSSSCG00000040836
1:102017626-102200498:DEL:.	Enhancer	1:102199400-102199800	Hypothalamus	intron	Enhancer intron	ENSSSCG00000040836
1:102339812-102342248:DEL:.	Enhancer	1:102340000-102340600	Cortex	intron	Enhancer intron	ENSSSCG00000040836
1:102339812-102342248:DEL:.	Enhancer	1:102340000-102340800	Hypothalamus	intron	Enhancer intron	ENSSSCG00000040836
1:103648316-103656983:DUP:.	Enhancer	1:103652600-103652800	Stomach	intergenic	Enhancer intergenic	-
1:103648316-103656983:DUP:.	Enhancer	1:103653200-103653800	Colon	intergenic	Enhancer intergenic	-
1:104944339-104944339:BND:351170_1	Enhancer	1:104943600-104944400	Muscle	intron	Enhancer intron	ENSSSCG00000004535
1:104944339-104944339:BND:351170_1	Enhancer	1:104943600-104944400	Stomach	intron	Enhancer intron	ENSSSCG00000004535
1:104944339-104944339:BND:351170_1	Enhancer	1:104944000-104944400	Cecum	intron	Enhancer intron	ENSSSCG00000004535
1:104944339-104944339:BND:351170_1	Enhancer	1:104944000-104944400	Lung	intron	Enhancer intron	ENSSSCG00000004535
1:104944339-104944339:BND:351170_1	Enhancer	1:104944200-104944400	Cerebellum	intron	Enhancer intron	ENSSSCG00000004535
1:104944339-104944339:BND:351170_1	Enhancer	1:104944200-104944400	Colon	intron	Enhancer intron	ENSSSCG00000004535
1:104944339-104944339:BND:351170_1	Enhancer	1:104944200-104944400	Hypothalamus	intron	Enhancer intron	ENSSSCG00000004535
1:105449400-105475535:INV:.	Enhancer	1:105474800-105475000	Cerebellum	intergenic	Enhancer intergenic	-
1:105449400-105475535:INV:.	Enhancer	1:105474800-105475000	Cortex	intergenic	Enhancer intergenic	-
1:105449400-105475535:INV:.	Enhancer	1:105474800-105475000	Hypothalamus	intergenic	Enhancer intergenic	-
1:106098324-106721583:DUP:.	Enhancer	1:106113800-106114000	Cortex	intron	Enhancer intron	ENSSSCG00000004538
1:106098324-106721583:DUP:.	Enhancer	1:106113800-106114000	Hypothalamus	intron	Enhancer intron	ENSSSCG00000004538
1:106098324-106721583:DUP:.	Enhancer	1:106140400-106140800	Cortex	intron	Enhancer intron	ENSSSCG00000004538
1:106098324-106721583:DUP:.	Enhancer	1:106140400-106140800	Hypothalamus	intron	Enhancer intron	ENSSSCG00000004538
1:106098324-106721583:DUP:.	Enhancer	1:106148200-106148400	Cortex	exon	Enhancer exon	ENSSSCG00000004538
1:106098324-106721583:DUP:.	Enhancer	1:106195600-106195800	Cortex	intron	Enhancer intron	ENSSSCG00000004538
1:106098324-106721583:DUP:.	Enhancer	1:106195600-106195800	Hypothalamus	intron	Enhancer intron	ENSSSCG00000004538
1:106098324-106721583:DUP:.	Enhancer	1:106206600-106207000	Cortex	intron	Enhancer intron	ENSSSCG00000004538
1:106098324-106721583:DUP:.	Enhancer	1:106231800-106232000	Cortex	intron	Enhancer intron	ENSSSCG00000004538
1:106098324-106721583:DUP:.	Enhancer	1:106231800-106232000	Hypothalamus	intron	Enhancer intron	ENSSSCG00000004538
1:106098324-106721583:DUP:.	Enhancer	1:106244400-106244600	Cerebellum	intron	Enhancer intron	ENSSSCG00000004538
1:106098324-106721583:DUP:.	Enhancer	1:106244800-106245000	Cerebellum	intron	Enhancer intron	ENSSSCG00000004538
1:106098324-106721583:DUP:.	Enhancer	1:106244800-106245200	Cortex	intron	Enhancer intron	ENSSSCG00000004538
1:106098324-106721583:DUP:.	Enhancer	1:106245000-106245200	Hypothalamus	intron	Enhancer intron	ENSSSCG00000004538
1:106098324-106721583:DUP:.	Promoter	1:106288800-106289000	Hypothalamus	intron	Promoter intron	ENSSSCG00000004538
1:106098324-106721583:DUP:.	Promoter	1:106363200-106363400	Hypothalamus	intron	Promoter intron	ENSSSCG00000004538
1:106098324-106721583:DUP:.	Enhancer	1:106365200-106365600	Cortex	intron	Enhancer intron	ENSSSCG00000004538
1:106098324-106721583:DUP:.	Enhancer	1:106365200-106365600	Hypothalamus	intron	Enhancer intron	ENSSSCG00000004538
1:106098324-106721583:DUP:.	Enhancer	1:106372800-106373200	Cortex	intron	Enhancer intron	ENSSSCG00000004538
1:106098324-106721583:DUP:.	Enhancer	1:106396800-106397000	Cortex	intron	Enhancer intron	ENSSSCG00000004538
1:106098324-106721583:DUP:.	Enhancer	1:106618000-106618400	Duodenum	intergenic	Enhancer intergenic	-
1:106098324-106721583:DUP:.	Enhancer	1:106618000-106619400	Jejunum	intergenic	Enhancer intergenic	-
1:106098324-106721583:DUP:.	Enhancer	1:106618200-106618800	Ileum	intergenic	Enhancer intergenic	-
1:106098324-106721583:DUP:.	Enhancer	1:106619200-106619400	Duodenum	intergenic	Enhancer intergenic	-
1:106098324-106721583:DUP:.	Enhancer	1:106619800-106620000	Jejunum	intergenic	Enhancer intergenic	-
1:106098324-106721583:DUP:.	Enhancer	1:106621000-106621200	Duodenum	intergenic	Enhancer intergenic	-
1:106098324-106721583:DUP:.	Enhancer	1:106622600-106623000	Duodenum	intergenic	Enhancer intergenic	-
1:106098324-106721583:DUP:.	Enhancer	1:106622600-106623000	Ileum	intergenic	Enhancer intergenic	-
1:106098324-106721583:DUP:.	Enhancer	1:106622600-106623000	Jejunum	intergenic	Enhancer intergenic	-
1:106839809-106841561:DEL:.	Enhancer	1:106839800-106840200	Liver	intergenic	Enhancer intergenic	-
1:107048847-107085492:DEL:.	Enhancer	1:107079400-107080000	Ileum	intergenic	Enhancer intergenic	-
1:107068831-107130788:DUP:.	Enhancer	1:107079400-107080000	Ileum	intergenic	Enhancer intergenic	-
1:107068831-107130788:DUP:.	Enhancer	1:107103400-107104200	Cerebellum	intron	Enhancer intron	ENSSSCG00000004545
1:107068831-107130788:DUP:.	Enhancer	1:107103400-107104200	Cerebellum	exon	Enhancer exon	ENSSSCG00000004545
1:107068831-107130788:DUP:.	Enhancer	1:107103400-107104200	Cerebellum	gene flanking	Enhancer gene flanking	ENSSSCG00000037998
1:107068831-107130788:DUP:.	Enhancer	1:107105000-107105400	Cerebellum	exon	Enhancer exon	ENSSSCG00000004545
1:107068831-107130788:DUP:.	Enhancer	1:107105000-107105400	Cerebellum	intron	Enhancer intron	ENSSSCG00000004545
1:107068831-107130788:DUP:.	Enhancer	1:107105000-107105400	Cerebellum	gene flanking	Enhancer gene flanking	ENSSSCG00000037998
1:107068831-107130788:DUP:.	Enhancer	1:107118000-107119200	Ileum	intron	Enhancer intron	ENSSSCG00000004545
1:107068831-107130788:DUP:.	Enhancer	1:107118200-107118400	Lung	intron	Enhancer intron	ENSSSCG00000004545
1:107068831-107130788:DUP:.	Enhancer	1:107118200-107118400	Spleen	intron	Enhancer intron	ENSSSCG00000004545
1:107068831-107130788:DUP:.	Enhancer	1:107118800-107119200	Lung	intron	Enhancer intron	ENSSSCG00000004545
1:107068831-107130788:DUP:.	Enhancer	1:107118800-107119200	Spleen	intron	Enhancer intron	ENSSSCG00000004545
1:107068831-107130788:DUP:.	Enhancer	1:107119000-107119200	Duodenum	intron	Enhancer intron	ENSSSCG00000004545
1:107068831-107130788:DUP:.	Enhancer	1:107122600-107122800	Duodenum	intron	Enhancer intron	ENSSSCG00000004545
1:107068831-107130788:DUP:.	Enhancer	1:107122600-107122800	Duodenum	exon	Enhancer exon	ENSSSCG00000004545
1:107068831-107130788:DUP:.	Enhancer	1:107129200-107130200	Cerebellum	intron	Enhancer intron	ENSSSCG00000004545
1:107607696-107760445:DUP:.	Enhancer	1:107610200-107610800	Jejunum	intron	Enhancer intron	ENSSSCG00000004552
1:107607696-107760445:DUP:.	Enhancer	1:107610200-107611000	Duodenum	intron	Enhancer intron	ENSSSCG00000004552
1:107607696-107760445:DUP:.	Enhancer	1:107610200-107611000	Ileum	intron	Enhancer intron	ENSSSCG00000004552
1:107607696-107760445:DUP:.	Enhancer	1:107610400-107610800	Spleen	intron	Enhancer intron	ENSSSCG00000004552
1:107607696-107760445:DUP:.	Enhancer	1:107610400-107611000	Colon	intron	Enhancer intron	ENSSSCG00000004552
1:107607696-107760445:DUP:.	Enhancer	1:107610600-107610800	Cecum	intron	Enhancer intron	ENSSSCG00000004552
1:107607696-107760445:DUP:.	Enhancer	1:107610600-107610800	Cortex	intron	Enhancer intron	ENSSSCG00000004552
1:107607696-107760445:DUP:.	Enhancer	1:107610600-107610800	Hypothalamus	intron	Enhancer intron	ENSSSCG00000004552
1:107607696-107760445:DUP:.	Enhancer	1:107610600-107610800	Liver	intron	Enhancer intron	ENSSSCG00000004552
1:107607696-107760445:DUP:.	Enhancer	1:107610600-107611000	Lung	intron	Enhancer intron	ENSSSCG00000004552
1:107607696-107760445:DUP:.	Enhancer	1:107610600-107611000	Stomach	intron	Enhancer intron	ENSSSCG00000004552
1:107607696-107760445:DUP:.	Enhancer	1:107611200-107611400	Ileum	intron	Enhancer intron	ENSSSCG00000004552
1:107607696-107760445:DUP:.	Enhancer	1:107611200-107611600	Colon	intron	Enhancer intron	ENSSSCG00000004552
1:107607696-107760445:DUP:.	Enhancer	1:107611200-107611600	Jejunum	intron	Enhancer intron	ENSSSCG00000004552
1:107607696-107760445:DUP:.	Enhancer	1:107615800-107616200	Hypothalamus	intron	Enhancer intron	ENSSSCG00000004552
1:107607696-107760445:DUP:.	Promoter	1:107654200-107655000	Colon	intron	Promoter intron	ENSSSCG00000004552
1:107607696-107760445:DUP:.	Promoter	1:107654200-107655000	Colon	exon	Promoter exon	ENSSSCG00000004552
1:107607696-107760445:DUP:.	Promoter	1:107654200-107655000	Colon	5'-UTR	Promoter 5'-UTR	ENSSSCG00000004552
1:107607696-107760445:DUP:.	Promoter	1:107654200-107655000	Colon	gene flanking	Promoter gene flanking	ENSSSCG00000004554
1:107607696-107760445:DUP:.	Promoter	1:107654200-107655000	Duodenum	exon	Promoter exon	ENSSSCG00000004552
1:107607696-107760445:DUP:.	Promoter	1:107654200-107655000	Duodenum	gene flanking	Promoter gene flanking	ENSSSCG00000004554
1:107607696-107760445:DUP:.	Promoter	1:107654200-107655000	Duodenum	intron	Promoter intron	ENSSSCG00000004552
1:107607696-107760445:DUP:.	Promoter	1:107654200-107655000	Duodenum	5'-UTR	Promoter 5'-UTR	ENSSSCG00000004552
1:107607696-107760445:DUP:.	Promoter	1:107654200-107655000	Ileum	gene flanking	Promoter gene flanking	ENSSSCG00000004554
1:107607696-107760445:DUP:.	Promoter	1:107654200-107655000	Ileum	exon	Promoter exon	ENSSSCG00000004552
1:107607696-107760445:DUP:.	Promoter	1:107654200-107655000	Ileum	intron	Promoter intron	ENSSSCG00000004552
1:107607696-107760445:DUP:.	Promoter	1:107654200-107655000	Ileum	5'-UTR	Promoter 5'-UTR	ENSSSCG00000004552
1:107607696-107760445:DUP:.	Promoter	1:107654200-107655000	Spleen	intron	Promoter intron	ENSSSCG00000004552
1:107607696-107760445:DUP:.	Promoter	1:107654200-107655000	Spleen	gene flanking	Promoter gene flanking	ENSSSCG00000004554
1:107607696-107760445:DUP:.	Promoter	1:107654200-107655000	Spleen	5'-UTR	Promoter 5'-UTR	ENSSSCG00000004552
1:107607696-107760445:DUP:.	Promoter	1:107654200-107655000	Spleen	exon	Promoter exon	ENSSSCG00000004552
1:107607696-107760445:DUP:.	Promoter	1:107654200-107655200	Stomach	intron	Promoter intron	ENSSSCG00000004552
1:107607696-107760445:DUP:.	Promoter	1:107654200-107655200	Stomach	5'-UTR	Promoter 5'-UTR	ENSSSCG00000004552
1:107607696-107760445:DUP:.	Promoter	1:107654200-107655200	Stomach	exon	Promoter exon	ENSSSCG00000004552
1:107607696-107760445:DUP:.	Promoter	1:107654200-107655200	Stomach	gene flanking	Promoter gene flanking	ENSSSCG00000004554
1:107607696-107760445:DUP:.	Promoter	1:107654400-107654800	Cerebellum	exon	Promoter exon	ENSSSCG00000004552
1:107607696-107760445:DUP:.	Promoter	1:107654400-107654800	Cerebellum	intron	Promoter intron	ENSSSCG00000004552
1:107607696-107760445:DUP:.	Promoter	1:107654400-107654800	Cerebellum	5'-UTR	Promoter 5'-UTR	ENSSSCG00000004552
1:107607696-107760445:DUP:.	Promoter	1:107654400-107654800	Cerebellum	gene flanking	Promoter gene flanking	ENSSSCG00000004554
1:107607696-107760445:DUP:.	Promoter	1:107654400-107655000	Adipose	exon	Promoter exon	ENSSSCG00000004552
1:107607696-107760445:DUP:.	Promoter	1:107654400-107655000	Adipose	5'-UTR	Promoter 5'-UTR	ENSSSCG00000004552
1:107607696-107760445:DUP:.	Promoter	1:107654400-107655000	Adipose	intron	Promoter intron	ENSSSCG00000004552
1:107607696-107760445:DUP:.	Promoter	1:107654400-107655000	Adipose	gene flanking	Promoter gene flanking	ENSSSCG00000004554
1:107607696-107760445:DUP:.	Promoter	1:107654400-107655000	Cecum	5'-UTR	Promoter 5'-UTR	ENSSSCG00000004552
1:107607696-107760445:DUP:.	Promoter	1:107654400-107655000	Cecum	intron	Promoter intron	ENSSSCG00000004552
1:107607696-107760445:DUP:.	Promoter	1:107654400-107655000	Cecum	exon	Promoter exon	ENSSSCG00000004552
1:107607696-107760445:DUP:.	Promoter	1:107654400-107655000	Cecum	gene flanking	Promoter gene flanking	ENSSSCG00000004554
1:107607696-107760445:DUP:.	Promoter	1:107654400-107655000	Cortex	exon	Promoter exon	ENSSSCG00000004552
1:107607696-107760445:DUP:.	Promoter	1:107654400-107655000	Cortex	intron	Promoter intron	ENSSSCG00000004552
1:107607696-107760445:DUP:.	Promoter	1:107654400-107655000	Cortex	gene flanking	Promoter gene flanking	ENSSSCG00000004554
1:107607696-107760445:DUP:.	Promoter	1:107654400-107655000	Cortex	5'-UTR	Promoter 5'-UTR	ENSSSCG00000004552
1:107607696-107760445:DUP:.	Promoter	1:107654400-107655000	Hypothalamus	5'-UTR	Promoter 5'-UTR	ENSSSCG00000004552
1:107607696-107760445:DUP:.	Promoter	1:107654400-107655000	Hypothalamus	gene flanking	Promoter gene flanking	ENSSSCG00000004554
1:107607696-107760445:DUP:.	Promoter	1:107654400-107655000	Hypothalamus	exon	Promoter exon	ENSSSCG00000004552
1:107607696-107760445:DUP:.	Promoter	1:107654400-107655000	Hypothalamus	intron	Promoter intron	ENSSSCG00000004552
1:107607696-107760445:DUP:.	Promoter	1:107654400-107655000	Jejunum	exon	Promoter exon	ENSSSCG00000004552
1:107607696-107760445:DUP:.	Promoter	1:107654400-107655000	Jejunum	5'-UTR	Promoter 5'-UTR	ENSSSCG00000004552
1:107607696-107760445:DUP:.	Promoter	1:107654400-107655000	Jejunum	intron	Promoter intron	ENSSSCG00000004552
1:107607696-107760445:DUP:.	Promoter	1:107654400-107655000	Jejunum	gene flanking	Promoter gene flanking	ENSSSCG00000004554
1:107607696-107760445:DUP:.	Promoter	1:107654400-107655000	Liver	gene flanking	Promoter gene flanking	ENSSSCG00000004554
1:107607696-107760445:DUP:.	Promoter	1:107654400-107655000	Liver	5'-UTR	Promoter 5'-UTR	ENSSSCG00000004552
1:107607696-107760445:DUP:.	Promoter	1:107654400-107655000	Liver	exon	Promoter exon	ENSSSCG00000004552
1:107607696-107760445:DUP:.	Promoter	1:107654400-107655000	Liver	intron	Promoter intron	ENSSSCG00000004552
1:107607696-107760445:DUP:.	Promoter	1:107654400-107655000	Lung	5'-UTR	Promoter 5'-UTR	ENSSSCG00000004552
1:107607696-107760445:DUP:.	Promoter	1:107654400-107655000	Lung	gene flanking	Promoter gene flanking	ENSSSCG00000004554
1:107607696-107760445:DUP:.	Promoter	1:107654400-107655000	Lung	exon	Promoter exon	ENSSSCG00000004552
1:107607696-107760445:DUP:.	Promoter	1:107654400-107655000	Lung	intron	Promoter intron	ENSSSCG00000004552
1:107607696-107760445:DUP:.	Promoter	1:107654400-107655000	Muscle	intron	Promoter intron	ENSSSCG00000004552
1:107607696-107760445:DUP:.	Promoter	1:107654400-107655000	Muscle	5'-UTR	Promoter 5'-UTR	ENSSSCG00000004552
1:107607696-107760445:DUP:.	Promoter	1:107654400-107655000	Muscle	gene flanking	Promoter gene flanking	ENSSSCG00000004554
1:107607696-107760445:DUP:.	Promoter	1:107654400-107655000	Muscle	exon	Promoter exon	ENSSSCG00000004552
1:107607696-107760445:DUP:.	Promoter	1:107659200-107659400	Cortex	gene flanking	Promoter gene flanking	ENSSSCG00000004554
1:107607696-107760445:DUP:.	Promoter	1:107659200-107659400	Cortex	intergenic	Promoter intergenic	-
1:107607696-107760445:DUP:.	Promoter	1:107659200-107659400	Cortex	gene flanking	Promoter gene flanking	ENSSSCG00000004552
1:107607696-107760445:DUP:.	Promoter	1:107659200-107659600	Duodenum	5'-UTR	Promoter 5'-UTR	ENSSSCG00000004554
1:107607696-107760445:DUP:.	Promoter	1:107659200-107659600	Duodenum	exon	Promoter exon	ENSSSCG00000004554
1:107607696-107760445:DUP:.	Promoter	1:107659200-107659600	Duodenum	intergenic	Promoter intergenic	-
1:107607696-107760445:DUP:.	Promoter	1:107659200-107659600	Duodenum	gene flanking	Promoter gene flanking	ENSSSCG00000004552
1:107607696-107760445:DUP:.	Promoter	1:107659200-107659600	Hypothalamus	intergenic	Promoter intergenic	-
1:107607696-107760445:DUP:.	Promoter	1:107659200-107659600	Hypothalamus	exon	Promoter exon	ENSSSCG00000004554
1:107607696-107760445:DUP:.	Promoter	1:107659200-107659600	Hypothalamus	gene flanking	Promoter gene flanking	ENSSSCG00000004552
1:107607696-107760445:DUP:.	Promoter	1:107659200-107659600	Hypothalamus	5'-UTR	Promoter 5'-UTR	ENSSSCG00000004554
1:107607696-107760445:DUP:.	Promoter	1:107659200-107659600	Lung	intergenic	Promoter intergenic	-
1:107607696-107760445:DUP:.	Promoter	1:107659200-107659600	Lung	exon	Promoter exon	ENSSSCG00000004554
1:107607696-107760445:DUP:.	Promoter	1:107659200-107659600	Lung	5'-UTR	Promoter 5'-UTR	ENSSSCG00000004554
1:107607696-107760445:DUP:.	Promoter	1:107659200-107659600	Lung	gene flanking	Promoter gene flanking	ENSSSCG00000004552
1:107607696-107760445:DUP:.	Promoter	1:107659200-107659600	Spleen	exon	Promoter exon	ENSSSCG00000004554
1:107607696-107760445:DUP:.	Promoter	1:107659200-107659600	Spleen	gene flanking	Promoter gene flanking	ENSSSCG00000004552
1:107607696-107760445:DUP:.	Promoter	1:107659200-107659600	Spleen	intergenic	Promoter intergenic	-
1:107607696-107760445:DUP:.	Promoter	1:107659200-107659600	Spleen	5'-UTR	Promoter 5'-UTR	ENSSSCG00000004554
1:107607696-107760445:DUP:.	Promoter	1:107659200-107659600	Stomach	gene flanking	Promoter gene flanking	ENSSSCG00000004552
1:107607696-107760445:DUP:.	Promoter	1:107659200-107659600	Stomach	5'-UTR	Promoter 5'-UTR	ENSSSCG00000004554
1:107607696-107760445:DUP:.	Promoter	1:107659200-107659600	Stomach	exon	Promoter exon	ENSSSCG00000004554
1:107607696-107760445:DUP:.	Promoter	1:107659200-107659600	Stomach	intergenic	Promoter intergenic	-
1:107607696-107760445:DUP:.	Promoter	1:107659200-107659800	Cecum	gene flanking	Promoter gene flanking	ENSSSCG00000004552
1:107607696-107760445:DUP:.	Promoter	1:107659200-107659800	Cecum	5'-UTR	Promoter 5'-UTR	ENSSSCG00000004554
1:107607696-107760445:DUP:.	Promoter	1:107659200-107659800	Cecum	intron	Promoter intron	ENSSSCG00000004554
1:107607696-107760445:DUP:.	Promoter	1:107659200-107659800	Cecum	exon	Promoter exon	ENSSSCG00000004554
1:107607696-107760445:DUP:.	Promoter	1:107659200-107659800	Cecum	intergenic	Promoter intergenic	-
1:107607696-107760445:DUP:.	Promoter	1:107659200-107659800	Colon	intergenic	Promoter intergenic	-
1:107607696-107760445:DUP:.	Promoter	1:107659200-107659800	Colon	gene flanking	Promoter gene flanking	ENSSSCG00000004552
1:107607696-107760445:DUP:.	Promoter	1:107659200-107659800	Colon	exon	Promoter exon	ENSSSCG00000004554
1:107607696-107760445:DUP:.	Promoter	1:107659200-107659800	Colon	5'-UTR	Promoter 5'-UTR	ENSSSCG00000004554
1:107607696-107760445:DUP:.	Promoter	1:107659200-107659800	Colon	intron	Promoter intron	ENSSSCG00000004554
1:107607696-107760445:DUP:.	Promoter	1:107659200-107659800	Ileum	intergenic	Promoter intergenic	-
1:107607696-107760445:DUP:.	Promoter	1:107659200-107659800	Ileum	intron	Promoter intron	ENSSSCG00000004554
1:107607696-107760445:DUP:.	Promoter	1:107659200-107659800	Ileum	gene flanking	Promoter gene flanking	ENSSSCG00000004552
1:107607696-107760445:DUP:.	Promoter	1:107659200-107659800	Ileum	exon	Promoter exon	ENSSSCG00000004554
1:107607696-107760445:DUP:.	Promoter	1:107659200-107659800	Ileum	5'-UTR	Promoter 5'-UTR	ENSSSCG00000004554
1:107607696-107760445:DUP:.	Promoter	1:107689400-107690600	Adipose	exon	Promoter exon	ENSSSCG00000004558
1:107607696-107760445:DUP:.	Promoter	1:107689400-107690600	Adipose	intron	Promoter intron	ENSSSCG00000004558
1:107607696-107760445:DUP:.	Promoter	1:107689400-107690600	Adipose	5'-UTR	Promoter 5'-UTR	ENSSSCG00000004558
1:107607696-107760445:DUP:.	Promoter	1:107689400-107690600	Adipose	intergenic	Promoter intergenic	-
1:107607696-107760445:DUP:.	Promoter	1:107689400-107690600	Liver	5'-UTR	Promoter 5'-UTR	ENSSSCG00000004558
1:107607696-107760445:DUP:.	Promoter	1:107689400-107690600	Liver	intergenic	Promoter intergenic	-
1:107607696-107760445:DUP:.	Promoter	1:107689400-107690600	Liver	exon	Promoter exon	ENSSSCG00000004558
1:107607696-107760445:DUP:.	Promoter	1:107689400-107690600	Liver	intron	Promoter intron	ENSSSCG00000004558
1:107607696-107760445:DUP:.	Promoter	1:107689400-107690600	Spleen	intron	Promoter intron	ENSSSCG00000004558
1:107607696-107760445:DUP:.	Promoter	1:107689400-107690600	Spleen	intergenic	Promoter intergenic	-
1:107607696-107760445:DUP:.	Promoter	1:107689400-107690600	Spleen	5'-UTR	Promoter 5'-UTR	ENSSSCG00000004558
1:107607696-107760445:DUP:.	Promoter	1:107689400-107690600	Spleen	exon	Promoter exon	ENSSSCG00000004558
1:107607696-107760445:DUP:.	Promoter	1:107689400-107690800	Cecum	intergenic	Promoter intergenic	-
1:107607696-107760445:DUP:.	Promoter	1:107689400-107690800	Cecum	intron	Promoter intron	ENSSSCG00000004558
1:107607696-107760445:DUP:.	Promoter	1:107689400-107690800	Cecum	exon	Promoter exon	ENSSSCG00000004558
1:107607696-107760445:DUP:.	Promoter	1:107689400-107690800	Cecum	5'-UTR	Promoter 5'-UTR	ENSSSCG00000004558
1:107607696-107760445:DUP:.	Promoter	1:107689400-107690800	Cortex	5'-UTR	Promoter 5'-UTR	ENSSSCG00000004558
1:107607696-107760445:DUP:.	Promoter	1:107689400-107690800	Cortex	intron	Promoter intron	ENSSSCG00000004558
1:107607696-107760445:DUP:.	Promoter	1:107689400-107690800	Cortex	intergenic	Promoter intergenic	-
1:107607696-107760445:DUP:.	Promoter	1:107689400-107690800	Cortex	exon	Promoter exon	ENSSSCG00000004558
1:107607696-107760445:DUP:.	Promoter	1:107689400-107690800	Duodenum	exon	Promoter exon	ENSSSCG00000004558
1:107607696-107760445:DUP:.	Promoter	1:107689400-107690800	Duodenum	intergenic	Promoter intergenic	-
1:107607696-107760445:DUP:.	Promoter	1:107689400-107690800	Duodenum	intron	Promoter intron	ENSSSCG00000004558
1:107607696-107760445:DUP:.	Promoter	1:107689400-107690800	Duodenum	5'-UTR	Promoter 5'-UTR	ENSSSCG00000004558
1:107607696-107760445:DUP:.	Promoter	1:107689400-107690800	Ileum	5'-UTR	Promoter 5'-UTR	ENSSSCG00000004558
1:107607696-107760445:DUP:.	Promoter	1:107689400-107690800	Ileum	exon	Promoter exon	ENSSSCG00000004558
1:107607696-107760445:DUP:.	Promoter	1:107689400-107690800	Ileum	intergenic	Promoter intergenic	-
1:107607696-107760445:DUP:.	Promoter	1:107689400-107690800	Ileum	intron	Promoter intron	ENSSSCG00000004558
1:107607696-107760445:DUP:.	Promoter	1:107689400-107690800	Jejunum	intergenic	Promoter intergenic	-
1:107607696-107760445:DUP:.	Promoter	1:107689400-107690800	Jejunum	5'-UTR	Promoter 5'-UTR	ENSSSCG00000004558
1:107607696-107760445:DUP:.	Promoter	1:107689400-107690800	Jejunum	exon	Promoter exon	ENSSSCG00000004558
1:107607696-107760445:DUP:.	Promoter	1:107689400-107690800	Jejunum	intron	Promoter intron	ENSSSCG00000004558
1:107607696-107760445:DUP:.	Promoter	1:107689400-107690800	Lung	intergenic	Promoter intergenic	-
1:107607696-107760445:DUP:.	Promoter	1:107689400-107690800	Lung	5'-UTR	Promoter 5'-UTR	ENSSSCG00000004558
1:107607696-107760445:DUP:.	Promoter	1:107689400-107690800	Lung	exon	Promoter exon	ENSSSCG00000004558
1:107607696-107760445:DUP:.	Promoter	1:107689400-107690800	Lung	intron	Promoter intron	ENSSSCG00000004558
1:107607696-107760445:DUP:.	Promoter	1:107689400-107690800	Muscle	exon	Promoter exon	ENSSSCG00000004558
1:107607696-107760445:DUP:.	Promoter	1:107689400-107690800	Muscle	intron	Promoter intron	ENSSSCG00000004558
1:107607696-107760445:DUP:.	Promoter	1:107689400-107690800	Muscle	intergenic	Promoter intergenic	-
1:107607696-107760445:DUP:.	Promoter	1:107689400-107690800	Muscle	5'-UTR	Promoter 5'-UTR	ENSSSCG00000004558
1:107607696-107760445:DUP:.	Promoter	1:107689400-107691000	Colon	intron	Promoter intron	ENSSSCG00000004558
1:107607696-107760445:DUP:.	Promoter	1:107689400-107691000	Colon	exon	Promoter exon	ENSSSCG00000004558
1:107607696-107760445:DUP:.	Promoter	1:107689400-107691000	Colon	5'-UTR	Promoter 5'-UTR	ENSSSCG00000004558
1:107607696-107760445:DUP:.	Promoter	1:107689400-107691000	Colon	intergenic	Promoter intergenic	-
1:107607696-107760445:DUP:.	Promoter	1:107689400-107691000	Stomach	intron	Promoter intron	ENSSSCG00000004558
1:107607696-107760445:DUP:.	Promoter	1:107689400-107691000	Stomach	5'-UTR	Promoter 5'-UTR	ENSSSCG00000004558
1:107607696-107760445:DUP:.	Promoter	1:107689400-107691000	Stomach	exon	Promoter exon	ENSSSCG00000004558
1:107607696-107760445:DUP:.	Promoter	1:107689400-107691000	Stomach	intergenic	Promoter intergenic	-
1:107607696-107760445:DUP:.	Promoter	1:107689600-107690800	Cerebellum	5'-UTR	Promoter 5'-UTR	ENSSSCG00000004558
1:107607696-107760445:DUP:.	Promoter	1:107689600-107690800	Cerebellum	exon	Promoter exon	ENSSSCG00000004558
1:107607696-107760445:DUP:.	Promoter	1:107689600-107690800	Cerebellum	intergenic	Promoter intergenic	-
1:107607696-107760445:DUP:.	Promoter	1:107689600-107690800	Cerebellum	intron	Promoter intron	ENSSSCG00000004558
1:107607696-107760445:DUP:.	Promoter	1:107689600-107690800	Hypothalamus	5'-UTR	Promoter 5'-UTR	ENSSSCG00000004558
1:107607696-107760445:DUP:.	Promoter	1:107689600-107690800	Hypothalamus	exon	Promoter exon	ENSSSCG00000004558
1:107607696-107760445:DUP:.	Promoter	1:107689600-107690800	Hypothalamus	intron	Promoter intron	ENSSSCG00000004558
1:107607696-107760445:DUP:.	Promoter	1:107689600-107690800	Hypothalamus	intergenic	Promoter intergenic	-
1:107607696-107760445:DUP:.	Enhancer	1:107704400-107704800	Ileum	intron	Enhancer intron	ENSSSCG00000004558
1:107607696-107760445:DUP:.	Enhancer	1:107704400-107704800	Spleen	intron	Enhancer intron	ENSSSCG00000004558
1:107712127-107716035:DEL:.	Enhancer	1:107713400-107713800	Cortex	intron	Enhancer intron	ENSSSCG00000004558
1:107607696-107760445:DUP:.	Enhancer	1:107713400-107713800	Cortex	intron	Enhancer intron	ENSSSCG00000004558
1:107607696-107760445:DUP:.	Enhancer	1:107721600-107721800	Ileum	intron	Enhancer intron	ENSSSCG00000004558
1:107607696-107760445:DUP:.	Enhancer	1:107721600-107722000	Jejunum	intron	Enhancer intron	ENSSSCG00000004558
1:107607696-107760445:DUP:.	Enhancer	1:107721600-107722000	Spleen	intron	Enhancer intron	ENSSSCG00000004558
1:107607696-107760445:DUP:.	Enhancer	1:107748800-107749200	Ileum	intron	Enhancer intron	ENSSSCG00000004558
1:107607696-107760445:DUP:.	Enhancer	1:107749800-107750000	Colon	intron	Enhancer intron	ENSSSCG00000004558
1:107607696-107760445:DUP:.	Enhancer	1:107749800-107750400	Lung	intron	Enhancer intron	ENSSSCG00000004558
1:107964268-107964503:DEL:.	Enhancer	1:107964200-107964400	Liver	intron	Enhancer intron	ENSSSCG00000034124
1:108106563-108112287:DEL:.	Enhancer	1:108103600-108106600	Muscle	intron	Enhancer intron	ENSSSCG00000021588
1:108106563-108112287:DEL:.	Enhancer	1:108103600-108106600	Muscle	exon	Enhancer exon	ENSSSCG00000021588
1:108106563-108112287:DEL:.	Enhancer	1:108105800-108106600	Spleen	exon	Enhancer exon	ENSSSCG00000021588
1:108106563-108112287:DEL:.	Enhancer	1:108105800-108106600	Spleen	intron	Enhancer intron	ENSSSCG00000021588
1:108533524-108545099:DEL:.	Enhancer	1:108533600-108533800	Liver	intergenic	Enhancer intergenic	-
1:108533524-108545099:DEL:.	Enhancer	1:108534400-108534800	Spleen	intergenic	Enhancer intergenic	-
1:108533524-108545099:DEL:.	Enhancer	1:108536600-108536800	Liver	intergenic	Enhancer intergenic	-
1:108533524-108545099:DEL:.	Enhancer	1:108536800-108537800	Lung	intergenic	Enhancer intergenic	-
1:108533524-108545099:DEL:.	Enhancer	1:108537400-108538200	Spleen	intergenic	Enhancer intergenic	-
1:108533524-108545099:DEL:.	Enhancer	1:108543800-108544200	Cecum	intergenic	Enhancer intergenic	-
1:108641241-108641889:DEL:.	Enhancer	1:108641800-108642600	Colon	intergenic	Enhancer intergenic	-
1:108673489-108676415:DEL:.	Enhancer	1:108674000-108674200	Colon	intron	Enhancer intron	ENSSSCG00000004565
1:108673489-108676415:DEL:.	Enhancer	1:108674200-108675000	Cecum	intron	Enhancer intron	ENSSSCG00000004565
1:108673489-108676415:DEL:.	Enhancer	1:108674400-108675000	Liver	intron	Enhancer intron	ENSSSCG00000004565
1:108673489-108676415:DEL:.	Enhancer	1:108674400-108675400	Colon	intron	Enhancer intron	ENSSSCG00000004565
1:108673489-108676415:DEL:.	Enhancer	1:108674600-108674800	Hypothalamus	intron	Enhancer intron	ENSSSCG00000004565
1:108673489-108676415:DEL:.	Enhancer	1:108674600-108675000	Stomach	intron	Enhancer intron	ENSSSCG00000004565
1:108673489-108676415:DEL:.	Enhancer	1:108674600-108675400	Duodenum	intron	Enhancer intron	ENSSSCG00000004565
1:108673489-108676415:DEL:.	Enhancer	1:108674600-108675400	Ileum	intron	Enhancer intron	ENSSSCG00000004565
1:108673489-108676415:DEL:.	Enhancer	1:108674600-108675800	Jejunum	intron	Enhancer intron	ENSSSCG00000004565
1:108673489-108676415:DEL:.	Enhancer	1:108674800-108675000	Cerebellum	intron	Enhancer intron	ENSSSCG00000004565
1:108673489-108676415:DEL:.	Enhancer	1:108675600-108676000	Colon	intron	Enhancer intron	ENSSSCG00000004565
1:108673489-108676415:DEL:.	Enhancer	1:108675800-108676000	Duodenum	intron	Enhancer intron	ENSSSCG00000004565
1:109110209-109113054:DEL:.	Enhancer	1:109112200-109113800	Muscle	intergenic	Enhancer intergenic	-
1:109264400-109265672:DEL:.	Enhancer	1:109264800-109265000	Cortex	intron	Enhancer intron	ENSSSCG00000024088
1:109495372-109495666:MEI:<DEL:ME:SINE|tRNA|Pre0_SS>	Enhancer	1:109495000-109495400	Jejunum	intron	Enhancer intron	ENSSSCG00000024088
1:109495372-109495666:MEI:<DEL:ME:SINE|tRNA|Pre0_SS>	Enhancer	1:109495200-109495400	Cecum	intron	Enhancer intron	ENSSSCG00000024088
1:109495372-109495666:MEI:<DEL:ME:SINE|tRNA|Pre0_SS>	Enhancer	1:109495200-109495400	Colon	intron	Enhancer intron	ENSSSCG00000024088
1:109585381-109588914:DEL:.	Enhancer	1:109585600-109586000	Muscle	intron	Enhancer intron	ENSSSCG00000024088
1:109585381-109588914:DEL:.	Enhancer	1:109586200-109587200	Muscle	intron	Enhancer intron	ENSSSCG00000024088
1:109585381-109588914:DEL:.	Enhancer	1:109586800-109587000	Stomach	intron	Enhancer intron	ENSSSCG00000024088
1:109585381-109588914:DEL:.	Enhancer	1:109587000-109587200	Cecum	intron	Enhancer intron	ENSSSCG00000024088
1:109585381-109588914:DEL:.	Enhancer	1:109587400-109587600	Cecum	intron	Enhancer intron	ENSSSCG00000024088
1:109585381-109588914:DEL:.	Enhancer	1:109587600-109587800	Adipose	intron	Enhancer intron	ENSSSCG00000024088
1:109585381-109588914:DEL:.	Enhancer	1:109587600-109588000	Cortex	intron	Enhancer intron	ENSSSCG00000024088
1:109585381-109588914:DEL:.	Enhancer	1:109587600-109588600	Muscle	intron	Enhancer intron	ENSSSCG00000024088
1:109585381-109588914:DEL:.	Enhancer	1:109588800-109589600	Muscle	intron	Enhancer intron	ENSSSCG00000024088
1:109930762-109930837:DEL:.	Promoter	1:109930600-109931800	Duodenum	5'-UTR	Promoter 5'-UTR	ENSSSCG00000036431
1:109930762-109930837:DEL:.	Promoter	1:109930600-109931800	Duodenum	intergenic	Promoter intergenic	-
1:109930762-109930837:DEL:.	Promoter	1:109930600-109931800	Duodenum	exon	Promoter exon	ENSSSCG00000036431
1:109930762-109930837:DEL:.	Promoter	1:109930600-109931800	Duodenum	intron	Promoter intron	ENSSSCG00000036431
1:109930762-109930837:DEL:.	Promoter	1:109930600-109931800	Jejunum	exon	Promoter exon	ENSSSCG00000036431
1:109930762-109930837:DEL:.	Promoter	1:109930600-109931800	Jejunum	5'-UTR	Promoter 5'-UTR	ENSSSCG00000036431
1:109930762-109930837:DEL:.	Promoter	1:109930600-109931800	Jejunum	intron	Promoter intron	ENSSSCG00000036431
1:109930762-109930837:DEL:.	Promoter	1:109930600-109931800	Jejunum	intergenic	Promoter intergenic	-
1:109930762-109930837:DEL:.	Promoter	1:109930600-109932000	Colon	5'-UTR	Promoter 5'-UTR	ENSSSCG00000036431
1:109930762-109930837:DEL:.	Promoter	1:109930600-109932000	Colon	intergenic	Promoter intergenic	-
1:109930762-109930837:DEL:.	Promoter	1:109930600-109932000	Colon	exon	Promoter exon	ENSSSCG00000036431
1:109930762-109930837:DEL:.	Promoter	1:109930600-109932000	Colon	intron	Promoter intron	ENSSSCG00000036431
1:109930762-109930837:DEL:.	Promoter	1:109930600-109932000	Muscle	exon	Promoter exon	ENSSSCG00000036431
1:109930762-109930837:DEL:.	Promoter	1:109930600-109932000	Muscle	5'-UTR	Promoter 5'-UTR	ENSSSCG00000036431
1:109930762-109930837:DEL:.	Promoter	1:109930600-109932000	Muscle	intron	Promoter intron	ENSSSCG00000036431
1:109930762-109930837:DEL:.	Promoter	1:109930600-109932000	Muscle	intergenic	Promoter intergenic	-
1:109930762-109930837:DEL:.	Promoter	1:109930600-109932200	Ileum	intron	Promoter intron	ENSSSCG00000036431
1:109930762-109930837:DEL:.	Promoter	1:109930600-109932200	Ileum	5'-UTR	Promoter 5'-UTR	ENSSSCG00000036431
1:109930762-109930837:DEL:.	Promoter	1:109930600-109932200	Ileum	exon	Promoter exon	ENSSSCG00000036431
1:109930762-109930837:DEL:.	Promoter	1:109930600-109932200	Ileum	intergenic	Promoter intergenic	-
1:109930762-109930837:DEL:.	Promoter	1:109930800-109931600	Cortex	exon	Promoter exon	ENSSSCG00000036431
1:109930762-109930837:DEL:.	Promoter	1:109930800-109931600	Cortex	5'-UTR	Promoter 5'-UTR	ENSSSCG00000036431
1:109930762-109930837:DEL:.	Promoter	1:109930800-109931600	Cortex	intergenic	Promoter intergenic	-
1:109930762-109930837:DEL:.	Promoter	1:109930800-109931600	Cortex	intron	Promoter intron	ENSSSCG00000036431
1:109930762-109930837:DEL:.	Promoter	1:109930800-109931800	Spleen	exon	Promoter exon	ENSSSCG00000036431
1:109930762-109930837:DEL:.	Promoter	1:109930800-109931800	Spleen	intron	Promoter intron	ENSSSCG00000036431
1:109930762-109930837:DEL:.	Promoter	1:109930800-109931800	Spleen	5'-UTR	Promoter 5'-UTR	ENSSSCG00000036431
1:109930762-109930837:DEL:.	Promoter	1:109930800-109931800	Spleen	intergenic	Promoter intergenic	-
1:109930762-109930837:DEL:.	Promoter	1:109930800-109932000	Adipose	5'-UTR	Promoter 5'-UTR	ENSSSCG00000036431
1:109930762-109930837:DEL:.	Promoter	1:109930800-109932000	Adipose	exon	Promoter exon	ENSSSCG00000036431
1:109930762-109930837:DEL:.	Promoter	1:109930800-109932000	Adipose	intergenic	Promoter intergenic	-
1:109930762-109930837:DEL:.	Promoter	1:109930800-109932000	Adipose	intron	Promoter intron	ENSSSCG00000036431
1:109930762-109930837:DEL:.	Promoter	1:109930800-109932000	Cerebellum	exon	Promoter exon	ENSSSCG00000036431
1:109930762-109930837:DEL:.	Promoter	1:109930800-109932000	Cerebellum	intergenic	Promoter intergenic	-
1:109930762-109930837:DEL:.	Promoter	1:109930800-109932000	Cerebellum	intron	Promoter intron	ENSSSCG00000036431
1:109930762-109930837:DEL:.	Promoter	1:109930800-109932000	Cerebellum	5'-UTR	Promoter 5'-UTR	ENSSSCG00000036431
1:109930762-109930837:DEL:.	Promoter	1:109930800-109932000	Hypothalamus	intergenic	Promoter intergenic	-
1:109930762-109930837:DEL:.	Promoter	1:109930800-109932000	Hypothalamus	5'-UTR	Promoter 5'-UTR	ENSSSCG00000036431
1:109930762-109930837:DEL:.	Promoter	1:109930800-109932000	Hypothalamus	exon	Promoter exon	ENSSSCG00000036431
1:109930762-109930837:DEL:.	Promoter	1:109930800-109932000	Hypothalamus	intron	Promoter intron	ENSSSCG00000036431
1:109930762-109930837:DEL:.	Promoter	1:109930800-109932000	Liver	intron	Promoter intron	ENSSSCG00000036431
1:109930762-109930837:DEL:.	Promoter	1:109930800-109932000	Liver	exon	Promoter exon	ENSSSCG00000036431
1:109930762-109930837:DEL:.	Promoter	1:109930800-109932000	Liver	5'-UTR	Promoter 5'-UTR	ENSSSCG00000036431
1:109930762-109930837:DEL:.	Promoter	1:109930800-109932000	Liver	intergenic	Promoter intergenic	-
1:109930762-109930837:DEL:.	Promoter	1:109930800-109932000	Lung	intron	Promoter intron	ENSSSCG00000036431
1:109930762-109930837:DEL:.	Promoter	1:109930800-109932000	Lung	5'-UTR	Promoter 5'-UTR	ENSSSCG00000036431
1:109930762-109930837:DEL:.	Promoter	1:109930800-109932000	Lung	intergenic	Promoter intergenic	-
1:109930762-109930837:DEL:.	Promoter	1:109930800-109932000	Lung	exon	Promoter exon	ENSSSCG00000036431
1:109930762-109930837:DEL:.	Promoter	1:109930800-109932000	Stomach	exon	Promoter exon	ENSSSCG00000036431
1:109930762-109930837:DEL:.	Promoter	1:109930800-109932000	Stomach	intron	Promoter intron	ENSSSCG00000036431
1:109930762-109930837:DEL:.	Promoter	1:109930800-109932000	Stomach	intergenic	Promoter intergenic	-
1:109930762-109930837:DEL:.	Promoter	1:109930800-109932000	Stomach	5'-UTR	Promoter 5'-UTR	ENSSSCG00000036431
1:110730442-110732784:DEL:.	Enhancer	1:110732600-110733200	Muscle	intron	Enhancer intron	ENSSSCG00000004576
1:110794232-110798859:DEL:.	Enhancer	1:110794800-110795600	Muscle	intron	Enhancer intron	ENSSSCG00000004576
1:110794232-110798859:DEL:.	Enhancer	1:110797800-110798600	Muscle	intron	Enhancer intron	ENSSSCG00000004576
1:110794232-110798859:DEL:.	Enhancer	1:110798000-110798200	Adipose	intron	Enhancer intron	ENSSSCG00000004576
1:110794232-110798859:DEL:.	Enhancer	1:110798000-110798400	Stomach	intron	Enhancer intron	ENSSSCG00000004576
1:111544348-111561252:DUP:.	Enhancer	1:111545600-111545800	Cecum	intron	Enhancer intron	ENSSSCG00000004577
1:111544348-111561252:DUP:.	Enhancer	1:111560000-111560200	Liver	exon	Enhancer exon	ENSSSCG00000004577
1:111544348-111561252:DUP:.	Enhancer	1:111560000-111560200	Liver	3'-UTR	Enhancer 3'-UTR	ENSSSCG00000004577
1:111610574-111611493:DEL:.	Enhancer	1:111610800-111611400	Cortex	intron	Enhancer intron	ENSSSCG00000004578
1:111610574-111611493:DEL:.	Enhancer	1:111611000-111611200	Muscle	intron	Enhancer intron	ENSSSCG00000004578
1:111610574-111611493:DEL:.	Enhancer	1:111611000-111611400	Cecum	intron	Enhancer intron	ENSSSCG00000004578
1:111610574-111611493:DEL:.	Enhancer	1:111611000-111611400	Colon	intron	Enhancer intron	ENSSSCG00000004578
1:111610574-111611493:DEL:.	Enhancer	1:111611000-111611400	Duodenum	intron	Enhancer intron	ENSSSCG00000004578
1:111610574-111611493:DEL:.	Enhancer	1:111611000-111611400	Lung	intron	Enhancer intron	ENSSSCG00000004578
1:111610574-111611493:DEL:.	Enhancer	1:111611000-111611400	Stomach	intron	Enhancer intron	ENSSSCG00000004578
1:112439286-112439803:DEL:.	Enhancer	1:112439400-112440000	Jejunum	intron	Enhancer intron	ENSSSCG00000004584
1:112439286-112439803:DEL:.	Enhancer	1:112439600-112440000	Cecum	intron	Enhancer intron	ENSSSCG00000004584
1:112439286-112439803:DEL:.	Enhancer	1:112439600-112440000	Colon	intron	Enhancer intron	ENSSSCG00000004584
1:112439286-112439803:DEL:.	Enhancer	1:112439600-112440200	Ileum	intron	Enhancer intron	ENSSSCG00000004584
1:112470576-112471260:INV:.	Enhancer	1:112470000-112470600	Duodenum	intron	Enhancer intron	ENSSSCG00000004584
1:112470576-112471260:INV:.	Enhancer	1:112470000-112470600	Jejunum	intron	Enhancer intron	ENSSSCG00000004584
1:112520329-112520584:MEI:<DEL:ME:SINE|tRNA|Pre0_SS>	Enhancer	1:112519600-112520400	Duodenum	intron	Enhancer intron	ENSSSCG00000004584
1:112747150-112748807:DEL:.	Enhancer	1:112747000-112747200	Spleen	intron	Enhancer intron	ENSSSCG00000004587
1:112747150-112748807:DEL:.	Enhancer	1:112747000-112747600	Cecum	intron	Enhancer intron	ENSSSCG00000004587
1:112747150-112748807:DEL:.	Enhancer	1:112747200-112747400	Colon	intron	Enhancer intron	ENSSSCG00000004587
1:112747150-112748807:DEL:.	Enhancer	1:112747200-112747400	Liver	intron	Enhancer intron	ENSSSCG00000004587
1:112747150-112748807:DEL:.	Enhancer	1:112747200-112747600	Lung	intron	Enhancer intron	ENSSSCG00000004587
1:112747150-112748807:DEL:.	Enhancer	1:112747400-112747600	Cortex	intron	Enhancer intron	ENSSSCG00000004587
1:112761772-112762038:MEI:<DEL:ME:SINE|tRNA|Pre0_SS>	Enhancer	1:112762000-112762200	Cecum	intron	Enhancer intron	ENSSSCG00000004587
1:112761772-112762038:MEI:<DEL:ME:SINE|tRNA|Pre0_SS>	Enhancer	1:112762000-112762400	Cerebellum	intron	Enhancer intron	ENSSSCG00000004587
1:112792284-112793980:DEL:.	Enhancer	1:112792400-112792600	Cortex	intron	Enhancer intron	ENSSSCG00000004587
1:112942549-112942549:BND:34407_1	Promoter	1:112942000-112942800	Jejunum	intergenic	Promoter intergenic	-
1:112942549-112942549:BND:34407_1	Promoter	1:112942000-112942800	Jejunum	exon	Promoter exon	ENSSSCG00000004588
1:112942549-112942549:BND:34407_1	Promoter	1:112942000-112942800	Jejunum	intron	Promoter intron	ENSSSCG00000004588
1:112942549-112942549:BND:34407_1	Promoter	1:112942000-112942800	Jejunum	5'-UTR	Promoter 5'-UTR	ENSSSCG00000004588
1:112934254-112944632:DUP:.	Promoter	1:112942000-112942800	Jejunum	intergenic	Promoter intergenic	-
1:112934254-112944632:DUP:.	Promoter	1:112942000-112942800	Jejunum	exon	Promoter exon	ENSSSCG00000004588
1:112934254-112944632:DUP:.	Promoter	1:112942000-112942800	Jejunum	intron	Promoter intron	ENSSSCG00000004588
1:112934254-112944632:DUP:.	Promoter	1:112942000-112942800	Jejunum	5'-UTR	Promoter 5'-UTR	ENSSSCG00000004588
1:112934254-112944632:DUP:.	Promoter	1:112942000-112943200	Colon	intergenic	Promoter intergenic	-
1:112934254-112944632:DUP:.	Promoter	1:112942000-112943200	Colon	intron	Promoter intron	ENSSSCG00000004588
1:112934254-112944632:DUP:.	Promoter	1:112942000-112943200	Colon	5'-UTR	Promoter 5'-UTR	ENSSSCG00000004588
1:112934254-112944632:DUP:.	Promoter	1:112942000-112943200	Colon	exon	Promoter exon	ENSSSCG00000004588
1:112942549-112942549:BND:34407_1	Promoter	1:112942000-112943200	Colon	intergenic	Promoter intergenic	-
1:112942549-112942549:BND:34407_1	Promoter	1:112942000-112943200	Colon	intron	Promoter intron	ENSSSCG00000004588
1:112942549-112942549:BND:34407_1	Promoter	1:112942000-112943200	Colon	5'-UTR	Promoter 5'-UTR	ENSSSCG00000004588
1:112942549-112942549:BND:34407_1	Promoter	1:112942000-112943200	Colon	exon	Promoter exon	ENSSSCG00000004588
1:112942549-112942549:BND:34407_1	Promoter	1:112942200-112942800	Adipose	5'-UTR	Promoter 5'-UTR	ENSSSCG00000004588
1:112942549-112942549:BND:34407_1	Promoter	1:112942200-112942800	Adipose	intergenic	Promoter intergenic	-
1:112942549-112942549:BND:34407_1	Promoter	1:112942200-112942800	Adipose	exon	Promoter exon	ENSSSCG00000004588
1:112934254-112944632:DUP:.	Promoter	1:112942200-112942800	Adipose	5'-UTR	Promoter 5'-UTR	ENSSSCG00000004588
1:112934254-112944632:DUP:.	Promoter	1:112942200-112942800	Adipose	intergenic	Promoter intergenic	-
1:112934254-112944632:DUP:.	Promoter	1:112942200-112942800	Adipose	exon	Promoter exon	ENSSSCG00000004588
1:112942549-112942549:BND:34407_1	Promoter	1:112942200-112942800	Cecum	intergenic	Promoter intergenic	-
1:112942549-112942549:BND:34407_1	Promoter	1:112942200-112942800	Cecum	exon	Promoter exon	ENSSSCG00000004588
1:112942549-112942549:BND:34407_1	Promoter	1:112942200-112942800	Cecum	5'-UTR	Promoter 5'-UTR	ENSSSCG00000004588
1:112934254-112944632:DUP:.	Promoter	1:112942200-112942800	Cecum	intergenic	Promoter intergenic	-
1:112934254-112944632:DUP:.	Promoter	1:112942200-112942800	Cecum	exon	Promoter exon	ENSSSCG00000004588
1:112934254-112944632:DUP:.	Promoter	1:112942200-112942800	Cecum	5'-UTR	Promoter 5'-UTR	ENSSSCG00000004588
1:112934254-112944632:DUP:.	Promoter	1:112942200-112942800	Cortex	5'-UTR	Promoter 5'-UTR	ENSSSCG00000004588
1:112934254-112944632:DUP:.	Promoter	1:112942200-112942800	Cortex	intergenic	Promoter intergenic	-
1:112934254-112944632:DUP:.	Promoter	1:112942200-112942800	Cortex	exon	Promoter exon	ENSSSCG00000004588
1:112942549-112942549:BND:34407_1	Promoter	1:112942200-112942800	Cortex	5'-UTR	Promoter 5'-UTR	ENSSSCG00000004588
1:112942549-112942549:BND:34407_1	Promoter	1:112942200-112942800	Cortex	intergenic	Promoter intergenic	-
1:112942549-112942549:BND:34407_1	Promoter	1:112942200-112942800	Cortex	exon	Promoter exon	ENSSSCG00000004588
1:112934254-112944632:DUP:.	Promoter	1:112942200-112942800	Duodenum	exon	Promoter exon	ENSSSCG00000004588
1:112934254-112944632:DUP:.	Promoter	1:112942200-112942800	Duodenum	5'-UTR	Promoter 5'-UTR	ENSSSCG00000004588
1:112934254-112944632:DUP:.	Promoter	1:112942200-112942800	Duodenum	intergenic	Promoter intergenic	-
1:112942549-112942549:BND:34407_1	Promoter	1:112942200-112942800	Duodenum	exon	Promoter exon	ENSSSCG00000004588
1:112942549-112942549:BND:34407_1	Promoter	1:112942200-112942800	Duodenum	5'-UTR	Promoter 5'-UTR	ENSSSCG00000004588
1:112942549-112942549:BND:34407_1	Promoter	1:112942200-112942800	Duodenum	intergenic	Promoter intergenic	-
1:112934254-112944632:DUP:.	Promoter	1:112942200-112942800	Hypothalamus	intergenic	Promoter intergenic	-
1:112934254-112944632:DUP:.	Promoter	1:112942200-112942800	Hypothalamus	exon	Promoter exon	ENSSSCG00000004588
1:112934254-112944632:DUP:.	Promoter	1:112942200-112942800	Hypothalamus	5'-UTR	Promoter 5'-UTR	ENSSSCG00000004588
1:112942549-112942549:BND:34407_1	Promoter	1:112942200-112942800	Hypothalamus	intergenic	Promoter intergenic	-
1:112942549-112942549:BND:34407_1	Promoter	1:112942200-112942800	Hypothalamus	exon	Promoter exon	ENSSSCG00000004588
1:112942549-112942549:BND:34407_1	Promoter	1:112942200-112942800	Hypothalamus	5'-UTR	Promoter 5'-UTR	ENSSSCG00000004588
1:112942549-112942549:BND:34407_1	Promoter	1:112942200-112942800	Ileum	exon	Promoter exon	ENSSSCG00000004588
1:112942549-112942549:BND:34407_1	Promoter	1:112942200-112942800	Ileum	intergenic	Promoter intergenic	-
1:112942549-112942549:BND:34407_1	Promoter	1:112942200-112942800	Ileum	5'-UTR	Promoter 5'-UTR	ENSSSCG00000004588
1:112934254-112944632:DUP:.	Promoter	1:112942200-112942800	Ileum	exon	Promoter exon	ENSSSCG00000004588
1:112934254-112944632:DUP:.	Promoter	1:112942200-112942800	Ileum	intergenic	Promoter intergenic	-
1:112934254-112944632:DUP:.	Promoter	1:112942200-112942800	Ileum	5'-UTR	Promoter 5'-UTR	ENSSSCG00000004588
1:112934254-112944632:DUP:.	Promoter	1:112942200-112942800	Liver	exon	Promoter exon	ENSSSCG00000004588
1:112934254-112944632:DUP:.	Promoter	1:112942200-112942800	Liver	5'-UTR	Promoter 5'-UTR	ENSSSCG00000004588
1:112934254-112944632:DUP:.	Promoter	1:112942200-112942800	Liver	intergenic	Promoter intergenic	-
1:112942549-112942549:BND:34407_1	Promoter	1:112942200-112942800	Liver	exon	Promoter exon	ENSSSCG00000004588
1:112942549-112942549:BND:34407_1	Promoter	1:112942200-112942800	Liver	5'-UTR	Promoter 5'-UTR	ENSSSCG00000004588
1:112942549-112942549:BND:34407_1	Promoter	1:112942200-112942800	Liver	intergenic	Promoter intergenic	-
1:112934254-112944632:DUP:.	Promoter	1:112942200-112942800	Lung	5'-UTR	Promoter 5'-UTR	ENSSSCG00000004588
1:112934254-112944632:DUP:.	Promoter	1:112942200-112942800	Lung	exon	Promoter exon	ENSSSCG00000004588
1:112934254-112944632:DUP:.	Promoter	1:112942200-112942800	Lung	intergenic	Promoter intergenic	-
1:112942549-112942549:BND:34407_1	Promoter	1:112942200-112942800	Lung	5'-UTR	Promoter 5'-UTR	ENSSSCG00000004588
1:112942549-112942549:BND:34407_1	Promoter	1:112942200-112942800	Lung	exon	Promoter exon	ENSSSCG00000004588
1:112942549-112942549:BND:34407_1	Promoter	1:112942200-112942800	Lung	intergenic	Promoter intergenic	-
1:112934254-112944632:DUP:.	Promoter	1:112942200-112942800	Muscle	intergenic	Promoter intergenic	-
1:112934254-112944632:DUP:.	Promoter	1:112942200-112942800	Muscle	5'-UTR	Promoter 5'-UTR	ENSSSCG00000004588
1:112934254-112944632:DUP:.	Promoter	1:112942200-112942800	Muscle	exon	Promoter exon	ENSSSCG00000004588
1:112942549-112942549:BND:34407_1	Promoter	1:112942200-112942800	Muscle	intergenic	Promoter intergenic	-
1:112942549-112942549:BND:34407_1	Promoter	1:112942200-112942800	Muscle	5'-UTR	Promoter 5'-UTR	ENSSSCG00000004588
1:112942549-112942549:BND:34407_1	Promoter	1:112942200-112942800	Muscle	exon	Promoter exon	ENSSSCG00000004588
1:112942549-112942549:BND:34407_1	Promoter	1:112942200-112943000	Spleen	5'-UTR	Promoter 5'-UTR	ENSSSCG00000004588
1:112942549-112942549:BND:34407_1	Promoter	1:112942200-112943000	Spleen	intergenic	Promoter intergenic	-
1:112942549-112942549:BND:34407_1	Promoter	1:112942200-112943000	Spleen	exon	Promoter exon	ENSSSCG00000004588
1:112934254-112944632:DUP:.	Promoter	1:112942200-112943000	Spleen	5'-UTR	Promoter 5'-UTR	ENSSSCG00000004588
1:112934254-112944632:DUP:.	Promoter	1:112942200-112943000	Spleen	intergenic	Promoter intergenic	-
1:112934254-112944632:DUP:.	Promoter	1:112942200-112943000	Spleen	exon	Promoter exon	ENSSSCG00000004588
1:112942549-112942549:BND:34407_1	Promoter	1:112942200-112943000	Stomach	exon	Promoter exon	ENSSSCG00000004588
1:112942549-112942549:BND:34407_1	Promoter	1:112942200-112943000	Stomach	intergenic	Promoter intergenic	-
1:112942549-112942549:BND:34407_1	Promoter	1:112942200-112943000	Stomach	5'-UTR	Promoter 5'-UTR	ENSSSCG00000004588
1:112934254-112944632:DUP:.	Promoter	1:112942200-112943000	Stomach	exon	Promoter exon	ENSSSCG00000004588
1:112934254-112944632:DUP:.	Promoter	1:112942200-112943000	Stomach	intergenic	Promoter intergenic	-
1:112934254-112944632:DUP:.	Promoter	1:112942200-112943000	Stomach	5'-UTR	Promoter 5'-UTR	ENSSSCG00000004588
1:113294972-113296370:DEL:.	Enhancer	1:113295200-113295400	Cerebellum	exon	Enhancer exon	ENSSSCG00000004595
1:113294972-113296370:DEL:.	Enhancer	1:113295200-113295400	Cerebellum	5'-UTR	Enhancer 5'-UTR	ENSSSCG00000004595
1:113294972-113296370:DEL:.	Enhancer	1:113295200-113295400	Cerebellum	intron	Enhancer intron	ENSSSCG00000004595
1:113294972-113296370:DEL:.	Enhancer	1:113295200-113295400	Hypothalamus	intron	Enhancer intron	ENSSSCG00000004595
1:113294972-113296370:DEL:.	Enhancer	1:113295200-113295400	Hypothalamus	5'-UTR	Enhancer 5'-UTR	ENSSSCG00000004595
1:113294972-113296370:DEL:.	Enhancer	1:113295200-113295400	Hypothalamus	exon	Enhancer exon	ENSSSCG00000004595
1:113294972-113296370:DEL:.	Enhancer	1:113295200-113295600	Cortex	exon	Enhancer exon	ENSSSCG00000004595
1:113294972-113296370:DEL:.	Enhancer	1:113295200-113295600	Cortex	intron	Enhancer intron	ENSSSCG00000004595
1:113294972-113296370:DEL:.	Enhancer	1:113295200-113295600	Cortex	5'-UTR	Enhancer 5'-UTR	ENSSSCG00000004595
1:113307920-113316355:DUP:.	Enhancer	1:113315400-113315600	Hypothalamus	intron	Enhancer intron	ENSSSCG00000004595
1:113307920-113316355:DUP:.	Enhancer	1:113315400-113315800	Cortex	intron	Enhancer intron	ENSSSCG00000004595
1:113355262-113355262:BND:34479_2	Enhancer	1:113355200-113355400	Cortex	intron	Enhancer intron	ENSSSCG00000004595
1:113537375-113537783:DEL:.	Enhancer	1:113537000-113537400	Duodenum	intron	Enhancer intron	ENSSSCG00000004596
1:113537375-113537783:DEL:.	Enhancer	1:113537400-113537600	Spleen	intron	Enhancer intron	ENSSSCG00000004596
1:113544163-113558529:DUP:.	Enhancer	1:113544200-113544800	Ileum	intron	Enhancer intron	ENSSSCG00000004596
1:113544163-113558529:DUP:.	Enhancer	1:113544200-113545000	Duodenum	intron	Enhancer intron	ENSSSCG00000004596
1:113544163-113558529:DUP:.	Enhancer	1:113544200-113545000	Jejunum	intron	Enhancer intron	ENSSSCG00000004596
1:113544163-113558529:DUP:.	Enhancer	1:113544800-113545000	Colon	intron	Enhancer intron	ENSSSCG00000004596
1:113544163-113558529:DUP:.	Enhancer	1:113545000-113545200	Cecum	intron	Enhancer intron	ENSSSCG00000004596
1:113544163-113558529:DUP:.	Enhancer	1:113546000-113546200	Colon	intron	Enhancer intron	ENSSSCG00000004596
1:113544163-113558529:DUP:.	Enhancer	1:113546000-113546200	Stomach	intron	Enhancer intron	ENSSSCG00000004596
1:113544163-113558529:DUP:.	Enhancer	1:113546000-113546600	Cerebellum	intron	Enhancer intron	ENSSSCG00000004596
1:113544163-113558529:DUP:.	Enhancer	1:113546000-113546600	Cortex	intron	Enhancer intron	ENSSSCG00000004596
1:113544163-113558529:DUP:.	Enhancer	1:113546200-113546600	Duodenum	intron	Enhancer intron	ENSSSCG00000004596
1:113544163-113558529:DUP:.	Enhancer	1:113546400-113546600	Stomach	intron	Enhancer intron	ENSSSCG00000004596
1:113544163-113558529:DUP:.	Enhancer	1:113547600-113548200	Jejunum	intron	Enhancer intron	ENSSSCG00000004596
1:113544163-113558529:DUP:.	Enhancer	1:113547600-113549000	Duodenum	intron	Enhancer intron	ENSSSCG00000004596
1:113544163-113558529:DUP:.	Enhancer	1:113547600-113549200	Ileum	intron	Enhancer intron	ENSSSCG00000004596
1:113544163-113558529:DUP:.	Enhancer	1:113547800-113548000	Spleen	intron	Enhancer intron	ENSSSCG00000004596
1:113544163-113558529:DUP:.	Enhancer	1:113548400-113549200	Jejunum	intron	Enhancer intron	ENSSSCG00000004596
1:113544163-113558529:DUP:.	Enhancer	1:113548600-113549000	Spleen	intron	Enhancer intron	ENSSSCG00000004596
1:113544163-113558529:DUP:.	Enhancer	1:113555400-113555600	Ileum	intron	Enhancer intron	ENSSSCG00000004596
1:113544163-113558529:DUP:.	Enhancer	1:113555400-113556600	Cecum	intron	Enhancer intron	ENSSSCG00000004596
1:113544163-113558529:DUP:.	Enhancer	1:113555600-113555800	Lung	intron	Enhancer intron	ENSSSCG00000004596
1:113544163-113558529:DUP:.	Enhancer	1:113556000-113556600	Colon	intron	Enhancer intron	ENSSSCG00000004596
1:113544163-113558529:DUP:.	Enhancer	1:113556000-113556600	Duodenum	intron	Enhancer intron	ENSSSCG00000004596
1:113544163-113558529:DUP:.	Enhancer	1:113556200-113556400	Cortex	intron	Enhancer intron	ENSSSCG00000004596
1:113544163-113558529:DUP:.	Enhancer	1:113556200-113556400	Lung	intron	Enhancer intron	ENSSSCG00000004596
1:113544163-113558529:DUP:.	Enhancer	1:113556200-113556600	Ileum	intron	Enhancer intron	ENSSSCG00000004596
1:113544163-113558529:DUP:.	Enhancer	1:113556200-113556600	Jejunum	intron	Enhancer intron	ENSSSCG00000004596
1:113544163-113558529:DUP:.	Enhancer	1:113556200-113556600	Stomach	intron	Enhancer intron	ENSSSCG00000004596
1:113544163-113558529:DUP:.	Enhancer	1:113556800-113557400	Cecum	intron	Enhancer intron	ENSSSCG00000004596
1:113544163-113558529:DUP:.	Enhancer	1:113556800-113557600	Colon	intron	Enhancer intron	ENSSSCG00000004596
1:113544163-113558529:DUP:.	Enhancer	1:113557000-113557600	Duodenum	intron	Enhancer intron	ENSSSCG00000004596
1:113544163-113558529:DUP:.	Enhancer	1:113557000-113557600	Ileum	intron	Enhancer intron	ENSSSCG00000004596
1:113544163-113558529:DUP:.	Enhancer	1:113557000-113557600	Jejunum	intron	Enhancer intron	ENSSSCG00000004596
1:113544163-113558529:DUP:.	Enhancer	1:113557000-113557600	Lung	intron	Enhancer intron	ENSSSCG00000004596
1:113544163-113558529:DUP:.	Enhancer	1:113557000-113557600	Stomach	intron	Enhancer intron	ENSSSCG00000004596
1:113544163-113558529:DUP:.	Enhancer	1:113558000-113558200	Cortex	intron	Enhancer intron	ENSSSCG00000004596
1:113544163-113558529:DUP:.	Enhancer	1:113558200-113558800	Ileum	intron	Enhancer intron	ENSSSCG00000004596
1:113544163-113558529:DUP:.	Enhancer	1:113558200-113558800	Jejunum	intron	Enhancer intron	ENSSSCG00000004596
1:113544163-113558529:DUP:.	Enhancer	1:113558200-113559600	Colon	intron	Enhancer intron	ENSSSCG00000004596
1:113544163-113558529:DUP:.	Enhancer	1:113558400-113558800	Cecum	intron	Enhancer intron	ENSSSCG00000004596
1:113544163-113558529:DUP:.	Enhancer	1:113558400-113558800	Duodenum	intron	Enhancer intron	ENSSSCG00000004596
1:113544163-113558529:DUP:.	Enhancer	1:113558400-113558800	Lung	intron	Enhancer intron	ENSSSCG00000004596
1:113544163-113558529:DUP:.	Enhancer	1:113558400-113559400	Spleen	intron	Enhancer intron	ENSSSCG00000004596
1:113677102-113678291:DEL:.	Enhancer	1:113677400-113677800	Cecum	intergenic	Enhancer intergenic	-
1:113767559-113788866:INV:.	Enhancer	1:113778400-113778600	Liver	intron	Enhancer intron	ENSSSCG00000004597
1:113767559-113788866:INV:.	Enhancer	1:113778400-113778600	Liver	intron	Enhancer intron	ENSSSCG00000025578
1:114475536-114476343:DEL:.	Enhancer	1:114476200-114476400	Stomach	intron	Enhancer intron	ENSSSCG00000035038
1:114659198-114659198:BND:34610_1	Enhancer	1:114658400-114659200	Muscle	exon	Enhancer exon	ENSSSCG00000043361
1:114659198-114659198:BND:34610_1	Enhancer	1:114659000-114659200	Cerebellum	exon	Enhancer exon	ENSSSCG00000043361
1:115593309-115593577:MEI:<DEL:ME:SINE|tRNA|Pre0_SS>	Promoter	1:115593000-115593400	Muscle	intron	Promoter intron	ENSSSCG00000004602
1:116274975-116275730:DEL:.	Enhancer	1:116274600-116275200	Muscle	exon	Enhancer exon	ENSSSCG00000035798
1:116274975-116275730:DEL:.	Enhancer	1:116274600-116275200	Muscle	3'-UTR	Enhancer 3'-UTR	ENSSSCG00000035798
1:117273515-117275602:DEL:.	Enhancer	1:117275000-117275200	Liver	intron	Enhancer intron	ENSSSCG00000004614
1:117813769-117854807:DEL:.	Enhancer	1:117816400-117817000	Colon	intergenic	Enhancer intergenic	-
1:117813769-117854807:DEL:.	Enhancer	1:117816600-117817000	Cecum	intergenic	Enhancer intergenic	-
1:117898394-117898795:DEL:.	Enhancer	1:117898600-117899000	Cerebellum	intergenic	Enhancer intergenic	-
1:118373244-118399662:DEL:.	Enhancer	1:118389600-118390200	Cortex	intergenic	Enhancer intergenic	-
1:118373244-118399662:DEL:.	Enhancer	1:118389600-118390200	Hypothalamus	intergenic	Enhancer intergenic	-
1:11990603-11990603:BND:21884_2	Enhancer	1:11990400-11991000	Stomach	intron	Enhancer intron	ENSSSCG00000004070
1:119924896-119926089:DEL:.	Enhancer	1:119925200-119925400	Lung	intron	Enhancer intron	ENSSSCG00000004626
1:119932539-119932823:MEI:<DEL:ME:SINE|tRNA|Pre0_SS>	Enhancer	1:119932200-119932600	Cortex	intron	Enhancer intron	ENSSSCG00000004626
1:119932539-119932823:MEI:<DEL:ME:SINE|tRNA|Pre0_SS>	Enhancer	1:119932200-119932600	Lung	intron	Enhancer intron	ENSSSCG00000004626
1:120052352-120060734:DEL:.	Enhancer	1:120057800-120058600	Stomach	intron	Enhancer intron	ENSSSCG00000004630
1:120052352-120060734:DEL:.	Enhancer	1:120058000-120058200	Cortex	intron	Enhancer intron	ENSSSCG00000004630
1:120052352-120060734:DEL:.	Enhancer	1:120058400-120058600	Cerebellum	intron	Enhancer intron	ENSSSCG00000004630
1:120052352-120060734:DEL:.	Enhancer	1:120058400-120058600	Cortex	intron	Enhancer intron	ENSSSCG00000004630
1:120052352-120060734:DEL:.	Enhancer	1:120060600-120061200	Cortex	intron	Enhancer intron	ENSSSCG00000004630
1:12138630-12139260:DEL:.	Enhancer	1:12138600-12138800	Muscle	intergenic	Enhancer intergenic	-
1:12140191-12223614:DUP:.	Enhancer	1:12144000-12144400	Muscle	intergenic	Enhancer intergenic	-
1:12144317-12230973:DUP:.	Enhancer	1:12144000-12144400	Muscle	intergenic	Enhancer intergenic	-
1:12144317-12230973:DUP:.	Promoter	1:12146200-12147000	Colon	intergenic	Promoter intergenic	-
1:12140191-12223614:DUP:.	Promoter	1:12146200-12147000	Colon	intergenic	Promoter intergenic	-
1:121589833-121589833:BND:35416_2	Enhancer	1:121589800-121590400	Duodenum	intergenic	Enhancer intergenic	-
1:121867443-121868980:DEL:.	Enhancer	1:121868600-121868800	Stomach	intron	Enhancer intron	ENSSSCG00000004646
1:121867443-121868980:DEL:.	Enhancer	1:121868600-121868800	Stomach	exon	Enhancer exon	ENSSSCG00000004646
1:12140191-12223614:DUP:.	Enhancer	1:12196000-12196200	Jejunum	intergenic	Enhancer intergenic	-
1:12144317-12230973:DUP:.	Enhancer	1:12196000-12196200	Jejunum	intergenic	Enhancer intergenic	-
1:12144317-12230973:DUP:.	Promoter	1:12196400-12196800	Colon	intergenic	Promoter intergenic	-
1:12140191-12223614:DUP:.	Promoter	1:12196400-12196800	Colon	intergenic	Promoter intergenic	-
1:12140191-12223614:DUP:.	Promoter	1:12196400-12196800	Duodenum	intergenic	Promoter intergenic	-
1:12144317-12230973:DUP:.	Promoter	1:12196400-12196800	Duodenum	intergenic	Promoter intergenic	-
1:12144317-12230973:DUP:.	Promoter	1:12196400-12196800	Ileum	intergenic	Promoter intergenic	-
1:12140191-12223614:DUP:.	Promoter	1:12196400-12196800	Ileum	intergenic	Promoter intergenic	-
1:12140191-12223614:DUP:.	Promoter	1:12196400-12196800	Jejunum	intergenic	Promoter intergenic	-
1:12144317-12230973:DUP:.	Promoter	1:12196400-12196800	Jejunum	intergenic	Promoter intergenic	-
1:12144317-12230973:DUP:.	Promoter	1:12196400-12196800	Liver	intergenic	Promoter intergenic	-
1:12140191-12223614:DUP:.	Promoter	1:12196400-12196800	Liver	intergenic	Promoter intergenic	-
1:12262519-12279188:DUP:.	Enhancer	1:12263600-12263800	Cecum	intergenic	Enhancer intergenic	-
1:12263362-12263613:DEL:.	Enhancer	1:12263600-12263800	Cecum	intergenic	Enhancer intergenic	-
1:12262519-12279188:DUP:.	Enhancer	1:12263600-12264000	Colon	intergenic	Enhancer intergenic	-
1:12263362-12263613:DEL:.	Enhancer	1:12263600-12264000	Colon	intergenic	Enhancer intergenic	-
1:12262519-12279188:DUP:.	Enhancer	1:12263600-12264000	Liver	intergenic	Enhancer intergenic	-
1:12263362-12263613:DEL:.	Enhancer	1:12263600-12264000	Liver	intergenic	Enhancer intergenic	-
1:12262519-12279188:DUP:.	Enhancer	1:12263600-12264200	Ileum	intergenic	Enhancer intergenic	-
1:12263362-12263613:DEL:.	Enhancer	1:12263600-12264200	Ileum	intergenic	Enhancer intergenic	-
1:12262519-12279188:DUP:.	Promoter	1:12263800-12264200	Cecum	intergenic	Promoter intergenic	-
1:12262519-12279188:DUP:.	Enhancer	1:12263800-12264200	Duodenum	intergenic	Enhancer intergenic	-
1:12262519-12279188:DUP:.	Promoter	1:12264000-12264200	Jejunum	intergenic	Promoter intergenic	-
1:12262519-12279188:DUP:.	Promoter	1:12264000-12264200	Lung	intergenic	Promoter intergenic	-
1:12262519-12279188:DUP:.	Promoter	1:12264000-12264400	Colon	intergenic	Promoter intergenic	-
1:12303696-12304386:DEL:.	Enhancer	1:12302400-12303800	Muscle	intron	Enhancer intron	ENSSSCG00000004071
1:12303696-12304386:DEL:.	Enhancer	1:12303200-12303800	Stomach	intron	Enhancer intron	ENSSSCG00000004071
1:12321429-12323799:DEL:.	Enhancer	1:12321800-12322400	Cecum	intron	Enhancer intron	ENSSSCG00000004071
1:12321429-12323799:DEL:.	Enhancer	1:12321800-12322400	Colon	intron	Enhancer intron	ENSSSCG00000004071
1:12321429-12323799:DEL:.	Enhancer	1:12321800-12322400	Ileum	intron	Enhancer intron	ENSSSCG00000004071
1:12321429-12323799:DEL:.	Enhancer	1:12321800-12322400	Jejunum	intron	Enhancer intron	ENSSSCG00000004071
1:12321429-12323799:DEL:.	Enhancer	1:12322000-12322200	Hypothalamus	intron	Enhancer intron	ENSSSCG00000004071
1:12321429-12323799:DEL:.	Enhancer	1:12322000-12322400	Cortex	intron	Enhancer intron	ENSSSCG00000004071
1:12321429-12323799:DEL:.	Enhancer	1:12322800-12323200	Cerebellum	intron	Enhancer intron	ENSSSCG00000004071
1:12323184-12325871:DEL:.	Enhancer	1:12322800-12323200	Cerebellum	intron	Enhancer intron	ENSSSCG00000004071
1:12321429-12323799:DEL:.	Enhancer	1:12322800-12323200	Hypothalamus	intron	Enhancer intron	ENSSSCG00000004071
1:12323184-12325871:DEL:.	Enhancer	1:12322800-12323200	Hypothalamus	intron	Enhancer intron	ENSSSCG00000004071
1:12321429-12323799:DEL:.	Enhancer	1:12322800-12323400	Ileum	intron	Enhancer intron	ENSSSCG00000004071
1:12323184-12325871:DEL:.	Enhancer	1:12322800-12323400	Ileum	intron	Enhancer intron	ENSSSCG00000004071
1:12323184-12325871:DEL:.	Enhancer	1:12322800-12323400	Spleen	intron	Enhancer intron	ENSSSCG00000004071
1:12321429-12323799:DEL:.	Enhancer	1:12322800-12323400	Spleen	intron	Enhancer intron	ENSSSCG00000004071
1:12323184-12325871:DEL:.	Enhancer	1:12323000-12323400	Duodenum	intron	Enhancer intron	ENSSSCG00000004071
1:12321429-12323799:DEL:.	Enhancer	1:12323000-12323400	Duodenum	intron	Enhancer intron	ENSSSCG00000004071
1:12323184-12325871:DEL:.	Enhancer	1:12324200-12324600	Cerebellum	intron	Enhancer intron	ENSSSCG00000004071
1:12323184-12325871:DEL:.	Enhancer	1:12324200-12324600	Cortex	intron	Enhancer intron	ENSSSCG00000004071
1:12323184-12325871:DEL:.	Enhancer	1:12324200-12324600	Hypothalamus	intron	Enhancer intron	ENSSSCG00000004071
1:12323184-12325871:DEL:.	Enhancer	1:12324200-12324600	Lung	intron	Enhancer intron	ENSSSCG00000004071
1:12323184-12325871:DEL:.	Enhancer	1:12324200-12324800	Liver	intron	Enhancer intron	ENSSSCG00000004071
1:12323184-12325871:DEL:.	Enhancer	1:12324200-12324800	Stomach	intron	Enhancer intron	ENSSSCG00000004071
1:12323184-12325871:DEL:.	Enhancer	1:12324400-12324600	Cecum	intron	Enhancer intron	ENSSSCG00000004071
1:12323184-12325871:DEL:.	Enhancer	1:12324400-12324600	Colon	intron	Enhancer intron	ENSSSCG00000004071
1:12323184-12325871:DEL:.	Enhancer	1:12324800-12325000	Ileum	intron	Enhancer intron	ENSSSCG00000004071
1:12323184-12325871:DEL:.	Enhancer	1:12324800-12325400	Cortex	intron	Enhancer intron	ENSSSCG00000004071
1:12323184-12325871:DEL:.	Enhancer	1:12325000-12325200	Hypothalamus	intron	Enhancer intron	ENSSSCG00000004071
1:12323184-12325871:DEL:.	Enhancer	1:12325000-12325800	Cerebellum	intron	Enhancer intron	ENSSSCG00000004071
1:12323184-12325871:DEL:.	Enhancer	1:12325000-12325800	Stomach	intron	Enhancer intron	ENSSSCG00000004071
1:12323184-12325871:DEL:.	Enhancer	1:12325200-12325600	Cecum	intron	Enhancer intron	ENSSSCG00000004071
1:12323184-12325871:DEL:.	Enhancer	1:12325200-12326400	Liver	intron	Enhancer intron	ENSSSCG00000004071
1:12323184-12325871:DEL:.	Enhancer	1:12325400-12325600	Colon	intron	Enhancer intron	ENSSSCG00000004071
1:12342696-12348614:DEL:.	Enhancer	1:12342600-12343400	Cortex	intron	Enhancer intron	ENSSSCG00000004071
1:12342696-12348614:DEL:.	Enhancer	1:12342800-12343000	Cerebellum	intron	Enhancer intron	ENSSSCG00000004071
1:12342696-12348614:DEL:.	Enhancer	1:12342800-12343000	Hypothalamus	intron	Enhancer intron	ENSSSCG00000004071
1:12342696-12348614:DEL:.	Enhancer	1:12345800-12346200	Cecum	intron	Enhancer intron	ENSSSCG00000004071
1:12342696-12348614:DEL:.	Enhancer	1:12345800-12346200	Cerebellum	intron	Enhancer intron	ENSSSCG00000004071
1:12342696-12348614:DEL:.	Enhancer	1:12345800-12346200	Cortex	intron	Enhancer intron	ENSSSCG00000004071
1:12342696-12348614:DEL:.	Enhancer	1:12345800-12346200	Hypothalamus	intron	Enhancer intron	ENSSSCG00000004071
1:12342696-12348614:DEL:.	Enhancer	1:12345800-12346200	Lung	intron	Enhancer intron	ENSSSCG00000004071
1:12342696-12348614:DEL:.	Enhancer	1:12346000-12346200	Ileum	intron	Enhancer intron	ENSSSCG00000004071
1:12342696-12348614:DEL:.	Enhancer	1:12346000-12346200	Muscle	intron	Enhancer intron	ENSSSCG00000004071
1:126229941-126233852:DEL:.	Enhancer	1:126229200-126230000	Duodenum	intergenic	Enhancer intergenic	-
1:126229941-126233852:DEL:.	Enhancer	1:126229200-126230000	Ileum	intergenic	Enhancer intergenic	-
1:126229941-126233852:DEL:.	Enhancer	1:126229600-126230200	Cecum	intergenic	Enhancer intergenic	-
1:126229941-126233852:DEL:.	Enhancer	1:126229800-126230000	Colon	intergenic	Enhancer intergenic	-
1:126229941-126233852:DEL:.	Enhancer	1:126229800-126230200	Muscle	intergenic	Enhancer intergenic	-
1:126229941-126233852:DEL:.	Enhancer	1:126230400-126230800	Duodenum	intergenic	Enhancer intergenic	-
1:126229941-126233852:DEL:.	Enhancer	1:126230400-126230800	Jejunum	intergenic	Enhancer intergenic	-
1:126310808-126310808:BND:35866_1	Enhancer	1:126310800-126311000	Duodenum	gene flanking	Enhancer gene flanking	ENSSSCG00000004671
1:126310808-126310808:BND:35866_1	Enhancer	1:126310800-126311000	Duodenum	intergenic	Enhancer intergenic	-
1:126310808-126310808:BND:35866_1	Enhancer	1:126310800-126311000	Duodenum	gene flanking	Enhancer gene flanking	ENSSSCG00000004670
1:126310808-126310808:BND:35866_1	Enhancer	1:126310800-126311000	Jejunum	intergenic	Enhancer intergenic	-
1:126310808-126310808:BND:35866_1	Enhancer	1:126310800-126311000	Jejunum	gene flanking	Enhancer gene flanking	ENSSSCG00000004671
1:126310808-126310808:BND:35866_1	Enhancer	1:126310800-126311000	Jejunum	gene flanking	Enhancer gene flanking	ENSSSCG00000004670
1:126387502-126398478:DEL:.	Enhancer	1:126396800-126397200	Liver	intergenic	Enhancer intergenic	-
1:126387502-126398478:DEL:.	Enhancer	1:126397400-126397800	Liver	intergenic	Enhancer intergenic	-
1:126471430-126471583:DEL:.	Promoter	1:126471200-126471600	Colon	intergenic	Promoter intergenic	-
1:126471430-126471583:DEL:.	Promoter	1:126471200-126471600	Colon	gene flanking	Promoter gene flanking	ENSSSCG00000004673
1:126471430-126471583:DEL:.	Promoter	1:126471200-126471600	Jejunum	gene flanking	Promoter gene flanking	ENSSSCG00000004673
1:126471430-126471583:DEL:.	Promoter	1:126471200-126471600	Jejunum	intergenic	Promoter intergenic	-
1:126537702-126537895:DEL:.	Enhancer	1:126537400-126538200	Ileum	intergenic	Enhancer intergenic	-
1:126537702-126537895:DEL:.	Enhancer	1:126537600-126538400	Colon	intergenic	Enhancer intergenic	-
1:127011415-127011867:DEL:.	Enhancer	1:127010000-127011600	Muscle	intron	Enhancer intron	ENSSSCG00000004691
1:127331258-127332148:DEL:.	Enhancer	1:127332000-127332400	Cortex	intron	Enhancer intron	ENSSSCG00000004694
1:127766722-127766722:BND:36097_2	Promoter	1:127766600-127768000	Jejunum	5'-UTR	Promoter 5'-UTR	ENSSSCG00000024263
1:127766722-127766722:BND:36097_2	Promoter	1:127766600-127768000	Jejunum	gene flanking	Promoter gene flanking	ENSSSCG00000004698
1:127766722-127766722:BND:36097_2	Promoter	1:127766600-127768000	Jejunum	intron	Promoter intron	ENSSSCG00000024263
1:127766722-127766722:BND:36097_2	Promoter	1:127766600-127768000	Jejunum	intergenic	Promoter intergenic	-
1:127766722-127766722:BND:36097_2	Promoter	1:127766600-127768000	Jejunum	exon	Promoter exon	ENSSSCG00000024263
1:127766722-127766722:BND:36097_2	Promoter	1:127766600-127768200	Cecum	intron	Promoter intron	ENSSSCG00000024263
1:127766722-127766722:BND:36097_2	Promoter	1:127766600-127768200	Cecum	gene flanking	Promoter gene flanking	ENSSSCG00000004698
1:127766722-127766722:BND:36097_2	Promoter	1:127766600-127768200	Cecum	5'-UTR	Promoter 5'-UTR	ENSSSCG00000024263
1:127766722-127766722:BND:36097_2	Promoter	1:127766600-127768200	Cecum	exon	Promoter exon	ENSSSCG00000024263
1:127766722-127766722:BND:36097_2	Promoter	1:127766600-127768200	Cecum	intergenic	Promoter intergenic	-
1:127766722-127766722:BND:36097_2	Promoter	1:127766600-127768200	Duodenum	intron	Promoter intron	ENSSSCG00000024263
1:127766722-127766722:BND:36097_2	Promoter	1:127766600-127768200	Duodenum	exon	Promoter exon	ENSSSCG00000024263
1:127766722-127766722:BND:36097_2	Promoter	1:127766600-127768200	Duodenum	intergenic	Promoter intergenic	-
1:127766722-127766722:BND:36097_2	Promoter	1:127766600-127768200	Duodenum	5'-UTR	Promoter 5'-UTR	ENSSSCG00000024263
1:127766722-127766722:BND:36097_2	Promoter	1:127766600-127768200	Duodenum	gene flanking	Promoter gene flanking	ENSSSCG00000004698
1:127766722-127766722:BND:36097_2	Promoter	1:127766600-127768200	Ileum	intron	Promoter intron	ENSSSCG00000024263
1:127766722-127766722:BND:36097_2	Promoter	1:127766600-127768200	Ileum	gene flanking	Promoter gene flanking	ENSSSCG00000004698
1:127766722-127766722:BND:36097_2	Promoter	1:127766600-127768200	Ileum	5'-UTR	Promoter 5'-UTR	ENSSSCG00000024263
1:127766722-127766722:BND:36097_2	Promoter	1:127766600-127768200	Ileum	exon	Promoter exon	ENSSSCG00000024263
1:127766722-127766722:BND:36097_2	Promoter	1:127766600-127768200	Ileum	intergenic	Promoter intergenic	-
1:127766722-127766722:BND:36097_2	Promoter	1:127766600-127768200	Liver	intergenic	Promoter intergenic	-
1:127766722-127766722:BND:36097_2	Promoter	1:127766600-127768200	Liver	5'-UTR	Promoter 5'-UTR	ENSSSCG00000024263
1:127766722-127766722:BND:36097_2	Promoter	1:127766600-127768200	Liver	intron	Promoter intron	ENSSSCG00000024263
1:127766722-127766722:BND:36097_2	Promoter	1:127766600-127768200	Liver	exon	Promoter exon	ENSSSCG00000024263
1:127766722-127766722:BND:36097_2	Promoter	1:127766600-127768200	Liver	gene flanking	Promoter gene flanking	ENSSSCG00000004698
1:127766722-127766722:BND:36097_2	Promoter	1:127766600-127768200	Lung	intron	Promoter intron	ENSSSCG00000024263
1:127766722-127766722:BND:36097_2	Promoter	1:127766600-127768200	Lung	intergenic	Promoter intergenic	-
1:127766722-127766722:BND:36097_2	Promoter	1:127766600-127768200	Lung	gene flanking	Promoter gene flanking	ENSSSCG00000004698
1:127766722-127766722:BND:36097_2	Promoter	1:127766600-127768200	Lung	exon	Promoter exon	ENSSSCG00000024263
1:127766722-127766722:BND:36097_2	Promoter	1:127766600-127768200	Lung	5'-UTR	Promoter 5'-UTR	ENSSSCG00000024263
1:127766722-127766722:BND:36097_2	Promoter	1:127766600-127768200	Muscle	intergenic	Promoter intergenic	-
1:127766722-127766722:BND:36097_2	Promoter	1:127766600-127768200	Muscle	5'-UTR	Promoter 5'-UTR	ENSSSCG00000024263
1:127766722-127766722:BND:36097_2	Promoter	1:127766600-127768200	Muscle	gene flanking	Promoter gene flanking	ENSSSCG00000004698
1:127766722-127766722:BND:36097_2	Promoter	1:127766600-127768200	Muscle	intron	Promoter intron	ENSSSCG00000024263
1:127766722-127766722:BND:36097_2	Promoter	1:127766600-127768200	Muscle	exon	Promoter exon	ENSSSCG00000024263
1:128044814-128128636:INV:.	Promoter	1:128083600-128084400	Cerebellum	exon	Promoter exon	ENSSSCG00000004708
1:128044814-128128636:INV:.	Promoter	1:128083600-128084400	Cerebellum	5'-UTR	Promoter 5'-UTR	ENSSSCG00000004708
1:128044814-128128636:INV:.	Promoter	1:128083600-128084400	Cerebellum	exon	Promoter exon	ENSSSCG00000004709
1:128044814-128128636:INV:.	Promoter	1:128083600-128084400	Cerebellum	intron	Promoter intron	ENSSSCG00000004708
1:128044814-128128636:INV:.	Promoter	1:128083600-128084400	Cerebellum	gene flanking	Promoter gene flanking	ENSSSCG00000040362
1:128044814-128128636:INV:.	Promoter	1:128083600-128084400	Cerebellum	intergenic	Promoter intergenic	-
1:128044814-128128636:INV:.	Promoter	1:128083600-128084400	Cerebellum	5'-UTR	Promoter 5'-UTR	ENSSSCG00000004709
1:128044814-128128636:INV:.	Promoter	1:128083600-128084600	Adipose	intron	Promoter intron	ENSSSCG00000004708
1:128044814-128128636:INV:.	Promoter	1:128083600-128084600	Adipose	5'-UTR	Promoter 5'-UTR	ENSSSCG00000004709
1:128044814-128128636:INV:.	Promoter	1:128083600-128084600	Adipose	gene flanking	Promoter gene flanking	ENSSSCG00000040362
1:128044814-128128636:INV:.	Promoter	1:128083600-128084600	Adipose	gene flanking	Promoter gene flanking	ENSSSCG00000004710
1:128044814-128128636:INV:.	Promoter	1:128083600-128084600	Adipose	intron	Promoter intron	ENSSSCG00000004709
1:128044814-128128636:INV:.	Promoter	1:128083600-128084600	Adipose	exon	Promoter exon	ENSSSCG00000004709
1:128044814-128128636:INV:.	Promoter	1:128083600-128084600	Adipose	exon	Promoter exon	ENSSSCG00000004708
1:128044814-128128636:INV:.	Promoter	1:128083600-128084600	Adipose	5'-UTR	Promoter 5'-UTR	ENSSSCG00000004708
1:128044814-128128636:INV:.	Promoter	1:128083600-128084600	Adipose	intergenic	Promoter intergenic	-
1:128044814-128128636:INV:.	Promoter	1:128083600-128084600	Cortex	intergenic	Promoter intergenic	-
1:128044814-128128636:INV:.	Promoter	1:128083600-128084600	Cortex	5'-UTR	Promoter 5'-UTR	ENSSSCG00000004709
1:128044814-128128636:INV:.	Promoter	1:128083600-128084600	Cortex	5'-UTR	Promoter 5'-UTR	ENSSSCG00000004708
1:128044814-128128636:INV:.	Promoter	1:128083600-128084600	Cortex	intron	Promoter intron	ENSSSCG00000004709
1:128044814-128128636:INV:.	Promoter	1:128083600-128084600	Cortex	intron	Promoter intron	ENSSSCG00000004708
1:128044814-128128636:INV:.	Promoter	1:128083600-128084600	Cortex	gene flanking	Promoter gene flanking	ENSSSCG00000040362
1:128044814-128128636:INV:.	Promoter	1:128083600-128084600	Cortex	exon	Promoter exon	ENSSSCG00000004709
1:128044814-128128636:INV:.	Promoter	1:128083600-128084600	Cortex	gene flanking	Promoter gene flanking	ENSSSCG00000004710
1:128044814-128128636:INV:.	Promoter	1:128083600-128084600	Cortex	exon	Promoter exon	ENSSSCG00000004708
1:128044814-128128636:INV:.	Promoter	1:128083600-128084600	Duodenum	exon	Promoter exon	ENSSSCG00000004709
1:128044814-128128636:INV:.	Promoter	1:128083600-128084600	Duodenum	intron	Promoter intron	ENSSSCG00000004709
1:128044814-128128636:INV:.	Promoter	1:128083600-128084600	Duodenum	gene flanking	Promoter gene flanking	ENSSSCG00000004710
1:128044814-128128636:INV:.	Promoter	1:128083600-128084600	Duodenum	gene flanking	Promoter gene flanking	ENSSSCG00000040362
1:128044814-128128636:INV:.	Promoter	1:128083600-128084600	Duodenum	5'-UTR	Promoter 5'-UTR	ENSSSCG00000004709
1:128044814-128128636:INV:.	Promoter	1:128083600-128084600	Duodenum	exon	Promoter exon	ENSSSCG00000004708
1:128044814-128128636:INV:.	Promoter	1:128083600-128084600	Duodenum	intergenic	Promoter intergenic	-
1:128044814-128128636:INV:.	Promoter	1:128083600-128084600	Duodenum	5'-UTR	Promoter 5'-UTR	ENSSSCG00000004708
1:128044814-128128636:INV:.	Promoter	1:128083600-128084600	Duodenum	intron	Promoter intron	ENSSSCG00000004708
1:128044814-128128636:INV:.	Promoter	1:128083600-128084600	Hypothalamus	5'-UTR	Promoter 5'-UTR	ENSSSCG00000004708
1:128044814-128128636:INV:.	Promoter	1:128083600-128084600	Hypothalamus	gene flanking	Promoter gene flanking	ENSSSCG00000004710
1:128044814-128128636:INV:.	Promoter	1:128083600-128084600	Hypothalamus	exon	Promoter exon	ENSSSCG00000004708
1:128044814-128128636:INV:.	Promoter	1:128083600-128084600	Hypothalamus	exon	Promoter exon	ENSSSCG00000004709
1:128044814-128128636:INV:.	Promoter	1:128083600-128084600	Hypothalamus	intergenic	Promoter intergenic	-
1:128044814-128128636:INV:.	Promoter	1:128083600-128084600	Hypothalamus	5'-UTR	Promoter 5'-UTR	ENSSSCG00000004709
1:128044814-128128636:INV:.	Promoter	1:128083600-128084600	Hypothalamus	gene flanking	Promoter gene flanking	ENSSSCG00000040362
1:128044814-128128636:INV:.	Promoter	1:128083600-128084600	Hypothalamus	intron	Promoter intron	ENSSSCG00000004708
1:128044814-128128636:INV:.	Promoter	1:128083600-128084600	Hypothalamus	intron	Promoter intron	ENSSSCG00000004709
1:128044814-128128636:INV:.	Promoter	1:128083600-128084600	Jejunum	exon	Promoter exon	ENSSSCG00000004708
1:128044814-128128636:INV:.	Promoter	1:128083600-128084600	Jejunum	gene flanking	Promoter gene flanking	ENSSSCG00000040362
1:128044814-128128636:INV:.	Promoter	1:128083600-128084600	Jejunum	gene flanking	Promoter gene flanking	ENSSSCG00000004710
1:128044814-128128636:INV:.	Promoter	1:128083600-128084600	Jejunum	intergenic	Promoter intergenic	-
1:128044814-128128636:INV:.	Promoter	1:128083600-128084600	Jejunum	5'-UTR	Promoter 5'-UTR	ENSSSCG00000004708
1:128044814-128128636:INV:.	Promoter	1:128083600-128084600	Jejunum	exon	Promoter exon	ENSSSCG00000004709
1:128044814-128128636:INV:.	Promoter	1:128083600-128084600	Jejunum	intron	Promoter intron	ENSSSCG00000004708
1:128044814-128128636:INV:.	Promoter	1:128083600-128084600	Jejunum	intron	Promoter intron	ENSSSCG00000004709
1:128044814-128128636:INV:.	Promoter	1:128083600-128084600	Jejunum	5'-UTR	Promoter 5'-UTR	ENSSSCG00000004709
1:128044814-128128636:INV:.	Promoter	1:128083600-128084600	Liver	intergenic	Promoter intergenic	-
1:128044814-128128636:INV:.	Promoter	1:128083600-128084600	Liver	5'-UTR	Promoter 5'-UTR	ENSSSCG00000004708
1:128044814-128128636:INV:.	Promoter	1:128083600-128084600	Liver	exon	Promoter exon	ENSSSCG00000004709
1:128044814-128128636:INV:.	Promoter	1:128083600-128084600	Liver	gene flanking	Promoter gene flanking	ENSSSCG00000004710
1:128044814-128128636:INV:.	Promoter	1:128083600-128084600	Liver	5'-UTR	Promoter 5'-UTR	ENSSSCG00000004709
1:128044814-128128636:INV:.	Promoter	1:128083600-128084600	Liver	gene flanking	Promoter gene flanking	ENSSSCG00000040362
1:128044814-128128636:INV:.	Promoter	1:128083600-128084600	Liver	intron	Promoter intron	ENSSSCG00000004708
1:128044814-128128636:INV:.	Promoter	1:128083600-128084600	Liver	intron	Promoter intron	ENSSSCG00000004709
1:128044814-128128636:INV:.	Promoter	1:128083600-128084600	Liver	exon	Promoter exon	ENSSSCG00000004708
1:128044814-128128636:INV:.	Promoter	1:128083600-128084600	Muscle	5'-UTR	Promoter 5'-UTR	ENSSSCG00000004708
1:128044814-128128636:INV:.	Promoter	1:128083600-128084600	Muscle	exon	Promoter exon	ENSSSCG00000004709
1:128044814-128128636:INV:.	Promoter	1:128083600-128084600	Muscle	5'-UTR	Promoter 5'-UTR	ENSSSCG00000004709
1:128044814-128128636:INV:.	Promoter	1:128083600-128084600	Muscle	gene flanking	Promoter gene flanking	ENSSSCG00000004710
1:128044814-128128636:INV:.	Promoter	1:128083600-128084600	Muscle	gene flanking	Promoter gene flanking	ENSSSCG00000040362
1:128044814-128128636:INV:.	Promoter	1:128083600-128084600	Muscle	intergenic	Promoter intergenic	-
1:128044814-128128636:INV:.	Promoter	1:128083600-128084600	Muscle	intron	Promoter intron	ENSSSCG00000004708
1:128044814-128128636:INV:.	Promoter	1:128083600-128084600	Muscle	intron	Promoter intron	ENSSSCG00000004709
1:128044814-128128636:INV:.	Promoter	1:128083600-128084600	Muscle	exon	Promoter exon	ENSSSCG00000004708
1:128044814-128128636:INV:.	Promoter	1:128083600-128084600	Spleen	gene flanking	Promoter gene flanking	ENSSSCG00000004710
1:128044814-128128636:INV:.	Promoter	1:128083600-128084600	Spleen	intergenic	Promoter intergenic	-
1:128044814-128128636:INV:.	Promoter	1:128083600-128084600	Spleen	5'-UTR	Promoter 5'-UTR	ENSSSCG00000004709
1:128044814-128128636:INV:.	Promoter	1:128083600-128084600	Spleen	exon	Promoter exon	ENSSSCG00000004708
1:128044814-128128636:INV:.	Promoter	1:128083600-128084600	Spleen	intron	Promoter intron	ENSSSCG00000004708
1:128044814-128128636:INV:.	Promoter	1:128083600-128084600	Spleen	intron	Promoter intron	ENSSSCG00000004709
1:128044814-128128636:INV:.	Promoter	1:128083600-128084600	Spleen	gene flanking	Promoter gene flanking	ENSSSCG00000040362
1:128044814-128128636:INV:.	Promoter	1:128083600-128084600	Spleen	exon	Promoter exon	ENSSSCG00000004709
1:128044814-128128636:INV:.	Promoter	1:128083600-128084600	Spleen	5'-UTR	Promoter 5'-UTR	ENSSSCG00000004708
1:128044814-128128636:INV:.	Promoter	1:128083600-128084600	Stomach	intron	Promoter intron	ENSSSCG00000004708
1:128044814-128128636:INV:.	Promoter	1:128083600-128084600	Stomach	exon	Promoter exon	ENSSSCG00000004709
1:128044814-128128636:INV:.	Promoter	1:128083600-128084600	Stomach	intron	Promoter intron	ENSSSCG00000004709
1:128044814-128128636:INV:.	Promoter	1:128083600-128084600	Stomach	gene flanking	Promoter gene flanking	ENSSSCG00000004710
1:128044814-128128636:INV:.	Promoter	1:128083600-128084600	Stomach	5'-UTR	Promoter 5'-UTR	ENSSSCG00000004709
1:128044814-128128636:INV:.	Promoter	1:128083600-128084600	Stomach	5'-UTR	Promoter 5'-UTR	ENSSSCG00000004708
1:128044814-128128636:INV:.	Promoter	1:128083600-128084600	Stomach	gene flanking	Promoter gene flanking	ENSSSCG00000040362
1:128044814-128128636:INV:.	Promoter	1:128083600-128084600	Stomach	intergenic	Promoter intergenic	-
1:128044814-128128636:INV:.	Promoter	1:128083600-128084600	Stomach	exon	Promoter exon	ENSSSCG00000004708
1:128044814-128128636:INV:.	Promoter	1:128083600-128084800	Cecum	5'-UTR	Promoter 5'-UTR	ENSSSCG00000004708
1:128044814-128128636:INV:.	Promoter	1:128083600-128084800	Cecum	gene flanking	Promoter gene flanking	ENSSSCG00000004710
1:128044814-128128636:INV:.	Promoter	1:128083600-128084800	Cecum	gene flanking	Promoter gene flanking	ENSSSCG00000040362
1:128044814-128128636:INV:.	Promoter	1:128083600-128084800	Cecum	intron	Promoter intron	ENSSSCG00000004708
1:128044814-128128636:INV:.	Promoter	1:128083600-128084800	Cecum	intron	Promoter intron	ENSSSCG00000004709
1:128044814-128128636:INV:.	Promoter	1:128083600-128084800	Cecum	exon	Promoter exon	ENSSSCG00000004709
1:128044814-128128636:INV:.	Promoter	1:128083600-128084800	Cecum	intergenic	Promoter intergenic	-
1:128044814-128128636:INV:.	Promoter	1:128083600-128084800	Cecum	exon	Promoter exon	ENSSSCG00000004708
1:128044814-128128636:INV:.	Promoter	1:128083600-128084800	Cecum	5'-UTR	Promoter 5'-UTR	ENSSSCG00000004709
1:128044814-128128636:INV:.	Promoter	1:128083600-128084800	Colon	5'-UTR	Promoter 5'-UTR	ENSSSCG00000004708
1:128044814-128128636:INV:.	Promoter	1:128083600-128084800	Colon	gene flanking	Promoter gene flanking	ENSSSCG00000004710
1:128044814-128128636:INV:.	Promoter	1:128083600-128084800	Colon	exon	Promoter exon	ENSSSCG00000004708
1:128044814-128128636:INV:.	Promoter	1:128083600-128084800	Colon	5'-UTR	Promoter 5'-UTR	ENSSSCG00000004709
1:128044814-128128636:INV:.	Promoter	1:128083600-128084800	Colon	exon	Promoter exon	ENSSSCG00000004709
1:128044814-128128636:INV:.	Promoter	1:128083600-128084800	Colon	gene flanking	Promoter gene flanking	ENSSSCG00000040362
1:128044814-128128636:INV:.	Promoter	1:128083600-128084800	Colon	intron	Promoter intron	ENSSSCG00000004708
1:128044814-128128636:INV:.	Promoter	1:128083600-128084800	Colon	intron	Promoter intron	ENSSSCG00000004709
1:128044814-128128636:INV:.	Promoter	1:128083600-128084800	Colon	intergenic	Promoter intergenic	-
1:128044814-128128636:INV:.	Promoter	1:128083600-128084800	Ileum	intron	Promoter intron	ENSSSCG00000004708
1:128044814-128128636:INV:.	Promoter	1:128083600-128084800	Ileum	gene flanking	Promoter gene flanking	ENSSSCG00000004710
1:128044814-128128636:INV:.	Promoter	1:128083600-128084800	Ileum	exon	Promoter exon	ENSSSCG00000004709
1:128044814-128128636:INV:.	Promoter	1:128083600-128084800	Ileum	gene flanking	Promoter gene flanking	ENSSSCG00000040362
1:128044814-128128636:INV:.	Promoter	1:128083600-128084800	Ileum	exon	Promoter exon	ENSSSCG00000004708
1:128044814-128128636:INV:.	Promoter	1:128083600-128084800	Ileum	5'-UTR	Promoter 5'-UTR	ENSSSCG00000004708
1:128044814-128128636:INV:.	Promoter	1:128083600-128084800	Ileum	5'-UTR	Promoter 5'-UTR	ENSSSCG00000004709
1:128044814-128128636:INV:.	Promoter	1:128083600-128084800	Ileum	intergenic	Promoter intergenic	-
1:128044814-128128636:INV:.	Promoter	1:128083600-128084800	Ileum	intron	Promoter intron	ENSSSCG00000004709
1:128044814-128128636:INV:.	Promoter	1:128083600-128084800	Lung	intron	Promoter intron	ENSSSCG00000004708
1:128044814-128128636:INV:.	Promoter	1:128083600-128084800	Lung	gene flanking	Promoter gene flanking	ENSSSCG00000040362
1:128044814-128128636:INV:.	Promoter	1:128083600-128084800	Lung	intron	Promoter intron	ENSSSCG00000004709
1:128044814-128128636:INV:.	Promoter	1:128083600-128084800	Lung	5'-UTR	Promoter 5'-UTR	ENSSSCG00000004708
1:128044814-128128636:INV:.	Promoter	1:128083600-128084800	Lung	5'-UTR	Promoter 5'-UTR	ENSSSCG00000004709
1:128044814-128128636:INV:.	Promoter	1:128083600-128084800	Lung	exon	Promoter exon	ENSSSCG00000004709
1:128044814-128128636:INV:.	Promoter	1:128083600-128084800	Lung	exon	Promoter exon	ENSSSCG00000004708
1:128044814-128128636:INV:.	Promoter	1:128083600-128084800	Lung	intergenic	Promoter intergenic	-
1:128044814-128128636:INV:.	Promoter	1:128083600-128084800	Lung	gene flanking	Promoter gene flanking	ENSSSCG00000004710
1:128044814-128128636:INV:.	Promoter	1:128125200-128126600	Duodenum	intron	Promoter intron	ENSSSCG00000048742
1:128044814-128128636:INV:.	Promoter	1:128125200-128126600	Duodenum	5'-UTR	Promoter 5'-UTR	ENSSSCG00000004710
1:128044814-128128636:INV:.	Promoter	1:128125200-128126600	Duodenum	exon	Promoter exon	ENSSSCG00000004710
1:128044814-128128636:INV:.	Promoter	1:128125200-128126600	Duodenum	intron	Promoter intron	ENSSSCG00000004710
1:128044814-128128636:INV:.	Promoter	1:128125200-128126600	Duodenum	exon	Promoter exon	ENSSSCG00000048742
1:128044814-128128636:INV:.	Promoter	1:128125200-128126800	Muscle	5'-UTR	Promoter 5'-UTR	ENSSSCG00000004710
1:128044814-128128636:INV:.	Promoter	1:128125200-128126800	Muscle	intergenic	Promoter intergenic	-
1:128044814-128128636:INV:.	Promoter	1:128125200-128126800	Muscle	exon	Promoter exon	ENSSSCG00000048742
1:128044814-128128636:INV:.	Promoter	1:128125200-128126800	Muscle	exon	Promoter exon	ENSSSCG00000004710
1:128044814-128128636:INV:.	Promoter	1:128125200-128126800	Muscle	intron	Promoter intron	ENSSSCG00000004710
1:128044814-128128636:INV:.	Promoter	1:128125200-128126800	Muscle	intron	Promoter intron	ENSSSCG00000048742
1:128044814-128128636:INV:.	Promoter	1:128125400-128126400	Adipose	intron	Promoter intron	ENSSSCG00000048742
1:128044814-128128636:INV:.	Promoter	1:128125400-128126400	Adipose	exon	Promoter exon	ENSSSCG00000048742
1:128044814-128128636:INV:.	Promoter	1:128125400-128126400	Adipose	exon	Promoter exon	ENSSSCG00000004710
1:128044814-128128636:INV:.	Promoter	1:128125400-128126400	Adipose	intron	Promoter intron	ENSSSCG00000004710
1:128044814-128128636:INV:.	Promoter	1:128125400-128126400	Adipose	5'-UTR	Promoter 5'-UTR	ENSSSCG00000004710
1:128044814-128128636:INV:.	Promoter	1:128125400-128126400	Cerebellum	intron	Promoter intron	ENSSSCG00000048742
1:128044814-128128636:INV:.	Promoter	1:128125400-128126400	Cerebellum	intron	Promoter intron	ENSSSCG00000004710
1:128044814-128128636:INV:.	Promoter	1:128125400-128126400	Cerebellum	5'-UTR	Promoter 5'-UTR	ENSSSCG00000004710
1:128044814-128128636:INV:.	Promoter	1:128125400-128126400	Cerebellum	exon	Promoter exon	ENSSSCG00000048742
1:128044814-128128636:INV:.	Promoter	1:128125400-128126400	Cerebellum	exon	Promoter exon	ENSSSCG00000004710
1:128044814-128128636:INV:.	Promoter	1:128125400-128126400	Colon	exon	Promoter exon	ENSSSCG00000048742
1:128044814-128128636:INV:.	Promoter	1:128125400-128126400	Colon	exon	Promoter exon	ENSSSCG00000004710
1:128044814-128128636:INV:.	Promoter	1:128125400-128126400	Colon	intron	Promoter intron	ENSSSCG00000004710
1:128044814-128128636:INV:.	Promoter	1:128125400-128126400	Colon	intron	Promoter intron	ENSSSCG00000048742
1:128044814-128128636:INV:.	Promoter	1:128125400-128126400	Colon	5'-UTR	Promoter 5'-UTR	ENSSSCG00000004710
1:128044814-128128636:INV:.	Promoter	1:128125400-128126400	Cortex	intron	Promoter intron	ENSSSCG00000004710
1:128044814-128128636:INV:.	Promoter	1:128125400-128126400	Cortex	exon	Promoter exon	ENSSSCG00000048742
1:128044814-128128636:INV:.	Promoter	1:128125400-128126400	Cortex	5'-UTR	Promoter 5'-UTR	ENSSSCG00000004710
1:128044814-128128636:INV:.	Promoter	1:128125400-128126400	Cortex	exon	Promoter exon	ENSSSCG00000004710
1:128044814-128128636:INV:.	Promoter	1:128125400-128126400	Cortex	intron	Promoter intron	ENSSSCG00000048742
1:128044814-128128636:INV:.	Promoter	1:128125400-128126400	Liver	intron	Promoter intron	ENSSSCG00000048742
1:128044814-128128636:INV:.	Promoter	1:128125400-128126400	Liver	exon	Promoter exon	ENSSSCG00000048742
1:128044814-128128636:INV:.	Promoter	1:128125400-128126400	Liver	exon	Promoter exon	ENSSSCG00000004710
1:128044814-128128636:INV:.	Promoter	1:128125400-128126400	Liver	5'-UTR	Promoter 5'-UTR	ENSSSCG00000004710
1:128044814-128128636:INV:.	Promoter	1:128125400-128126400	Liver	intron	Promoter intron	ENSSSCG00000004710
1:128044814-128128636:INV:.	Promoter	1:128125400-128126400	Lung	intron	Promoter intron	ENSSSCG00000048742
1:128044814-128128636:INV:.	Promoter	1:128125400-128126400	Lung	exon	Promoter exon	ENSSSCG00000004710
1:128044814-128128636:INV:.	Promoter	1:128125400-128126400	Lung	exon	Promoter exon	ENSSSCG00000048742
1:128044814-128128636:INV:.	Promoter	1:128125400-128126400	Lung	intron	Promoter intron	ENSSSCG00000004710
1:128044814-128128636:INV:.	Promoter	1:128125400-128126400	Lung	5'-UTR	Promoter 5'-UTR	ENSSSCG00000004710
1:128044814-128128636:INV:.	Promoter	1:128125400-128126400	Spleen	intron	Promoter intron	ENSSSCG00000004710
1:128044814-128128636:INV:.	Promoter	1:128125400-128126400	Spleen	exon	Promoter exon	ENSSSCG00000048742
1:128044814-128128636:INV:.	Promoter	1:128125400-128126400	Spleen	intron	Promoter intron	ENSSSCG00000048742
1:128044814-128128636:INV:.	Promoter	1:128125400-128126400	Spleen	5'-UTR	Promoter 5'-UTR	ENSSSCG00000004710
1:128044814-128128636:INV:.	Promoter	1:128125400-128126400	Spleen	exon	Promoter exon	ENSSSCG00000004710
1:128044814-128128636:INV:.	Promoter	1:128125400-128126400	Stomach	exon	Promoter exon	ENSSSCG00000048742
1:128044814-128128636:INV:.	Promoter	1:128125400-128126400	Stomach	exon	Promoter exon	ENSSSCG00000004710
1:128044814-128128636:INV:.	Promoter	1:128125400-128126400	Stomach	5'-UTR	Promoter 5'-UTR	ENSSSCG00000004710
1:128044814-128128636:INV:.	Promoter	1:128125400-128126400	Stomach	intron	Promoter intron	ENSSSCG00000004710
1:128044814-128128636:INV:.	Promoter	1:128125400-128126400	Stomach	intron	Promoter intron	ENSSSCG00000048742
1:128044814-128128636:INV:.	Promoter	1:128125400-128126600	Cecum	exon	Promoter exon	ENSSSCG00000004710
1:128044814-128128636:INV:.	Promoter	1:128125400-128126600	Cecum	intron	Promoter intron	ENSSSCG00000004710
1:128044814-128128636:INV:.	Promoter	1:128125400-128126600	Cecum	exon	Promoter exon	ENSSSCG00000048742
1:128044814-128128636:INV:.	Promoter	1:128125400-128126600	Cecum	intron	Promoter intron	ENSSSCG00000048742
1:128044814-128128636:INV:.	Promoter	1:128125400-128126600	Cecum	5'-UTR	Promoter 5'-UTR	ENSSSCG00000004710
1:128044814-128128636:INV:.	Promoter	1:128125400-128126600	Hypothalamus	5'-UTR	Promoter 5'-UTR	ENSSSCG00000004710
1:128044814-128128636:INV:.	Promoter	1:128125400-128126600	Hypothalamus	exon	Promoter exon	ENSSSCG00000048742
1:128044814-128128636:INV:.	Promoter	1:128125400-128126600	Hypothalamus	intron	Promoter intron	ENSSSCG00000048742
1:128044814-128128636:INV:.	Promoter	1:128125400-128126600	Hypothalamus	exon	Promoter exon	ENSSSCG00000004710
1:128044814-128128636:INV:.	Promoter	1:128125400-128126600	Hypothalamus	intron	Promoter intron	ENSSSCG00000004710
1:128044814-128128636:INV:.	Promoter	1:128125400-128126600	Ileum	exon	Promoter exon	ENSSSCG00000048742
1:128044814-128128636:INV:.	Promoter	1:128125400-128126600	Ileum	exon	Promoter exon	ENSSSCG00000004710
1:128044814-128128636:INV:.	Promoter	1:128125400-128126600	Ileum	intron	Promoter intron	ENSSSCG00000048742
1:128044814-128128636:INV:.	Promoter	1:128125400-128126600	Ileum	intron	Promoter intron	ENSSSCG00000004710
1:128044814-128128636:INV:.	Promoter	1:128125400-128126600	Ileum	5'-UTR	Promoter 5'-UTR	ENSSSCG00000004710
1:128044814-128128636:INV:.	Promoter	1:128125400-128126600	Jejunum	intron	Promoter intron	ENSSSCG00000004710
1:128044814-128128636:INV:.	Promoter	1:128125400-128126600	Jejunum	exon	Promoter exon	ENSSSCG00000048742
1:128044814-128128636:INV:.	Promoter	1:128125400-128126600	Jejunum	intron	Promoter intron	ENSSSCG00000048742
1:128044814-128128636:INV:.	Promoter	1:128125400-128126600	Jejunum	exon	Promoter exon	ENSSSCG00000004710
1:128044814-128128636:INV:.	Promoter	1:128125400-128126600	Jejunum	5'-UTR	Promoter 5'-UTR	ENSSSCG00000004710
1:128656171-128656385:DEL:.	Enhancer	1:128656000-128656600	Spleen	intergenic	Enhancer intergenic	-
1:128656171-128656385:DEL:.	Enhancer	1:128656000-128656600	Spleen	gene flanking	Enhancer gene flanking	ENSSSCG00000004719
1:128656171-128656385:DEL:.	Enhancer	1:128656000-128656600	Spleen	gene flanking	Enhancer gene flanking	ENSSSCG00000022039
1:129814540-129814540:BND:36407_1	Enhancer	1:129814000-129814600	Cerebellum	intron	Enhancer intron	ENSSSCG00000004744
1:129814540-129814540:BND:36407_1	Enhancer	1:129814000-129814600	Cortex	intron	Enhancer intron	ENSSSCG00000004744
1:129814540-129814540:BND:36407_1	Enhancer	1:129814000-129814600	Hypothalamus	intron	Enhancer intron	ENSSSCG00000004744
1:129871705-129881306:DUP:.	Promoter	1:129875000-129875800	Colon	intergenic	Promoter intergenic	-
1:129871705-129881306:DUP:.	Promoter	1:129875000-129875800	Colon	exon	Promoter exon	ENSSSCG00000004746
1:129871705-129881306:DUP:.	Promoter	1:129875200-129875800	Cecum	intergenic	Promoter intergenic	-
1:129871705-129881306:DUP:.	Promoter	1:129875200-129875800	Cecum	exon	Promoter exon	ENSSSCG00000004746
1:129871705-129881306:DUP:.	Promoter	1:129875200-129875800	Duodenum	exon	Promoter exon	ENSSSCG00000004746
1:129871705-129881306:DUP:.	Promoter	1:129875200-129875800	Duodenum	intergenic	Promoter intergenic	-
1:129871705-129881306:DUP:.	Promoter	1:129875200-129875800	Lung	intergenic	Promoter intergenic	-
1:129871705-129881306:DUP:.	Promoter	1:129875200-129875800	Lung	exon	Promoter exon	ENSSSCG00000004746
1:129871705-129881306:DUP:.	Promoter	1:129875200-129876000	Spleen	exon	Promoter exon	ENSSSCG00000004746
1:129871705-129881306:DUP:.	Promoter	1:129875200-129876000	Spleen	intergenic	Promoter intergenic	-
1:129871705-129881306:DUP:.	Promoter	1:129875200-129876200	Ileum	exon	Promoter exon	ENSSSCG00000004746
1:129871705-129881306:DUP:.	Promoter	1:129875200-129876200	Ileum	intergenic	Promoter intergenic	-
1:129871705-129881306:DUP:.	Promoter	1:129875400-129875800	Jejunum	exon	Promoter exon	ENSSSCG00000004746
1:129871705-129881306:DUP:.	Promoter	1:129875400-129875800	Jejunum	intergenic	Promoter intergenic	-
1:129871705-129881306:DUP:.	Promoter	1:129875400-129876000	Adipose	intergenic	Promoter intergenic	-
1:129871705-129881306:DUP:.	Promoter	1:129875400-129876000	Adipose	exon	Promoter exon	ENSSSCG00000004746
1:129871705-129881306:DUP:.	Promoter	1:129875400-129876000	Liver	exon	Promoter exon	ENSSSCG00000004746
1:129871705-129881306:DUP:.	Promoter	1:129875400-129876000	Liver	intergenic	Promoter intergenic	-
1:129871705-129881306:DUP:.	Promoter	1:129875600-129876000	Hypothalamus	intergenic	Promoter intergenic	-
1:129871705-129881306:DUP:.	Promoter	1:129875600-129876000	Hypothalamus	exon	Promoter exon	ENSSSCG00000004746
1:129871705-129881306:DUP:.	Promoter	1:129875600-129876200	Stomach	intergenic	Promoter intergenic	-
1:129871705-129881306:DUP:.	Promoter	1:129875600-129876200	Stomach	exon	Promoter exon	ENSSSCG00000004746
1:129871705-129881306:DUP:.	Promoter	1:129876000-129876200	Lung	intergenic	Promoter intergenic	-
1:130892770-130894070:DEL:.	Enhancer	1:130893000-130893200	Cortex	intergenic	Enhancer intergenic	-
1:130892770-130894070:DEL:.	Enhancer	1:130893000-130893200	Cortex	gene flanking	Enhancer gene flanking	ENSSSCG00000004774
1:130892770-130894070:DEL:.	Enhancer	1:130893000-130893400	Cecum	gene flanking	Enhancer gene flanking	ENSSSCG00000004774
1:130892770-130894070:DEL:.	Enhancer	1:130893000-130893400	Cecum	intergenic	Enhancer intergenic	-
1:130925853-130934682:DUP:.	Enhancer	1:130928400-130928800	Spleen	intron	Enhancer intron	ENSSSCG00000004774
1:130925853-130934682:DUP:.	Promoter	1:130929400-130929800	Cecum	exon	Promoter exon	ENSSSCG00000004774
1:130925853-130934682:DUP:.	Promoter	1:130929400-130929800	Cecum	intron	Promoter intron	ENSSSCG00000004774
1:130925853-130934682:DUP:.	Promoter	1:130929400-130929800	Cecum	5'-UTR	Promoter 5'-UTR	ENSSSCG00000004774
1:130925853-130934682:DUP:.	Promoter	1:130929400-130929800	Cerebellum	exon	Promoter exon	ENSSSCG00000004774
1:130925853-130934682:DUP:.	Promoter	1:130929400-130929800	Cerebellum	intron	Promoter intron	ENSSSCG00000004774
1:130925853-130934682:DUP:.	Promoter	1:130929400-130929800	Cerebellum	5'-UTR	Promoter 5'-UTR	ENSSSCG00000004774
1:130925853-130934682:DUP:.	Promoter	1:130929400-130929800	Colon	intron	Promoter intron	ENSSSCG00000004774
1:130925853-130934682:DUP:.	Promoter	1:130929400-130929800	Colon	5'-UTR	Promoter 5'-UTR	ENSSSCG00000004774
1:130925853-130934682:DUP:.	Promoter	1:130929400-130929800	Colon	exon	Promoter exon	ENSSSCG00000004774
1:130925853-130934682:DUP:.	Promoter	1:130929400-130929800	Ileum	exon	Promoter exon	ENSSSCG00000004774
1:130925853-130934682:DUP:.	Promoter	1:130929400-130929800	Ileum	intron	Promoter intron	ENSSSCG00000004774
1:130925853-130934682:DUP:.	Promoter	1:130929400-130929800	Ileum	5'-UTR	Promoter 5'-UTR	ENSSSCG00000004774
1:130925853-130934682:DUP:.	Promoter	1:130929400-130929800	Jejunum	exon	Promoter exon	ENSSSCG00000004774
1:130925853-130934682:DUP:.	Promoter	1:130929400-130929800	Jejunum	5'-UTR	Promoter 5'-UTR	ENSSSCG00000004774
1:130925853-130934682:DUP:.	Promoter	1:130929400-130929800	Jejunum	intron	Promoter intron	ENSSSCG00000004774
1:130925853-130934682:DUP:.	Promoter	1:130929400-130929800	Stomach	5'-UTR	Promoter 5'-UTR	ENSSSCG00000004774
1:130925853-130934682:DUP:.	Promoter	1:130929400-130929800	Stomach	intron	Promoter intron	ENSSSCG00000004774
1:130925853-130934682:DUP:.	Promoter	1:130929400-130929800	Stomach	exon	Promoter exon	ENSSSCG00000004774
1:130925853-130934682:DUP:.	Promoter	1:130929400-130930000	Muscle	5'-UTR	Promoter 5'-UTR	ENSSSCG00000004774
1:130925853-130934682:DUP:.	Promoter	1:130929400-130930000	Muscle	exon	Promoter exon	ENSSSCG00000004774
1:130925853-130934682:DUP:.	Promoter	1:130929400-130930000	Muscle	intron	Promoter intron	ENSSSCG00000004774
1:130925853-130934682:DUP:.	Promoter	1:130929600-130929800	Adipose	intron	Promoter intron	ENSSSCG00000004774
1:130925853-130934682:DUP:.	Promoter	1:130929600-130929800	Adipose	exon	Promoter exon	ENSSSCG00000004774
1:130925853-130934682:DUP:.	Promoter	1:130929600-130929800	Adipose	5'-UTR	Promoter 5'-UTR	ENSSSCG00000004774
1:130925853-130934682:DUP:.	Promoter	1:130929600-130929800	Cortex	exon	Promoter exon	ENSSSCG00000004774
1:130925853-130934682:DUP:.	Promoter	1:130929600-130929800	Cortex	intron	Promoter intron	ENSSSCG00000004774
1:130925853-130934682:DUP:.	Promoter	1:130929600-130929800	Cortex	5'-UTR	Promoter 5'-UTR	ENSSSCG00000004774
1:130925853-130934682:DUP:.	Promoter	1:130929600-130929800	Duodenum	exon	Promoter exon	ENSSSCG00000004774
1:130925853-130934682:DUP:.	Promoter	1:130929600-130929800	Duodenum	intron	Promoter intron	ENSSSCG00000004774
1:130925853-130934682:DUP:.	Promoter	1:130929600-130929800	Duodenum	5'-UTR	Promoter 5'-UTR	ENSSSCG00000004774
1:130925853-130934682:DUP:.	Promoter	1:130929600-130929800	Hypothalamus	intron	Promoter intron	ENSSSCG00000004774
1:130925853-130934682:DUP:.	Promoter	1:130929600-130929800	Hypothalamus	5'-UTR	Promoter 5'-UTR	ENSSSCG00000004774
1:130925853-130934682:DUP:.	Promoter	1:130929600-130929800	Hypothalamus	exon	Promoter exon	ENSSSCG00000004774
1:130925853-130934682:DUP:.	Promoter	1:130929600-130929800	Liver	intron	Promoter intron	ENSSSCG00000004774
1:130925853-130934682:DUP:.	Promoter	1:130929600-130929800	Liver	5'-UTR	Promoter 5'-UTR	ENSSSCG00000004774
1:130925853-130934682:DUP:.	Promoter	1:130929600-130929800	Liver	exon	Promoter exon	ENSSSCG00000004774
1:130925853-130934682:DUP:.	Promoter	1:130929600-130929800	Lung	exon	Promoter exon	ENSSSCG00000004774
1:130925853-130934682:DUP:.	Promoter	1:130929600-130929800	Lung	5'-UTR	Promoter 5'-UTR	ENSSSCG00000004774
1:130925853-130934682:DUP:.	Promoter	1:130929600-130929800	Lung	intron	Promoter intron	ENSSSCG00000004774
1:130925853-130934682:DUP:.	Promoter	1:130929600-130929800	Spleen	5'-UTR	Promoter 5'-UTR	ENSSSCG00000004774
1:130925853-130934682:DUP:.	Promoter	1:130929600-130929800	Spleen	intron	Promoter intron	ENSSSCG00000004774
1:130925853-130934682:DUP:.	Promoter	1:130929600-130929800	Spleen	exon	Promoter exon	ENSSSCG00000004774
1:130925853-130934682:DUP:.	Promoter	1:130930000-130930200	Colon	5'-UTR	Promoter 5'-UTR	ENSSSCG00000004774
1:130925853-130934682:DUP:.	Promoter	1:130930000-130930200	Colon	exon	Promoter exon	ENSSSCG00000004774
1:130925853-130934682:DUP:.	Promoter	1:130930000-130930200	Colon	intron	Promoter intron	ENSSSCG00000004774
1:130925853-130934682:DUP:.	Enhancer	1:130930200-130930400	Cecum	intron	Enhancer intron	ENSSSCG00000004774
1:130925853-130934682:DUP:.	Enhancer	1:130930200-130930800	Colon	intron	Enhancer intron	ENSSSCG00000004774
1:130925853-130934682:DUP:.	Enhancer	1:130931600-130932000	Colon	gene flanking	Enhancer gene flanking	ENSSSCG00000004776
1:130925853-130934682:DUP:.	Enhancer	1:130931600-130932000	Colon	intron	Enhancer intron	ENSSSCG00000004774
1:132410026-132415452:DEL:.	Enhancer	1:132411800-132412200	Stomach	intergenic	Enhancer intergenic	-
1:132410026-132415452:DEL:.	Enhancer	1:132413800-132415000	Muscle	intergenic	Enhancer intergenic	-
1:132410026-132415452:DEL:.	Enhancer	1:132414200-132414400	Adipose	intergenic	Enhancer intergenic	-
1:132410026-132415452:DEL:.	Enhancer	1:132414200-132415000	Stomach	intergenic	Enhancer intergenic	-
1:132451456-132455069:DEL:.	Enhancer	1:132454600-132454800	Spleen	exon	Enhancer exon	ENSSSCG00000043529
1:132665645-132674838:DUP:.	Enhancer	1:132665800-132666200	Colon	intergenic	Enhancer intergenic	-
1:132665645-132674838:DUP:.	Enhancer	1:132665800-132666400	Spleen	intergenic	Enhancer intergenic	-
1:132665645-132674838:DUP:.	Enhancer	1:132667600-132668000	Colon	intergenic	Enhancer intergenic	-
1:132665645-132674838:DUP:.	Enhancer	1:132667600-132668200	Lung	intergenic	Enhancer intergenic	-
1:132665645-132674838:DUP:.	Enhancer	1:132667800-132668000	Cecum	intergenic	Enhancer intergenic	-
1:132665645-132674838:DUP:.	Enhancer	1:132667800-132668200	Jejunum	intergenic	Enhancer intergenic	-
1:132665645-132674838:DUP:.	Enhancer	1:132667800-132669600	Ileum	intergenic	Enhancer intergenic	-
1:132665645-132674838:DUP:.	Enhancer	1:132667800-132669800	Spleen	intergenic	Enhancer intergenic	-
1:132665645-132674838:DUP:.	Enhancer	1:132668000-132668200	Stomach	intergenic	Enhancer intergenic	-
1:132665645-132674838:DUP:.	Enhancer	1:132668000-132669200	Duodenum	intergenic	Enhancer intergenic	-
1:132665645-132674838:DUP:.	Promoter	1:132668400-132668600	Colon	intergenic	Promoter intergenic	-
1:132665645-132674838:DUP:.	Promoter	1:132668400-132668600	Jejunum	intergenic	Promoter intergenic	-
1:132665645-132674838:DUP:.	Enhancer	1:132668400-132669200	Lung	intergenic	Enhancer intergenic	-
1:132665645-132674838:DUP:.	Enhancer	1:132668600-132669000	Stomach	intergenic	Enhancer intergenic	-
1:132665645-132674838:DUP:.	Enhancer	1:132668600-132669200	Liver	intergenic	Enhancer intergenic	-
1:132665645-132674838:DUP:.	Enhancer	1:132668800-132669400	Jejunum	intergenic	Enhancer intergenic	-
1:132665645-132674838:DUP:.	Enhancer	1:132669200-132669800	Cecum	intergenic	Enhancer intergenic	-
1:132665645-132674838:DUP:.	Enhancer	1:132669200-132669800	Colon	intergenic	Enhancer intergenic	-
1:132735097-132735354:DEL:.	Enhancer	1:132733200-132735200	Spleen	intron	Enhancer intron	ENSSSCG00000004791
1:132735097-132735354:DEL:.	Enhancer	1:132734600-132735200	Ileum	intron	Enhancer intron	ENSSSCG00000004791
1:132743484-132743484:BND:351640_1	Enhancer	1:132743400-132743600	Spleen	intron	Enhancer intron	ENSSSCG00000004791
1:133070866-133073343:DEL:.	Enhancer	1:133072000-133072400	Cortex	intergenic	Enhancer intergenic	-
1:133068702-133073185:DEL:.	Enhancer	1:133072000-133072400	Cortex	intergenic	Enhancer intergenic	-
1:133308422-133311739:DEL:.	Enhancer	1:133308800-133309200	Liver	intergenic	Enhancer intergenic	-
1:134540472-134540694:DEL:.	Enhancer	1:134540400-134540600	Muscle	gene flanking	Enhancer gene flanking	ENSSSCG00000026900
1:134540472-134540694:DEL:.	Enhancer	1:134540400-134540600	Muscle	intergenic	Enhancer intergenic	-
1:13455841-13523078:DUP:.	Promoter	1:13466400-13467400	Adipose	intergenic	Promoter intergenic	-
1:13455841-13523078:DUP:.	Promoter	1:13466400-13467400	Adipose	gene flanking	Promoter gene flanking	ENSSSCG00000004077
1:13455841-13523078:DUP:.	Promoter	1:13466400-13467400	Cecum	gene flanking	Promoter gene flanking	ENSSSCG00000004077
1:13455841-13523078:DUP:.	Promoter	1:13466400-13467400	Cecum	intergenic	Promoter intergenic	-
1:13455841-13523078:DUP:.	Promoter	1:13466400-13467400	Duodenum	gene flanking	Promoter gene flanking	ENSSSCG00000004077
1:13455841-13523078:DUP:.	Promoter	1:13466400-13467400	Duodenum	intergenic	Promoter intergenic	-
1:13455841-13523078:DUP:.	Promoter	1:13466400-13467400	Ileum	intergenic	Promoter intergenic	-
1:13455841-13523078:DUP:.	Promoter	1:13466400-13467400	Ileum	gene flanking	Promoter gene flanking	ENSSSCG00000004077
1:13455841-13523078:DUP:.	Promoter	1:13466400-13467400	Lung	gene flanking	Promoter gene flanking	ENSSSCG00000004077
1:13455841-13523078:DUP:.	Promoter	1:13466400-13467400	Lung	intergenic	Promoter intergenic	-
1:13455841-13523078:DUP:.	Promoter	1:13466400-13467600	Colon	5'-UTR	Promoter 5'-UTR	ENSSSCG00000004077
1:13455841-13523078:DUP:.	Promoter	1:13466400-13467600	Colon	intergenic	Promoter intergenic	-
1:13455841-13523078:DUP:.	Promoter	1:13466400-13467600	Colon	exon	Promoter exon	ENSSSCG00000004077
1:13455841-13523078:DUP:.	Promoter	1:13466600-13467200	Spleen	intergenic	Promoter intergenic	-
1:13455841-13523078:DUP:.	Promoter	1:13466600-13467200	Spleen	gene flanking	Promoter gene flanking	ENSSSCG00000004077
1:13455841-13523078:DUP:.	Promoter	1:13466600-13467400	Cerebellum	gene flanking	Promoter gene flanking	ENSSSCG00000004077
1:13455841-13523078:DUP:.	Promoter	1:13466600-13467400	Cerebellum	intergenic	Promoter intergenic	-
1:13455841-13523078:DUP:.	Promoter	1:13466600-13467400	Cortex	intergenic	Promoter intergenic	-
1:13455841-13523078:DUP:.	Promoter	1:13466600-13467400	Cortex	gene flanking	Promoter gene flanking	ENSSSCG00000004077
1:13455841-13523078:DUP:.	Promoter	1:13466600-13467400	Hypothalamus	gene flanking	Promoter gene flanking	ENSSSCG00000004077
1:13455841-13523078:DUP:.	Promoter	1:13466600-13467400	Hypothalamus	intergenic	Promoter intergenic	-
1:13455841-13523078:DUP:.	Promoter	1:13466600-13467400	Jejunum	intergenic	Promoter intergenic	-
1:13455841-13523078:DUP:.	Promoter	1:13466600-13467400	Jejunum	gene flanking	Promoter gene flanking	ENSSSCG00000004077
1:13455841-13523078:DUP:.	Promoter	1:13466600-13467400	Liver	gene flanking	Promoter gene flanking	ENSSSCG00000004077
1:13455841-13523078:DUP:.	Promoter	1:13466600-13467400	Liver	intergenic	Promoter intergenic	-
1:13455841-13523078:DUP:.	Promoter	1:13466600-13467400	Muscle	gene flanking	Promoter gene flanking	ENSSSCG00000004077
1:13455841-13523078:DUP:.	Promoter	1:13466600-13467400	Muscle	intergenic	Promoter intergenic	-
1:13455841-13523078:DUP:.	Promoter	1:13466600-13467400	Stomach	gene flanking	Promoter gene flanking	ENSSSCG00000004077
1:13455841-13523078:DUP:.	Promoter	1:13466600-13467400	Stomach	intergenic	Promoter intergenic	-
1:13455841-13523078:DUP:.	Enhancer	1:13473000-13473400	Ileum	exon	Enhancer exon	ENSSSCG00000004077
1:136261251-136264397:DEL:.	Enhancer	1:136261400-136263000	Muscle	intergenic	Enhancer intergenic	-
1:136414781-136414781:BND:37094_1	Enhancer	1:136414400-136414800	Jejunum	intergenic	Enhancer intergenic	-
1:136414781-136414781:BND:37094_1	Enhancer	1:136414600-136415000	Cecum	intergenic	Enhancer intergenic	-
1:137923743-137923998:MEI:<DEL:ME:LINE|L1|L1_SS>	Enhancer	1:137918200-137923800	Muscle	intron	Enhancer intron	ENSSSCG00000004813
1:138380219-138412149:DEL:.	Enhancer	1:138403400-138403600	Hypothalamus	intron	Enhancer intron	ENSSSCG00000028771
1:138380219-138412149:DEL:.	Enhancer	1:138403600-138403800	Liver	intron	Enhancer intron	ENSSSCG00000028771
1:139566189-139567704:DEL:.	Enhancer	1:139566200-139566400	Spleen	intron	Enhancer intron	ENSSSCG00000004823
1:139566189-139567704:DEL:.	Enhancer	1:139566800-139567200	Spleen	intron	Enhancer intron	ENSSSCG00000004823
1:139761188-139764646:DEL:.	Enhancer	1:139762600-139763000	Liver	intron	Enhancer intron	ENSSSCG00000004825
1:140536070-140544622:DUP:.	Enhancer	1:140542400-140542800	Cecum	intron	Enhancer intron	ENSSSCG00000004827
1:140818577-140821518:DEL:.	Enhancer	1:140820400-140820800	Cerebellum	intron	Enhancer intron	ENSSSCG00000038547
1:140905006-140929941:DUP:.	Enhancer	1:140914000-140914400	Liver	intergenic	Enhancer intergenic	-
1:140905006-140929941:DUP:.	Enhancer	1:140914600-140915000	Liver	intergenic	Enhancer intergenic	-
1:143443307-143445638:DEL:.	Enhancer	1:143442000-143443400	Cecum	intergenic	Enhancer intergenic	-
1:143443307-143445638:DEL:.	Enhancer	1:143442400-143443400	Lung	intergenic	Enhancer intergenic	-
1:143602426-143602426:BND:405747_1	Enhancer	1:143602000-143602600	Cecum	exon	Enhancer exon	ENSSSCG00000048005
1:143603161-143608705:INV:.	Enhancer	1:143602600-143603200	Spleen	exon	Enhancer exon	ENSSSCG00000048005
1:143602603-143607917:INV:.	Enhancer	1:143602600-143603200	Spleen	exon	Enhancer exon	ENSSSCG00000048005
1:143647433-143649220:DEL:.	Enhancer	1:143648400-143648600	Cecum	intergenic	Enhancer intergenic	-
1:143647433-143649220:DEL:.	Enhancer	1:143649000-143649200	Jejunum	intergenic	Enhancer intergenic	-
1:143647433-143649220:DEL:.	Enhancer	1:143649000-143649400	Cecum	intergenic	Enhancer intergenic	-
1:143647433-143649220:DEL:.	Enhancer	1:143649000-143649800	Colon	intergenic	Enhancer intergenic	-
1:143647433-143649220:DEL:.	Enhancer	1:143649000-143650200	Ileum	intergenic	Enhancer intergenic	-
1:143647433-143649220:DEL:.	Enhancer	1:143649000-143650200	Spleen	intergenic	Enhancer intergenic	-
1:143713584-143713692:DEL:.	Enhancer	1:143713600-143713800	Adipose	intron	Enhancer intron	ENSSSCG00000004843
1:144093492-144125333:DEL:.	Enhancer	1:144101200-144102600	Cortex	intron	Enhancer intron	ENSSSCG00000004849
1:144093492-144125333:DEL:.	Enhancer	1:144101400-144101600	Hypothalamus	intron	Enhancer intron	ENSSSCG00000004849
1:144093492-144125333:DEL:.	Enhancer	1:144102400-144102800	Hypothalamus	intron	Enhancer intron	ENSSSCG00000004849
1:144093492-144125333:DEL:.	Enhancer	1:144103000-144103200	Hypothalamus	intron	Enhancer intron	ENSSSCG00000004849
1:144093492-144125333:DEL:.	Enhancer	1:144107400-144107600	Hypothalamus	intron	Enhancer intron	ENSSSCG00000004849
1:144093492-144125333:DEL:.	Enhancer	1:144107800-144108000	Hypothalamus	intron	Enhancer intron	ENSSSCG00000004849
1:144093492-144125333:DEL:.	Enhancer	1:144109200-144109800	Cerebellum	intron	Enhancer intron	ENSSSCG00000004849
1:144093492-144125333:DEL:.	Enhancer	1:144109400-144110000	Hypothalamus	intron	Enhancer intron	ENSSSCG00000004849
1:144093492-144125333:DEL:.	Enhancer	1:144109600-144109800	Cortex	intron	Enhancer intron	ENSSSCG00000004849
1:144093492-144125333:DEL:.	Enhancer	1:144111000-144111200	Cortex	intron	Enhancer intron	ENSSSCG00000004849
1:144093492-144125333:DEL:.	Enhancer	1:144111800-144112000	Hypothalamus	intron	Enhancer intron	ENSSSCG00000004849
1:144093492-144125333:DEL:.	Enhancer	1:144112000-144112200	Cortex	intron	Enhancer intron	ENSSSCG00000004849
1:144093492-144125333:DEL:.	Enhancer	1:144112000-144112600	Cerebellum	intron	Enhancer intron	ENSSSCG00000004849
1:144093492-144125333:DEL:.	Enhancer	1:144113200-144113600	Cerebellum	intron	Enhancer intron	ENSSSCG00000004849
1:144093492-144125333:DEL:.	Enhancer	1:144113200-144113600	Hypothalamus	intron	Enhancer intron	ENSSSCG00000004849
1:144093492-144125333:DEL:.	Enhancer	1:144118600-144120000	Hypothalamus	intron	Enhancer intron	ENSSSCG00000004849
1:144093492-144125333:DEL:.	Enhancer	1:144119400-144119800	Cortex	intron	Enhancer intron	ENSSSCG00000004849
1:144093492-144125333:DEL:.	Enhancer	1:144120400-144120600	Hypothalamus	intron	Enhancer intron	ENSSSCG00000004849
1:144093492-144125333:DEL:.	Enhancer	1:144122000-144122400	Hypothalamus	intron	Enhancer intron	ENSSSCG00000004849
1:144093492-144125333:DEL:.	Enhancer	1:144123400-144123800	Hypothalamus	intron	Enhancer intron	ENSSSCG00000004849
1:144093492-144125333:DEL:.	Enhancer	1:144125200-144125400	Hypothalamus	intron	Enhancer intron	ENSSSCG00000004849
1:144167730-144170518:DEL:.	Enhancer	1:144169800-144170000	Hypothalamus	intron	Enhancer intron	ENSSSCG00000004849
1:145160116-145160384:MEI:<DEL:ME:SINE|tRNA|Pre0_SS>	Enhancer	1:145159400-145160200	Cerebellum	intron	Enhancer intron	ENSSSCG00000004854
1:145313061-145316380:DEL:.	Enhancer	1:145313600-145313800	Liver	exon	Enhancer exon	ENSSSCG00000005781
1:145313061-145316380:DEL:.	Enhancer	1:145313600-145313800	Liver	intron	Enhancer intron	ENSSSCG00000005781
1:145313061-145316380:DEL:.	Enhancer	1:145314400-145314600	Liver	intron	Enhancer intron	ENSSSCG00000005781
1:145313061-145316380:DEL:.	Enhancer	1:145314800-145315400	Liver	exon	Enhancer exon	ENSSSCG00000005781
1:145313061-145316380:DEL:.	Enhancer	1:145314800-145315400	Liver	intron	Enhancer intron	ENSSSCG00000005781
1:145549914-145549982:DEL:.	Enhancer	1:145549000-145550800	Cecum	intron	Enhancer intron	ENSSSCG00000005785
1:145549914-145549982:DEL:.	Enhancer	1:145549400-145550800	Hypothalamus	intron	Enhancer intron	ENSSSCG00000005785
1:145708433-145708433:BND:38054_1	Promoter	1:145707000-145708600	Duodenum	intergenic	Promoter intergenic	-
1:145708433-145708433:BND:38054_1	Promoter	1:145707000-145708600	Duodenum	intron	Promoter intron	ENSSSCG00000005786
1:145708433-145708433:BND:38054_1	Promoter	1:145707000-145708600	Duodenum	5'-UTR	Promoter 5'-UTR	ENSSSCG00000005786
1:145708433-145708433:BND:38054_1	Promoter	1:145707000-145708600	Duodenum	exon	Promoter exon	ENSSSCG00000005786
1:145708433-145708433:BND:38054_1	Promoter	1:145707000-145708600	Ileum	exon	Promoter exon	ENSSSCG00000005786
1:145708433-145708433:BND:38054_1	Promoter	1:145707000-145708600	Ileum	5'-UTR	Promoter 5'-UTR	ENSSSCG00000005786
1:145708433-145708433:BND:38054_1	Promoter	1:145707000-145708600	Ileum	intergenic	Promoter intergenic	-
1:145708433-145708433:BND:38054_1	Promoter	1:145707000-145708600	Ileum	intron	Promoter intron	ENSSSCG00000005786
1:145708433-145708433:BND:38054_1	Promoter	1:145707000-145708600	Jejunum	5'-UTR	Promoter 5'-UTR	ENSSSCG00000005786
1:145708433-145708433:BND:38054_1	Promoter	1:145707000-145708600	Jejunum	intron	Promoter intron	ENSSSCG00000005786
1:145708433-145708433:BND:38054_1	Promoter	1:145707000-145708600	Jejunum	exon	Promoter exon	ENSSSCG00000005786
1:145708433-145708433:BND:38054_1	Promoter	1:145707000-145708600	Jejunum	intergenic	Promoter intergenic	-
1:145860691-145860691:BND:38072_2	Enhancer	1:145860000-145861000	Lung	intergenic	Enhancer intergenic	-
1:145860691-145860691:BND:38072_2	Enhancer	1:145860600-145860800	Spleen	intergenic	Enhancer intergenic	-
1:146148204-146150637:DEL:.	Enhancer	1:146149600-146149800	Duodenum	intron	Enhancer intron	ENSSSCG00000004857
1:146148204-146150637:DEL:.	Enhancer	1:146149600-146150000	Muscle	intron	Enhancer intron	ENSSSCG00000004857
1:147589194-147589453:MEI:<DEL:ME:SINE|tRNA|Pre0_SS>	Enhancer	1:147589400-147590000	Spleen	intron	Enhancer intron	ENSSSCG00000038767
1:147930274-147931181:DEL:.	Enhancer	1:147930200-147931200	Muscle	intergenic	Enhancer intergenic	-
1:147930274-147931181:DEL:.	Enhancer	1:147930400-147931400	Colon	intergenic	Enhancer intergenic	-
1:149234510-149234510:BND:38366_2	Enhancer	1:149234400-149235000	Muscle	intron	Enhancer intron	ENSSSCG00000033971
1:149578602-149578867:MEI:<DEL:ME:SINE|tRNA|Pre0_SS>	Enhancer	1:149578800-149579000	Spleen	intron	Enhancer intron	ENSSSCG00000004870
1:149783489-149784177:DEL:.	Enhancer	1:149784000-149784800	Liver	intergenic	Enhancer intergenic	-
1:149783489-149784177:DEL:.	Enhancer	1:149784000-149784800	Liver	gene flanking	Enhancer gene flanking	ENSSSCG00000004875
1:149784172-149785112:INV:.	Enhancer	1:149784000-149784800	Liver	intergenic	Enhancer intergenic	-
1:149784172-149785112:INV:.	Enhancer	1:149784000-149784800	Liver	gene flanking	Enhancer gene flanking	ENSSSCG00000004875
1:14988178-15002519:DUP:.	Enhancer	1:14998600-14998800	Stomach	intron	Enhancer intron	ENSSSCG00000031733
1:14988178-15002519:DUP:.	Promoter	1:14999000-14999400	Stomach	intron	Promoter intron	ENSSSCG00000031733
1:14988178-15002519:DUP:.	Enhancer	1:14999600-14999800	Stomach	intron	Enhancer intron	ENSSSCG00000031733
1:14988178-15002519:DUP:.	Enhancer	1:15001200-15001400	Stomach	intron	Enhancer intron	ENSSSCG00000031733
1:150232592-150476310:DUP:.	Enhancer	1:150273400-150273600	Liver	intergenic	Enhancer intergenic	-
1:150232592-150476310:DUP:.	Enhancer	1:150274000-150274200	Liver	intergenic	Enhancer intergenic	-
1:1501512-1528346:DUP:.	Enhancer	1:1506600-1507400	Cecum	exon	Enhancer exon	ENSSSCG00000048580
1:1501512-1528346:DUP:.	Enhancer	1:1506600-1507400	Cecum	gene flanking	Enhancer gene flanking	ENSSSCG00000004017
1:1501512-1528346:DUP:.	Enhancer	1:1506800-1507400	Ileum	gene flanking	Enhancer gene flanking	ENSSSCG00000004017
1:1501512-1528346:DUP:.	Enhancer	1:1506800-1507400	Ileum	exon	Enhancer exon	ENSSSCG00000048580
1:1501512-1528346:DUP:.	Enhancer	1:1506800-1507600	Hypothalamus	gene flanking	Enhancer gene flanking	ENSSSCG00000004017
1:1501512-1528346:DUP:.	Enhancer	1:1506800-1507600	Hypothalamus	exon	Enhancer exon	ENSSSCG00000048580
1:1501512-1528346:DUP:.	Enhancer	1:1506800-1507600	Hypothalamus	intergenic	Enhancer intergenic	-
1:1501512-1528346:DUP:.	Enhancer	1:1506800-1507800	Cortex	exon	Enhancer exon	ENSSSCG00000048580
1:1501512-1528346:DUP:.	Enhancer	1:1506800-1507800	Cortex	intergenic	Enhancer intergenic	-
1:1501512-1528346:DUP:.	Enhancer	1:1506800-1507800	Cortex	gene flanking	Enhancer gene flanking	ENSSSCG00000004017
1:1501512-1528346:DUP:.	Enhancer	1:1507000-1507400	Colon	gene flanking	Enhancer gene flanking	ENSSSCG00000004017
1:1501512-1528346:DUP:.	Enhancer	1:1507000-1507400	Colon	exon	Enhancer exon	ENSSSCG00000048580
1:15075245-15075912:INV:.	Promoter	1:15075000-15075400	Cecum	intergenic	Promoter intergenic	-
1:1501512-1528346:DUP:.	Enhancer	1:1508000-1508200	Colon	intergenic	Enhancer intergenic	-
1:1501512-1528346:DUP:.	Enhancer	1:1508000-1508200	Colon	gene flanking	Enhancer gene flanking	ENSSSCG00000004017
1:1501512-1528346:DUP:.	Promoter	1:1508200-1508400	Duodenum	intergenic	Promoter intergenic	-
1:1501512-1528346:DUP:.	Promoter	1:1508200-1508400	Duodenum	gene flanking	Promoter gene flanking	ENSSSCG00000004017
1:1501512-1528346:DUP:.	Promoter	1:1508400-1509000	Lung	intergenic	Promoter intergenic	-
1:1501512-1528346:DUP:.	Promoter	1:1508400-1509000	Lung	gene flanking	Promoter gene flanking	ENSSSCG00000004017
1:1501512-1528346:DUP:.	Enhancer	1:1508800-1509000	Cecum	gene flanking	Enhancer gene flanking	ENSSSCG00000004017
1:1501512-1528346:DUP:.	Enhancer	1:1508800-1509000	Cecum	intergenic	Enhancer intergenic	-
1:1501512-1528346:DUP:.	Promoter	1:1508800-1509000	Hypothalamus	intergenic	Promoter intergenic	-
1:1501512-1528346:DUP:.	Promoter	1:1508800-1509000	Hypothalamus	gene flanking	Promoter gene flanking	ENSSSCG00000004017
1:1501512-1528346:DUP:.	Enhancer	1:1511600-1512200	Liver	intron	Enhancer intron	ENSSSCG00000004017
1:152073270-152073758:DEL:.	Enhancer	1:152073600-152073800	Hypothalamus	intergenic	Enhancer intergenic	-
1:1501512-1528346:DUP:.	Enhancer	1:1521200-1521600	Cecum	exon	Enhancer exon	ENSSSCG00000004017
1:1501512-1528346:DUP:.	Enhancer	1:1521200-1521600	Cecum	3'-UTR	Enhancer 3'-UTR	ENSSSCG00000004017
1:1501512-1528346:DUP:.	Enhancer	1:1521400-1523000	Colon	exon	Enhancer exon	ENSSSCG00000004017
1:1501512-1528346:DUP:.	Enhancer	1:1521400-1523000	Colon	intergenic	Enhancer intergenic	-
1:1501512-1528346:DUP:.	Enhancer	1:1521400-1523000	Colon	3'-UTR	Enhancer 3'-UTR	ENSSSCG00000004017
1:1501512-1528346:DUP:.	Enhancer	1:1521400-1523000	Colon	gene flanking	Enhancer gene flanking	ENSSSCG00000004016
1:1501512-1528346:DUP:.	Enhancer	1:1521600-1522200	Hypothalamus	intergenic	Enhancer intergenic	-
1:1501512-1528346:DUP:.	Enhancer	1:1521600-1522200	Hypothalamus	exon	Enhancer exon	ENSSSCG00000004017
1:1501512-1528346:DUP:.	Enhancer	1:1521600-1522200	Hypothalamus	3'-UTR	Enhancer 3'-UTR	ENSSSCG00000004017
1:1501512-1528346:DUP:.	Enhancer	1:1522200-1522400	Cecum	intergenic	Enhancer intergenic	-
1:1501512-1528346:DUP:.	Enhancer	1:1522200-1522400	Cecum	gene flanking	Enhancer gene flanking	ENSSSCG00000004017
1:152672172-152672172:BND:38737_1	Enhancer	1:152671600-152672200	Ileum	intergenic	Enhancer intergenic	-
1:152672172-152672172:BND:38737_1	Enhancer	1:152672000-152672200	Jejunum	intergenic	Enhancer intergenic	-
1:155157887-155173872:DUP:.	Enhancer	1:155169600-155170000	Liver	intergenic	Enhancer intergenic	-
1:155157887-155173872:DUP:.	Enhancer	1:155170400-155171000	Liver	intergenic	Enhancer intergenic	-
1:15762090-15764227:DEL:.	Enhancer	1:15763800-15764400	Liver	intron	Enhancer intron	ENSSSCG00000004093
1:157736240-157835726:DUP:.	Promoter	1:157743000-157743200	Hypothalamus	intergenic	Promoter intergenic	-
1:157736240-157835726:DUP:.	Enhancer	1:157833400-157833600	Adipose	intron	Enhancer intron	ENSSSCG00000004888
1:157736240-157835726:DUP:.	Enhancer	1:157833400-157833800	Cecum	intron	Enhancer intron	ENSSSCG00000004888
1:157736240-157835726:DUP:.	Enhancer	1:157835200-157835800	Colon	intron	Enhancer intron	ENSSSCG00000004888
1:157736240-157835726:DUP:.	Enhancer	1:157835400-157835600	Cecum	intron	Enhancer intron	ENSSSCG00000004888
1:158453425-158453425:BND:39317_2	Enhancer	1:158453400-158454400	Duodenum	intron	Enhancer intron	ENSSSCG00000025744
1:158453425-158453425:BND:39317_2	Enhancer	1:158453400-158454400	Duodenum	exon	Enhancer exon	ENSSSCG00000046336
1:158453425-158453425:BND:39317_2	Enhancer	1:158453400-158455200	Spleen	intron	Enhancer intron	ENSSSCG00000025744
1:158453425-158453425:BND:39317_2	Enhancer	1:158453400-158455200	Spleen	exon	Enhancer exon	ENSSSCG00000046336
1:158503739-158503739:BND:39320_1	Enhancer	1:158503000-158503800	Liver	intron	Enhancer intron	ENSSSCG00000025744
1:158565149-158566396:DEL:.	Enhancer	1:158563600-158565200	Duodenum	intergenic	Enhancer intergenic	-
1:158565149-158566396:DEL:.	Enhancer	1:158563600-158565200	Ileum	intergenic	Enhancer intergenic	-
1:158565149-158566396:DEL:.	Enhancer	1:158563600-158565200	Jejunum	intergenic	Enhancer intergenic	-
1:158565149-158566396:DEL:.	Enhancer	1:158565200-158565600	Liver	intergenic	Enhancer intergenic	-
1:158706103-158706276:DEL:.	Enhancer	1:158705800-158706200	Cortex	intron	Enhancer intron	ENSSSCG00000004896
1:158706103-158706276:DEL:.	Enhancer	1:158706200-158706600	Duodenum	intron	Enhancer intron	ENSSSCG00000004896
1:158706103-158706276:DEL:.	Enhancer	1:158706200-158706600	Jejunum	intron	Enhancer intron	ENSSSCG00000004896
1:158781899-158782451:DEL:.	Enhancer	1:158782400-158782800	Liver	intron	Enhancer intron	ENSSSCG00000004896
1:158832071-158832071:BND:39350_1	Enhancer	1:158832000-158832600	Cortex	intron	Enhancer intron	ENSSSCG00000004896
1:158832227-158832227:BND:39350_2	Enhancer	1:158832000-158832600	Cortex	intron	Enhancer intron	ENSSSCG00000004896
1:158832227-158832227:BND:39350_2	Enhancer	1:158832200-158832600	Liver	intron	Enhancer intron	ENSSSCG00000004896
1:159104147-159105468:DEL:.	Enhancer	1:159103800-159104200	Spleen	intergenic	Enhancer intergenic	-
1:159104147-159105468:DEL:.	Enhancer	1:159104000-159104200	Lung	intergenic	Enhancer intergenic	-
1:159104147-159105468:DEL:.	Enhancer	1:159104400-159104800	Spleen	intergenic	Enhancer intergenic	-
1:159104147-159105468:DEL:.	Enhancer	1:159105000-159105200	Spleen	intergenic	Enhancer intergenic	-
1:159418107-159419516:DEL:.	Enhancer	1:159418600-159419400	Stomach	gene flanking	Enhancer gene flanking	ENSSSCG00000004901
1:159418107-159419516:DEL:.	Enhancer	1:159418600-159419400	Stomach	intergenic	Enhancer intergenic	-
1:159996944-159999232:DEL:.	Enhancer	1:159999000-159999200	Hypothalamus	intron	Enhancer intron	ENSSSCG00000004903
1:160008752-160010816:DEL:.	Enhancer	1:160009800-160010000	Cortex	intron	Enhancer intron	ENSSSCG00000004903
1:161144222-161144487:MEI:<DEL:ME:SINE|tRNA|Pre0_SS>	Enhancer	1:161144400-161145400	Duodenum	exon	Enhancer exon	ENSSSCG00000047145
1:161144222-161144487:MEI:<DEL:ME:SINE|tRNA|Pre0_SS>	Enhancer	1:161144400-161145400	Duodenum	intergenic	Enhancer intergenic	-
1:161144222-161144487:MEI:<DEL:ME:SINE|tRNA|Pre0_SS>	Enhancer	1:161144400-161145400	Ileum	exon	Enhancer exon	ENSSSCG00000047145
1:161144222-161144487:MEI:<DEL:ME:SINE|tRNA|Pre0_SS>	Enhancer	1:161144400-161145400	Ileum	intergenic	Enhancer intergenic	-
1:161538269-161541816:DEL:.	Enhancer	1:161539800-161540200	Liver	intron	Enhancer intron	ENSSSCG00000004907
1:161836331-161836331:BND:39682_2	Enhancer	1:161835200-161836800	Muscle	exon	Enhancer exon	ENSSSCG00000004911
1:161836331-161836331:BND:39682_2	Enhancer	1:161835200-161836800	Muscle	intron	Enhancer intron	ENSSSCG00000004911
1:161836039-161836039:BND:39682_1	Enhancer	1:161835200-161836800	Muscle	exon	Enhancer exon	ENSSSCG00000004911
1:161836039-161836039:BND:39682_1	Enhancer	1:161835200-161836800	Muscle	intron	Enhancer intron	ENSSSCG00000004911
1:162031673-162076497:DEL:.	Enhancer	1:162034800-162035000	Cerebellum	intergenic	Enhancer intergenic	-
1:162031673-162076497:DEL:.	Enhancer	1:162044200-162044800	Cortex	intergenic	Enhancer intergenic	-
1:162031673-162076497:DEL:.	Enhancer	1:162044400-162044600	Muscle	intergenic	Enhancer intergenic	-
1:162031673-162076497:DEL:.	Enhancer	1:162044400-162044800	Hypothalamus	intergenic	Enhancer intergenic	-
1:162031673-162076497:DEL:.	Enhancer	1:162052800-162053000	Cecum	intergenic	Enhancer intergenic	-
1:162031673-162076497:DEL:.	Enhancer	1:162052800-162053200	Jejunum	intergenic	Enhancer intergenic	-
1:162031673-162076497:DEL:.	Enhancer	1:162052800-162053800	Liver	intergenic	Enhancer intergenic	-
1:162031673-162076497:DEL:.	Enhancer	1:162053400-162053600	Cecum	intergenic	Enhancer intergenic	-
1:162031673-162076497:DEL:.	Enhancer	1:162053400-162053600	Colon	intergenic	Enhancer intergenic	-
1:162031673-162076497:DEL:.	Enhancer	1:162053400-162053600	Cortex	intergenic	Enhancer intergenic	-
1:162031673-162076497:DEL:.	Enhancer	1:162053400-162053600	Lung	intergenic	Enhancer intergenic	-
1:162031673-162076497:DEL:.	Enhancer	1:162053400-162053600	Spleen	intergenic	Enhancer intergenic	-
1:162031673-162076497:DEL:.	Enhancer	1:162056800-162057000	Cecum	intergenic	Enhancer intergenic	-
1:162031673-162076497:DEL:.	Enhancer	1:162056800-162057000	Stomach	intergenic	Enhancer intergenic	-
1:162031673-162076497:DEL:.	Enhancer	1:162057000-162057200	Hypothalamus	intergenic	Enhancer intergenic	-
1:162031673-162076497:DEL:.	Enhancer	1:162057000-162057400	Adipose	intergenic	Enhancer intergenic	-
1:162031673-162076497:DEL:.	Enhancer	1:162057000-162057600	Lung	intergenic	Enhancer intergenic	-
1:162031673-162076497:DEL:.	Enhancer	1:162057000-162057800	Cerebellum	intergenic	Enhancer intergenic	-
1:162031673-162076497:DEL:.	Enhancer	1:162057000-162057800	Liver	intergenic	Enhancer intergenic	-
1:162031673-162076497:DEL:.	Enhancer	1:162057000-162058200	Cortex	intergenic	Enhancer intergenic	-
1:162031673-162076497:DEL:.	Enhancer	1:162057200-162057400	Muscle	intergenic	Enhancer intergenic	-
1:162031673-162076497:DEL:.	Enhancer	1:162057600-162058000	Cecum	intergenic	Enhancer intergenic	-
1:162031673-162076497:DEL:.	Enhancer	1:162057600-162058000	Hypothalamus	intergenic	Enhancer intergenic	-
1:162031673-162076497:DEL:.	Enhancer	1:162057800-162058000	Stomach	intergenic	Enhancer intergenic	-
1:162031673-162076497:DEL:.	Enhancer	1:162059200-162059600	Cecum	intergenic	Enhancer intergenic	-
1:162031673-162076497:DEL:.	Enhancer	1:162059200-162059600	Cortex	intergenic	Enhancer intergenic	-
1:162031673-162076497:DEL:.	Enhancer	1:162059200-162059600	Hypothalamus	intergenic	Enhancer intergenic	-
1:162031673-162076497:DEL:.	Enhancer	1:162059400-162059600	Stomach	intergenic	Enhancer intergenic	-
1:162031673-162076497:DEL:.	Enhancer	1:162059600-162060200	Muscle	intergenic	Enhancer intergenic	-
1:162031673-162076497:DEL:.	Enhancer	1:162059800-162060400	Cecum	intergenic	Enhancer intergenic	-
1:162031673-162076497:DEL:.	Enhancer	1:162059800-162060400	Cortex	intergenic	Enhancer intergenic	-
1:162031673-162076497:DEL:.	Enhancer	1:162059800-162060400	Jejunum	intergenic	Enhancer intergenic	-
1:162031673-162076497:DEL:.	Enhancer	1:162059800-162060600	Adipose	intergenic	Enhancer intergenic	-
1:162031673-162076497:DEL:.	Enhancer	1:162059800-162060800	Stomach	intergenic	Enhancer intergenic	-
1:162031673-162076497:DEL:.	Enhancer	1:162060000-162060400	Cerebellum	intergenic	Enhancer intergenic	-
1:162031673-162076497:DEL:.	Enhancer	1:162060000-162060400	Colon	intergenic	Enhancer intergenic	-
1:162031673-162076497:DEL:.	Enhancer	1:162060000-162060400	Duodenum	intergenic	Enhancer intergenic	-
1:162031673-162076497:DEL:.	Enhancer	1:162060000-162060400	Hypothalamus	intergenic	Enhancer intergenic	-
1:162031673-162076497:DEL:.	Enhancer	1:162060000-162060400	Lung	intergenic	Enhancer intergenic	-
1:162031673-162076497:DEL:.	Enhancer	1:162060000-162060400	Spleen	intergenic	Enhancer intergenic	-
1:162031673-162076497:DEL:.	Enhancer	1:162060200-162060400	Ileum	intergenic	Enhancer intergenic	-
1:162031673-162076497:DEL:.	Enhancer	1:162060200-162060400	Liver	intergenic	Enhancer intergenic	-
1:162031673-162076497:DEL:.	Enhancer	1:162060600-162060800	Cecum	intergenic	Enhancer intergenic	-
1:162031673-162076497:DEL:.	Enhancer	1:162060600-162060800	Colon	intergenic	Enhancer intergenic	-
1:162031673-162076497:DEL:.	Enhancer	1:162060600-162060800	Cortex	intergenic	Enhancer intergenic	-
1:162031673-162076497:DEL:.	Enhancer	1:162060600-162060800	Duodenum	intergenic	Enhancer intergenic	-
1:162031673-162076497:DEL:.	Enhancer	1:162060600-162060800	Ileum	intergenic	Enhancer intergenic	-
1:162031673-162076497:DEL:.	Enhancer	1:162060600-162060800	Jejunum	intergenic	Enhancer intergenic	-
1:162031673-162076497:DEL:.	Enhancer	1:162060600-162060800	Spleen	intergenic	Enhancer intergenic	-
1:162031673-162076497:DEL:.	Enhancer	1:162060800-162061200	Muscle	intergenic	Enhancer intergenic	-
1:162031673-162076497:DEL:.	Enhancer	1:162061000-162061200	Spleen	intergenic	Enhancer intergenic	-
1:162031673-162076497:DEL:.	Enhancer	1:162061000-162061400	Stomach	intergenic	Enhancer intergenic	-
1:162031673-162076497:DEL:.	Enhancer	1:162061400-162061600	Adipose	intergenic	Enhancer intergenic	-
1:162031673-162076497:DEL:.	Enhancer	1:162062800-162063000	Adipose	intergenic	Enhancer intergenic	-
1:162031673-162076497:DEL:.	Enhancer	1:162063600-162063800	Adipose	intergenic	Enhancer intergenic	-
1:162031673-162076497:DEL:.	Enhancer	1:162063600-162064400	Muscle	intergenic	Enhancer intergenic	-
1:162031673-162076497:DEL:.	Enhancer	1:162063600-162064600	Cecum	intergenic	Enhancer intergenic	-
1:162177218-162177477:MEI:<DEL:ME:SINE|tRNA|Pre0_SS>	Promoter	1:162176400-162177600	Muscle	intron	Promoter intron	ENSSSCG00000004918
1:162211374-162211374:BND:39730_1	Enhancer	1:162206800-162211400	Muscle	intron	Enhancer intron	ENSSSCG00000004918
1:162211669-162211669:BND:39730_2	Enhancer	1:162211600-162214200	Muscle	intron	Enhancer intron	ENSSSCG00000004918
1:162258761-162258761:BND:39739_2	Enhancer	1:162258600-162259200	Muscle	intron	Enhancer intron	ENSSSCG00000004918
1:162265249-162265249:BND:352097_1	Enhancer	1:162263600-162265600	Spleen	exon	Enhancer exon	ENSSSCG00000004918
1:162265249-162265249:BND:352097_1	Enhancer	1:162263600-162265600	Spleen	intron	Enhancer intron	ENSSSCG00000004918
1:162265249-162265249:BND:352097_1	Enhancer	1:162263600-162267200	Muscle	intron	Enhancer intron	ENSSSCG00000004918
1:162265249-162265249:BND:352097_1	Enhancer	1:162263600-162267200	Muscle	exon	Enhancer exon	ENSSSCG00000004918
1:162267043-162267043:BND:352097_2	Enhancer	1:162263600-162267200	Muscle	intron	Enhancer intron	ENSSSCG00000004918
1:162267043-162267043:BND:352097_2	Enhancer	1:162263600-162267200	Muscle	exon	Enhancer exon	ENSSSCG00000004918
1:162265249-162265249:BND:352097_1	Enhancer	1:162264000-162265400	Liver	exon	Enhancer exon	ENSSSCG00000004918
1:162409676-162411697:DEL:.	Enhancer	1:162410000-162410200	Cerebellum	intron	Enhancer intron	ENSSSCG00000004919
1:162481466-162493540:DEL:.	Enhancer	1:162483600-162484200	Cortex	intron	Enhancer intron	ENSSSCG00000004919
1:162481466-162493540:DEL:.	Enhancer	1:162485000-162485600	Cortex	intron	Enhancer intron	ENSSSCG00000004919
1:162481466-162493540:DEL:.	Enhancer	1:162485000-162485600	Hypothalamus	intron	Enhancer intron	ENSSSCG00000004919
1:162481466-162493540:DEL:.	Enhancer	1:162485800-162486000	Cortex	intron	Enhancer intron	ENSSSCG00000004919
1:162481466-162493540:DEL:.	Enhancer	1:162485800-162486000	Hypothalamus	intron	Enhancer intron	ENSSSCG00000004919
1:162481466-162493540:DEL:.	Enhancer	1:162487800-162488200	Colon	intron	Enhancer intron	ENSSSCG00000004919
1:162487574-162487844:MEI:<DEL:ME:SINE|tRNA|Pre0_SS>	Enhancer	1:162487800-162488200	Colon	intron	Enhancer intron	ENSSSCG00000004919
1:162487574-162487844:MEI:<DEL:ME:SINE|tRNA|Pre0_SS>	Enhancer	1:162487800-162488600	Cortex	intron	Enhancer intron	ENSSSCG00000004919
1:162481466-162493540:DEL:.	Enhancer	1:162487800-162488600	Cortex	intron	Enhancer intron	ENSSSCG00000004919
1:162481466-162493540:DEL:.	Enhancer	1:162488000-162488200	Cecum	intron	Enhancer intron	ENSSSCG00000004919
1:162481466-162493540:DEL:.	Enhancer	1:162488000-162488200	Liver	intron	Enhancer intron	ENSSSCG00000004919
1:162481466-162493540:DEL:.	Enhancer	1:162488000-162488400	Muscle	intron	Enhancer intron	ENSSSCG00000004919
1:162481466-162493540:DEL:.	Enhancer	1:162490800-162491000	Liver	intron	Enhancer intron	ENSSSCG00000004919
1:162481466-162493540:DEL:.	Enhancer	1:162490800-162491000	Stomach	intron	Enhancer intron	ENSSSCG00000004919
1:162481466-162493540:DEL:.	Enhancer	1:162491000-162491200	Cecum	intron	Enhancer intron	ENSSSCG00000004919
1:162481466-162493540:DEL:.	Enhancer	1:162491200-162492000	Cortex	intron	Enhancer intron	ENSSSCG00000004919
1:162481466-162493540:DEL:.	Enhancer	1:162491200-162492000	Liver	intron	Enhancer intron	ENSSSCG00000004919
1:162481466-162493540:DEL:.	Enhancer	1:162491400-162491600	Cerebellum	intron	Enhancer intron	ENSSSCG00000004919
1:162481466-162493540:DEL:.	Enhancer	1:162491400-162491600	Muscle	intron	Enhancer intron	ENSSSCG00000004919
1:162481466-162493540:DEL:.	Enhancer	1:162491400-162491600	Stomach	intron	Enhancer intron	ENSSSCG00000004919
1:162481466-162493540:DEL:.	Enhancer	1:162491400-162492000	Hypothalamus	intron	Enhancer intron	ENSSSCG00000004919
1:162481466-162493540:DEL:.	Enhancer	1:162491400-162492600	Colon	intron	Enhancer intron	ENSSSCG00000004919
1:162481466-162493540:DEL:.	Enhancer	1:162491400-162492600	Duodenum	intron	Enhancer intron	ENSSSCG00000004919
1:162481466-162493540:DEL:.	Enhancer	1:162491400-162492600	Jejunum	intron	Enhancer intron	ENSSSCG00000004919
1:162481466-162493540:DEL:.	Enhancer	1:162491400-162492600	Spleen	intron	Enhancer intron	ENSSSCG00000004919
1:162481466-162493540:DEL:.	Enhancer	1:162491800-162492000	Stomach	intron	Enhancer intron	ENSSSCG00000004919
1:162481466-162493540:DEL:.	Enhancer	1:162491800-162492400	Ileum	intron	Enhancer intron	ENSSSCG00000004919
1:162481466-162493540:DEL:.	Enhancer	1:162491800-162492600	Lung	intron	Enhancer intron	ENSSSCG00000004919
1:162481466-162493540:DEL:.	Enhancer	1:162492200-162492400	Cerebellum	intron	Enhancer intron	ENSSSCG00000004919
1:162481466-162493540:DEL:.	Enhancer	1:162492400-162492600	Cecum	intron	Enhancer intron	ENSSSCG00000004919
1:162481466-162493540:DEL:.	Enhancer	1:162492400-162492600	Liver	intron	Enhancer intron	ENSSSCG00000004919
1:162481466-162493540:DEL:.	Enhancer	1:162492400-162492600	Muscle	intron	Enhancer intron	ENSSSCG00000004919
1:162545947-162545947:BND:39772_1	Enhancer	1:162545600-162546000	Colon	intron	Enhancer intron	ENSSSCG00000004919
1:162634914-162635444:DEL:.	Enhancer	1:162635200-162635400	Cecum	intron	Enhancer intron	ENSSSCG00000004919
1:162634914-162635444:DEL:.	Enhancer	1:162635200-162635400	Colon	intron	Enhancer intron	ENSSSCG00000004919
1:162654004-162667856:DUP:.	Enhancer	1:162655400-162655600	Cecum	intron	Enhancer intron	ENSSSCG00000004919
1:162654004-162667856:DUP:.	Enhancer	1:162655400-162655600	Spleen	intron	Enhancer intron	ENSSSCG00000004919
1:162654004-162667856:DUP:.	Enhancer	1:162655400-162655800	Jejunum	intron	Enhancer intron	ENSSSCG00000004919
1:162654004-162667856:DUP:.	Enhancer	1:162655600-162655800	Duodenum	intron	Enhancer intron	ENSSSCG00000004919
1:162654004-162667856:DUP:.	Enhancer	1:162655600-162655800	Ileum	intron	Enhancer intron	ENSSSCG00000004919
1:162654004-162667856:DUP:.	Enhancer	1:162656200-162656400	Colon	intron	Enhancer intron	ENSSSCG00000004919
1:162654004-162667856:DUP:.	Enhancer	1:162657000-162657200	Cerebellum	intron	Enhancer intron	ENSSSCG00000004919
1:162654004-162667856:DUP:.	Enhancer	1:162659000-162659400	Cecum	intron	Enhancer intron	ENSSSCG00000004919
1:162654004-162667856:DUP:.	Enhancer	1:162659000-162659400	Colon	intron	Enhancer intron	ENSSSCG00000004919
1:162654004-162667856:DUP:.	Enhancer	1:162661400-162661600	Cecum	intron	Enhancer intron	ENSSSCG00000004919
1:162654004-162667856:DUP:.	Enhancer	1:162663200-162663800	Colon	intron	Enhancer intron	ENSSSCG00000004919
1:162654004-162667856:DUP:.	Enhancer	1:162663200-162663800	Cortex	intron	Enhancer intron	ENSSSCG00000004919
1:162654004-162667856:DUP:.	Enhancer	1:162663200-162663800	Hypothalamus	intron	Enhancer intron	ENSSSCG00000004919
1:162654004-162667856:DUP:.	Enhancer	1:162663200-162663800	Spleen	intron	Enhancer intron	ENSSSCG00000004919
1:162654004-162667856:DUP:.	Enhancer	1:162663200-162663800	Stomach	intron	Enhancer intron	ENSSSCG00000004919
1:162654004-162667856:DUP:.	Enhancer	1:162663400-162663800	Cerebellum	intron	Enhancer intron	ENSSSCG00000004919
1:162654004-162667856:DUP:.	Enhancer	1:162664600-162664800	Cecum	intron	Enhancer intron	ENSSSCG00000004919
1:162654004-162667856:DUP:.	Enhancer	1:162664600-162664800	Cortex	intron	Enhancer intron	ENSSSCG00000004919
1:162654004-162667856:DUP:.	Enhancer	1:162666200-162666800	Cecum	intron	Enhancer intron	ENSSSCG00000004919
1:162654004-162667856:DUP:.	Enhancer	1:162666400-162667200	Ileum	intron	Enhancer intron	ENSSSCG00000004919
1:162654004-162667856:DUP:.	Enhancer	1:162667200-162667400	Cecum	intron	Enhancer intron	ENSSSCG00000004919
1:164055492-164056436:DEL:.	Enhancer	1:164054400-164056000	Cecum	intron	Enhancer intron	ENSSSCG00000004939
1:164055492-164056436:DEL:.	Enhancer	1:164055400-164056400	Colon	intron	Enhancer intron	ENSSSCG00000004939
1:164724138-164726082:DEL:.	Enhancer	1:164724200-164724800	Cecum	intron	Enhancer intron	ENSSSCG00000004948
1:164724138-164726082:DEL:.	Enhancer	1:164724600-164724800	Colon	intron	Enhancer intron	ENSSSCG00000004948
1:164724138-164726082:DEL:.	Enhancer	1:164725000-164725200	Cecum	intron	Enhancer intron	ENSSSCG00000004948
1:164724138-164726082:DEL:.	Enhancer	1:164726000-164726400	Colon	intron	Enhancer intron	ENSSSCG00000004948
1:164724138-164726082:DEL:.	Enhancer	1:164726000-164726600	Cecum	intron	Enhancer intron	ENSSSCG00000004948
1:164724138-164726082:DEL:.	Enhancer	1:164726000-164726800	Liver	intron	Enhancer intron	ENSSSCG00000004948
1:16480059-16480059:BND:22662_2	Enhancer	1:16480000-16480800	Cecum	intron	Enhancer intron	ENSSSCG00000004109
1:16494404-16501878:DUP:.	Enhancer	1:16494000-16496400	Cecum	intron	Enhancer intron	ENSSSCG00000004109
1:16494404-16501878:DUP:.	Enhancer	1:16494000-16496400	Cecum	exon	Enhancer exon	ENSSSCG00000004109
1:16494404-16501878:DUP:.	Enhancer	1:16494200-16495200	Cerebellum	intron	Enhancer intron	ENSSSCG00000004109
1:16494404-16501878:DUP:.	Enhancer	1:16494200-16495400	Colon	intron	Enhancer intron	ENSSSCG00000004109
1:16494404-16501878:DUP:.	Enhancer	1:16494200-16496400	Lung	intron	Enhancer intron	ENSSSCG00000004109
1:16494404-16501878:DUP:.	Enhancer	1:16494200-16496400	Lung	exon	Enhancer exon	ENSSSCG00000004109
1:16494404-16501878:DUP:.	Enhancer	1:16494400-16495000	Duodenum	intron	Enhancer intron	ENSSSCG00000004109
1:16494404-16501878:DUP:.	Enhancer	1:16494400-16495000	Ileum	intron	Enhancer intron	ENSSSCG00000004109
1:16494404-16501878:DUP:.	Enhancer	1:16494400-16495000	Jejunum	intron	Enhancer intron	ENSSSCG00000004109
1:16494404-16501878:DUP:.	Enhancer	1:16494400-16495200	Cortex	intron	Enhancer intron	ENSSSCG00000004109
1:16494404-16501878:DUP:.	Enhancer	1:16494400-16495200	Hypothalamus	intron	Enhancer intron	ENSSSCG00000004109
1:16494404-16501878:DUP:.	Enhancer	1:16494400-16495200	Liver	intron	Enhancer intron	ENSSSCG00000004109
1:16494404-16501878:DUP:.	Enhancer	1:16494400-16495600	Spleen	intron	Enhancer intron	ENSSSCG00000004109
1:16494404-16501878:DUP:.	Promoter	1:16494600-16494800	Muscle	intron	Promoter intron	ENSSSCG00000004109
1:16494404-16501878:DUP:.	Enhancer	1:16494800-16495200	Adipose	intron	Enhancer intron	ENSSSCG00000004109
1:16494404-16501878:DUP:.	Enhancer	1:16495000-16495200	Muscle	intron	Enhancer intron	ENSSSCG00000004109
1:16494404-16501878:DUP:.	Enhancer	1:16495000-16495400	Stomach	intron	Enhancer intron	ENSSSCG00000004109
1:16494404-16501878:DUP:.	Enhancer	1:16495800-16496400	Spleen	exon	Enhancer exon	ENSSSCG00000004109
1:16494404-16501878:DUP:.	Enhancer	1:16495800-16496400	Spleen	intron	Enhancer intron	ENSSSCG00000004109
1:16494404-16501878:DUP:.	Enhancer	1:16498800-16499200	Duodenum	intergenic	Enhancer intergenic	-
1:16494404-16501878:DUP:.	Enhancer	1:16498800-16499200	Duodenum	3'-UTR	Enhancer 3'-UTR	ENSSSCG00000004109
1:16494404-16501878:DUP:.	Enhancer	1:16498800-16499200	Duodenum	exon	Enhancer exon	ENSSSCG00000004109
1:16494404-16501878:DUP:.	Enhancer	1:16499000-16499400	Colon	intergenic	Enhancer intergenic	-
1:16494404-16501878:DUP:.	Enhancer	1:16499000-16499400	Colon	gene flanking	Enhancer gene flanking	ENSSSCG00000004109
1:16494404-16501878:DUP:.	Enhancer	1:16499000-16499600	Ileum	intergenic	Enhancer intergenic	-
1:16494404-16501878:DUP:.	Enhancer	1:16499000-16499600	Ileum	gene flanking	Enhancer gene flanking	ENSSSCG00000004109
1:16494404-16501878:DUP:.	Enhancer	1:16499200-16499600	Cecum	gene flanking	Enhancer gene flanking	ENSSSCG00000004109
1:16494404-16501878:DUP:.	Enhancer	1:16499200-16499600	Cecum	intergenic	Enhancer intergenic	-
1:16494404-16501878:DUP:.	Enhancer	1:16500000-16500600	Ileum	gene flanking	Enhancer gene flanking	ENSSSCG00000004109
1:16494404-16501878:DUP:.	Enhancer	1:16500000-16500600	Ileum	intergenic	Enhancer intergenic	-
1:16494404-16501878:DUP:.	Enhancer	1:16500000-16500600	Spleen	gene flanking	Enhancer gene flanking	ENSSSCG00000004109
1:16494404-16501878:DUP:.	Enhancer	1:16500000-16500600	Spleen	intergenic	Enhancer intergenic	-
1:16494404-16501878:DUP:.	Enhancer	1:16500000-16503000	Duodenum	gene flanking	Enhancer gene flanking	ENSSSCG00000004109
1:16494404-16501878:DUP:.	Enhancer	1:16500000-16503000	Duodenum	intergenic	Enhancer intergenic	-
1:16494404-16501878:DUP:.	Enhancer	1:16500600-16502800	Colon	gene flanking	Enhancer gene flanking	ENSSSCG00000004109
1:16494404-16501878:DUP:.	Enhancer	1:16500600-16502800	Colon	intergenic	Enhancer intergenic	-
1:16494404-16501878:DUP:.	Enhancer	1:16500800-16501800	Spleen	intergenic	Enhancer intergenic	-
1:16494404-16501878:DUP:.	Enhancer	1:16500800-16501800	Spleen	gene flanking	Enhancer gene flanking	ENSSSCG00000004109
1:16494404-16501878:DUP:.	Enhancer	1:16500800-16502800	Ileum	gene flanking	Enhancer gene flanking	ENSSSCG00000004109
1:16494404-16501878:DUP:.	Enhancer	1:16500800-16502800	Ileum	intergenic	Enhancer intergenic	-
1:16494404-16501878:DUP:.	Enhancer	1:16500800-16502800	Jejunum	gene flanking	Enhancer gene flanking	ENSSSCG00000004109
1:16494404-16501878:DUP:.	Enhancer	1:16500800-16502800	Jejunum	intergenic	Enhancer intergenic	-
1:16494404-16501878:DUP:.	Enhancer	1:16501000-16501400	Stomach	gene flanking	Enhancer gene flanking	ENSSSCG00000004109
1:16494404-16501878:DUP:.	Enhancer	1:16501000-16501400	Stomach	intergenic	Enhancer intergenic	-
1:16494404-16501878:DUP:.	Enhancer	1:16501000-16502000	Cecum	intergenic	Enhancer intergenic	-
1:16494404-16501878:DUP:.	Enhancer	1:16501000-16502000	Cecum	gene flanking	Enhancer gene flanking	ENSSSCG00000004109
1:16494404-16501878:DUP:.	Enhancer	1:16501400-16501800	Liver	intergenic	Enhancer intergenic	-
1:16494404-16501878:DUP:.	Enhancer	1:16501400-16501800	Liver	gene flanking	Enhancer gene flanking	ENSSSCG00000004109
1:16494404-16501878:DUP:.	Enhancer	1:16501400-16501800	Lung	gene flanking	Enhancer gene flanking	ENSSSCG00000004109
1:16494404-16501878:DUP:.	Enhancer	1:16501400-16501800	Lung	intergenic	Enhancer intergenic	-
1:16494404-16501878:DUP:.	Enhancer	1:16501800-16502000	Stomach	intergenic	Enhancer intergenic	-
1:16494404-16501878:DUP:.	Enhancer	1:16501800-16502000	Stomach	gene flanking	Enhancer gene flanking	ENSSSCG00000004109
1:165081748-165082017:MEI:<DEL:ME:SINE|tRNA|Pre0_SS>	Enhancer	1:165081600-165081800	Muscle	intron	Enhancer intron	ENSSSCG00000004952
1:165104680-165104680:BND:40085_1	Enhancer	1:165101800-165105000	Muscle	exon	Enhancer exon	ENSSSCG00000004952
1:165104680-165104680:BND:40085_1	Enhancer	1:165101800-165105000	Muscle	intron	Enhancer intron	ENSSSCG00000004952
1:166746873-166746873:BND:352148_2	Enhancer	1:166746800-166747200	Cerebellum	intergenic	Enhancer intergenic	-
1:167307242-167308225:DEL:.	Enhancer	1:167305400-167308400	Stomach	intergenic	Enhancer intergenic	-
1:167307242-167308225:DEL:.	Enhancer	1:167306400-167307600	Ileum	intergenic	Enhancer intergenic	-
1:167307242-167308225:DEL:.	Enhancer	1:167306400-167307600	Jejunum	intergenic	Enhancer intergenic	-
1:167307242-167308225:DEL:.	Enhancer	1:167307200-167307800	Colon	intergenic	Enhancer intergenic	-
1:167307242-167308225:DEL:.	Enhancer	1:167307200-167308800	Cecum	intergenic	Enhancer intergenic	-
1:167358147-167358937:DEL:.	Enhancer	1:167358200-167358400	Cortex	intergenic	Enhancer intergenic	-
1:167358147-167358937:DEL:.	Enhancer	1:167358200-167358400	Hypothalamus	intergenic	Enhancer intergenic	-
1:1673888-1674368:DEL:.	Enhancer	1:1674000-1674200	Cecum	intron	Enhancer intron	ENSSSCG00000004018
1:1673888-1674368:DEL:.	Enhancer	1:1674000-1674200	Colon	intron	Enhancer intron	ENSSSCG00000004018
1:1673888-1674368:DEL:.	Enhancer	1:1674000-1674200	Jejunum	intron	Enhancer intron	ENSSSCG00000004018
1:1673888-1674368:DEL:.	Enhancer	1:1674000-1674200	Lung	intron	Enhancer intron	ENSSSCG00000004018
1:167562078-167570486:DEL:.	Enhancer	1:167562600-167565200	Muscle	intergenic	Enhancer intergenic	-
1:167562078-167570486:DEL:.	Enhancer	1:167568600-167568800	Adipose	intergenic	Enhancer intergenic	-
1:167861568-167889806:DUP:.	Enhancer	1:167861800-167862200	Liver	intergenic	Enhancer intergenic	-
1:167861568-167889806:DUP:.	Enhancer	1:167865800-167866600	Colon	intergenic	Enhancer intergenic	-
1:167861568-167889806:DUP:.	Enhancer	1:167866600-167866800	Cecum	intergenic	Enhancer intergenic	-
1:167861568-167889806:DUP:.	Enhancer	1:167866600-167866800	Jejunum	intergenic	Enhancer intergenic	-
1:167861568-167889806:DUP:.	Enhancer	1:167866600-167867800	Ileum	intergenic	Enhancer intergenic	-
1:167861568-167889806:DUP:.	Enhancer	1:167866600-167868000	Spleen	intergenic	Enhancer intergenic	-
1:167861568-167889806:DUP:.	Enhancer	1:167866800-167867400	Lung	intergenic	Enhancer intergenic	-
1:167861568-167889806:DUP:.	Enhancer	1:167866800-167867600	Duodenum	intergenic	Enhancer intergenic	-
1:167861568-167889806:DUP:.	Enhancer	1:167867000-167867600	Stomach	intergenic	Enhancer intergenic	-
1:167861568-167889806:DUP:.	Enhancer	1:167867400-167867600	Liver	intergenic	Enhancer intergenic	-
1:167861568-167889806:DUP:.	Enhancer	1:167868000-167869200	Cecum	intergenic	Enhancer intergenic	-
1:167861568-167889806:DUP:.	Enhancer	1:167869400-167869800	Stomach	intergenic	Enhancer intergenic	-
1:167861568-167889806:DUP:.	Enhancer	1:167869400-167870600	Colon	intergenic	Enhancer intergenic	-
1:167861568-167889806:DUP:.	Enhancer	1:167869400-167870800	Cecum	intergenic	Enhancer intergenic	-
1:167861568-167889806:DUP:.	Enhancer	1:167869600-167869800	Cerebellum	intergenic	Enhancer intergenic	-
1:167861568-167889806:DUP:.	Enhancer	1:167869600-167870000	Ileum	intergenic	Enhancer intergenic	-
1:167861568-167889806:DUP:.	Enhancer	1:167870000-167870200	Adipose	intergenic	Enhancer intergenic	-
1:167861568-167889806:DUP:.	Enhancer	1:167879600-167879800	Cecum	intergenic	Enhancer intergenic	-
1:167861568-167889806:DUP:.	Enhancer	1:167880200-167880400	Cecum	intergenic	Enhancer intergenic	-
1:167861568-167889806:DUP:.	Enhancer	1:167880200-167880400	Colon	intergenic	Enhancer intergenic	-
1:167861568-167889806:DUP:.	Enhancer	1:167888200-167888800	Cecum	intergenic	Enhancer intergenic	-
1:167861568-167889806:DUP:.	Enhancer	1:167888200-167888800	Colon	intergenic	Enhancer intergenic	-
1:167861568-167889806:DUP:.	Enhancer	1:167888200-167888800	Stomach	intergenic	Enhancer intergenic	-
1:167861568-167889806:DUP:.	Enhancer	1:167888200-167889000	Muscle	intergenic	Enhancer intergenic	-
1:167861568-167889806:DUP:.	Enhancer	1:167889800-167890000	Cecum	intergenic	Enhancer intergenic	-
1:167861568-167889806:DUP:.	Enhancer	1:167889800-167890000	Stomach	intergenic	Enhancer intergenic	-
1:168001790-168002046:INV:.	Enhancer	1:168002000-168002600	Spleen	intergenic	Enhancer intergenic	-
1:168502077-168505425:DEL:.	Enhancer	1:168504000-168504600	Stomach	gene flanking	Enhancer gene flanking	ENSSSCG00000004974
1:168502077-168505425:DEL:.	Enhancer	1:168504000-168504600	Stomach	intron	Enhancer intron	ENSSSCG00000004973
1:168502077-168505425:DEL:.	Enhancer	1:168504200-168504600	Hypothalamus	gene flanking	Enhancer gene flanking	ENSSSCG00000004974
1:168502077-168505425:DEL:.	Enhancer	1:168504200-168504600	Hypothalamus	intron	Enhancer intron	ENSSSCG00000004973
1:168502077-168505425:DEL:.	Enhancer	1:168504400-168504600	Cerebellum	gene flanking	Enhancer gene flanking	ENSSSCG00000004974
1:168502077-168505425:DEL:.	Enhancer	1:168504400-168504600	Cerebellum	intron	Enhancer intron	ENSSSCG00000004973
1:168502077-168505425:DEL:.	Enhancer	1:168504400-168504600	Cortex	gene flanking	Enhancer gene flanking	ENSSSCG00000004974
1:168502077-168505425:DEL:.	Enhancer	1:168504400-168504600	Cortex	intron	Enhancer intron	ENSSSCG00000004973
1:168502077-168505425:DEL:.	Enhancer	1:168504800-168505000	Cecum	gene flanking	Enhancer gene flanking	ENSSSCG00000004974
1:168502077-168505425:DEL:.	Enhancer	1:168504800-168505000	Cecum	intron	Enhancer intron	ENSSSCG00000004973
1:168502077-168505425:DEL:.	Enhancer	1:168504800-168505000	Stomach	gene flanking	Enhancer gene flanking	ENSSSCG00000004974
1:168502077-168505425:DEL:.	Enhancer	1:168504800-168505000	Stomach	intron	Enhancer intron	ENSSSCG00000004973
1:168502077-168505425:DEL:.	Enhancer	1:168504800-168505200	Cerebellum	gene flanking	Enhancer gene flanking	ENSSSCG00000004974
1:168502077-168505425:DEL:.	Enhancer	1:168504800-168505200	Cerebellum	intron	Enhancer intron	ENSSSCG00000004973
1:168502077-168505425:DEL:.	Enhancer	1:168505200-168505600	Adipose	intron	Enhancer intron	ENSSSCG00000004973
1:168502077-168505425:DEL:.	Enhancer	1:168505200-168505600	Adipose	gene flanking	Enhancer gene flanking	ENSSSCG00000004974
1:168502077-168505425:DEL:.	Enhancer	1:168505200-168505600	Cecum	gene flanking	Enhancer gene flanking	ENSSSCG00000004974
1:168502077-168505425:DEL:.	Enhancer	1:168505200-168505600	Cecum	intron	Enhancer intron	ENSSSCG00000004973
1:168502077-168505425:DEL:.	Enhancer	1:168505200-168505600	Cortex	intron	Enhancer intron	ENSSSCG00000004973
1:168502077-168505425:DEL:.	Enhancer	1:168505200-168505600	Cortex	gene flanking	Enhancer gene flanking	ENSSSCG00000004974
1:168502077-168505425:DEL:.	Enhancer	1:168505200-168505600	Hypothalamus	intron	Enhancer intron	ENSSSCG00000004973
1:168502077-168505425:DEL:.	Enhancer	1:168505200-168505600	Hypothalamus	gene flanking	Enhancer gene flanking	ENSSSCG00000004974
1:168502077-168505425:DEL:.	Enhancer	1:168505200-168506800	Stomach	intron	Enhancer intron	ENSSSCG00000004973
1:168502077-168505425:DEL:.	Enhancer	1:168505200-168506800	Stomach	gene flanking	Enhancer gene flanking	ENSSSCG00000004974
1:168502077-168505425:DEL:.	Enhancer	1:168505400-168506600	Muscle	gene flanking	Enhancer gene flanking	ENSSSCG00000004974
1:168502077-168505425:DEL:.	Enhancer	1:168505400-168506600	Muscle	intron	Enhancer intron	ENSSSCG00000004973
1:168532635-168533258:DEL:.	Enhancer	1:168532600-168532800	Cortex	intergenic	Enhancer intergenic	-
1:168532635-168533258:DEL:.	Enhancer	1:168532600-168532800	Cortex	gene flanking	Enhancer gene flanking	ENSSSCG00000004974
1:168532635-168533258:DEL:.	Enhancer	1:168532600-168532800	Cortex	gene flanking	Enhancer gene flanking	ENSSSCG00000004973
1:168532635-168533258:DEL:.	Enhancer	1:168532600-168532800	Hypothalamus	intergenic	Enhancer intergenic	-
1:168532635-168533258:DEL:.	Enhancer	1:168532600-168532800	Hypothalamus	gene flanking	Enhancer gene flanking	ENSSSCG00000004973
1:168532635-168533258:DEL:.	Enhancer	1:168532600-168532800	Hypothalamus	gene flanking	Enhancer gene flanking	ENSSSCG00000004974
1:168532635-168533258:DEL:.	Enhancer	1:168532800-168533000	Stomach	gene flanking	Enhancer gene flanking	ENSSSCG00000004974
1:168532635-168533258:DEL:.	Enhancer	1:168532800-168533000	Stomach	gene flanking	Enhancer gene flanking	ENSSSCG00000004973
1:168532635-168533258:DEL:.	Enhancer	1:168532800-168533000	Stomach	intergenic	Enhancer intergenic	-
1:168532635-168533258:DEL:.	Enhancer	1:168533200-168533400	Stomach	intergenic	Enhancer intergenic	-
1:168532635-168533258:DEL:.	Enhancer	1:168533200-168533400	Stomach	gene flanking	Enhancer gene flanking	ENSSSCG00000004974
1:168532635-168533258:DEL:.	Enhancer	1:168533200-168533400	Stomach	gene flanking	Enhancer gene flanking	ENSSSCG00000004973
1:169011767-169038416:DUP:.	Enhancer	1:169021800-169022200	Stomach	intron	Enhancer intron	ENSSSCG00000004980
1:169011767-169038416:DUP:.	Enhancer	1:169022000-169022200	Cecum	intron	Enhancer intron	ENSSSCG00000004980
1:169011767-169038416:DUP:.	Enhancer	1:169023000-169023200	Cecum	intron	Enhancer intron	ENSSSCG00000004980
1:169011767-169038416:DUP:.	Enhancer	1:169023000-169023600	Stomach	intron	Enhancer intron	ENSSSCG00000004980
1:169011767-169038416:DUP:.	Enhancer	1:169023200-169024000	Colon	intron	Enhancer intron	ENSSSCG00000004980
1:169011767-169038416:DUP:.	Enhancer	1:169023600-169024200	Cecum	intron	Enhancer intron	ENSSSCG00000004980
1:169011767-169038416:DUP:.	Enhancer	1:169023800-169024400	Stomach	intron	Enhancer intron	ENSSSCG00000004980
1:169011767-169038416:DUP:.	Enhancer	1:169026400-169026600	Stomach	intron	Enhancer intron	ENSSSCG00000004980
1:17227681-17288382:DUP:.	Enhancer	1:17238600-17239000	Spleen	intergenic	Enhancer intergenic	-
1:17227681-17288382:DUP:.	Enhancer	1:17240000-17240400	Spleen	intergenic	Enhancer intergenic	-
1:17227681-17288382:DUP:.	Enhancer	1:17240800-17241400	Spleen	intergenic	Enhancer intergenic	-
1:17227681-17288382:DUP:.	Enhancer	1:17241000-17241400	Cortex	intergenic	Enhancer intergenic	-
1:17227681-17288382:DUP:.	Enhancer	1:17241800-17242000	Cortex	intergenic	Enhancer intergenic	-
1:17227681-17288382:DUP:.	Enhancer	1:17241800-17242000	Hypothalamus	intergenic	Enhancer intergenic	-
1:17227681-17288382:DUP:.	Enhancer	1:17242400-17242600	Spleen	intergenic	Enhancer intergenic	-
1:17227681-17288382:DUP:.	Enhancer	1:17243000-17243200	Spleen	intergenic	Enhancer intergenic	-
1:17227681-17288382:DUP:.	Enhancer	1:17248600-17249000	Cerebellum	intergenic	Enhancer intergenic	-
1:17227681-17288382:DUP:.	Enhancer	1:17253200-17253400	Adipose	intergenic	Enhancer intergenic	-
1:17227681-17288382:DUP:.	Enhancer	1:17253800-17254200	Adipose	intergenic	Enhancer intergenic	-
1:17227681-17288382:DUP:.	Enhancer	1:17253800-17254200	Muscle	intergenic	Enhancer intergenic	-
1:17227681-17288382:DUP:.	Enhancer	1:17253800-17254200	Stomach	intergenic	Enhancer intergenic	-
1:17227681-17288382:DUP:.	Enhancer	1:17254000-17254800	Spleen	intergenic	Enhancer intergenic	-
1:17227681-17288382:DUP:.	Enhancer	1:17254400-17254800	Adipose	intergenic	Enhancer intergenic	-
1:17227681-17288382:DUP:.	Enhancer	1:17254400-17254800	Muscle	intergenic	Enhancer intergenic	-
1:17227681-17288382:DUP:.	Enhancer	1:17254400-17254800	Stomach	intergenic	Enhancer intergenic	-
1:17227681-17288382:DUP:.	Enhancer	1:17255000-17255600	Muscle	intergenic	Enhancer intergenic	-
1:17227681-17288382:DUP:.	Enhancer	1:17255000-17255600	Stomach	intergenic	Enhancer intergenic	-
1:17227681-17288382:DUP:.	Enhancer	1:17255200-17255600	Adipose	intergenic	Enhancer intergenic	-
1:17227681-17288382:DUP:.	Enhancer	1:17265200-17265600	Hypothalamus	intergenic	Enhancer intergenic	-
1:17264967-17265922:DUP:.	Enhancer	1:17265200-17265600	Hypothalamus	intergenic	Enhancer intergenic	-
1:17227681-17288382:DUP:.	Enhancer	1:17267000-17267200	Cortex	intergenic	Enhancer intergenic	-
1:17227681-17288382:DUP:.	Enhancer	1:17267000-17267200	Hypothalamus	intergenic	Enhancer intergenic	-
1:17227681-17288382:DUP:.	Enhancer	1:17272600-17273600	Muscle	intergenic	Enhancer intergenic	-
1:17227681-17288382:DUP:.	Enhancer	1:17274800-17275000	Muscle	intergenic	Enhancer intergenic	-
1:17227681-17288382:DUP:.	Enhancer	1:17275000-17275400	Cerebellum	intergenic	Enhancer intergenic	-
1:17227681-17288382:DUP:.	Enhancer	1:17275000-17275400	Hypothalamus	intergenic	Enhancer intergenic	-
1:1742439-1745259:DEL:.	Enhancer	1:1741800-1743200	Liver	intergenic	Enhancer intergenic	-
1:1742439-1745259:DEL:.	Enhancer	1:1743800-1744600	Lung	intergenic	Enhancer intergenic	-
1:178803018-178827752:DUP:.	Enhancer	1:178802600-178803400	Cerebellum	intergenic	Enhancer intergenic	-
1:1790968-1791443:DEL:.	Enhancer	1:1791400-1791800	Cerebellum	intergenic	Enhancer intergenic	-
1:1790968-1791443:DEL:.	Enhancer	1:1791400-1791800	Hypothalamus	intergenic	Enhancer intergenic	-
1:179747399-179758130:DUP:.	Enhancer	1:179750000-179750600	Spleen	intergenic	Enhancer intergenic	-
1:179747399-179758130:DUP:.	Enhancer	1:179751800-179753400	Jejunum	intergenic	Enhancer intergenic	-
1:179747399-179758130:DUP:.	Enhancer	1:179752000-179752400	Ileum	intergenic	Enhancer intergenic	-
1:179747399-179758130:DUP:.	Enhancer	1:179752000-179752600	Spleen	intergenic	Enhancer intergenic	-
1:179747399-179758130:DUP:.	Enhancer	1:179752000-179754000	Duodenum	intergenic	Enhancer intergenic	-
1:179747399-179758130:DUP:.	Enhancer	1:179752000-179754200	Colon	intergenic	Enhancer intergenic	-
1:179747399-179758130:DUP:.	Enhancer	1:179753000-179754000	Ileum	intergenic	Enhancer intergenic	-
1:179747399-179758130:DUP:.	Enhancer	1:179753000-179754200	Spleen	intergenic	Enhancer intergenic	-
1:179747399-179758130:DUP:.	Enhancer	1:179753800-179754000	Jejunum	intergenic	Enhancer intergenic	-
1:179747399-179758130:DUP:.	Enhancer	1:179756400-179756600	Cecum	intergenic	Enhancer intergenic	-
1:179747399-179758130:DUP:.	Enhancer	1:179756400-179756600	Spleen	intergenic	Enhancer intergenic	-
1:179747399-179758130:DUP:.	Enhancer	1:179756400-179757200	Cortex	intergenic	Enhancer intergenic	-
1:179747399-179758130:DUP:.	Enhancer	1:179756600-179756800	Cerebellum	intergenic	Enhancer intergenic	-
1:179747399-179758130:DUP:.	Enhancer	1:179756800-179757200	Lung	intergenic	Enhancer intergenic	-
1:179747399-179758130:DUP:.	Enhancer	1:179757000-179757200	Spleen	intergenic	Enhancer intergenic	-
1:179863179-179876552:DUP:.	Enhancer	1:179864800-179865000	Cecum	intergenic	Enhancer intergenic	-
1:179863179-179876552:DUP:.	Enhancer	1:179865200-179865400	Cecum	intergenic	Enhancer intergenic	-
1:179863179-179876552:DUP:.	Enhancer	1:179865200-179865800	Colon	intergenic	Enhancer intergenic	-
1:179863179-179876552:DUP:.	Enhancer	1:179866200-179867800	Ileum	intergenic	Enhancer intergenic	-
1:179863179-179876552:DUP:.	Enhancer	1:179866200-179868600	Colon	intergenic	Enhancer intergenic	-
1:179863179-179876552:DUP:.	Enhancer	1:179866400-179866600	Cecum	intergenic	Enhancer intergenic	-
1:179863179-179876552:DUP:.	Enhancer	1:179866400-179867600	Duodenum	intergenic	Enhancer intergenic	-
1:179863179-179876552:DUP:.	Enhancer	1:179866600-179867600	Jejunum	intergenic	Enhancer intergenic	-
1:179863179-179876552:DUP:.	Enhancer	1:179866600-179867800	Stomach	intergenic	Enhancer intergenic	-
1:179863179-179876552:DUP:.	Enhancer	1:179866800-179867200	Cortex	intergenic	Enhancer intergenic	-
1:179863179-179876552:DUP:.	Enhancer	1:179867000-179867200	Hypothalamus	intergenic	Enhancer intergenic	-
1:179863179-179876552:DUP:.	Enhancer	1:179867200-179867400	Cerebellum	intergenic	Enhancer intergenic	-
1:179863179-179876552:DUP:.	Enhancer	1:179867600-179867800	Cortex	intergenic	Enhancer intergenic	-
1:179863179-179876552:DUP:.	Enhancer	1:179867600-179868600	Cecum	intergenic	Enhancer intergenic	-
1:179863179-179876552:DUP:.	Enhancer	1:179867800-179868000	Cerebellum	intergenic	Enhancer intergenic	-
1:179863179-179876552:DUP:.	Enhancer	1:179868000-179868200	Stomach	intergenic	Enhancer intergenic	-
1:179863179-179876552:DUP:.	Enhancer	1:179868000-179868400	Ileum	intergenic	Enhancer intergenic	-
1:179863179-179876552:DUP:.	Enhancer	1:179871000-179871400	Colon	intergenic	Enhancer intergenic	-
1:179863179-179876552:DUP:.	Enhancer	1:179871600-179872200	Cecum	intergenic	Enhancer intergenic	-
1:179863179-179876552:DUP:.	Enhancer	1:179874000-179874400	Cecum	intergenic	Enhancer intergenic	-
1:179863179-179876552:DUP:.	Enhancer	1:179874200-179875400	Colon	intergenic	Enhancer intergenic	-
1:179863179-179876552:DUP:.	Enhancer	1:179874600-179875200	Ileum	intergenic	Enhancer intergenic	-
1:179863179-179876552:DUP:.	Enhancer	1:179874600-179875200	Spleen	intergenic	Enhancer intergenic	-
1:179863179-179876552:DUP:.	Enhancer	1:179874800-179875200	Duodenum	intergenic	Enhancer intergenic	-
1:179863179-179876552:DUP:.	Enhancer	1:179874800-179875200	Jejunum	intergenic	Enhancer intergenic	-
1:179863179-179876552:DUP:.	Enhancer	1:179874800-179875400	Cecum	intergenic	Enhancer intergenic	-
1:179886295-179887848:DEL:.	Enhancer	1:179887800-179888800	Colon	intergenic	Enhancer intergenic	-
1:180286954-180287233:MEI:<DEL:ME:SINE|tRNA|Pre0_SS>	Enhancer	1:180287200-180288000	Spleen	intron	Enhancer intron	ENSSSCG00000036634
1:181084355-181086208:DEL:.	Enhancer	1:181086200-181087400	Cerebellum	intergenic	Enhancer intergenic	-
1:181476302-181485070:DEL:.	Enhancer	1:181480400-181480800	Spleen	intron	Enhancer intron	ENSSSCG00000028092
1:181476302-181485070:DEL:.	Enhancer	1:181480600-181480800	Cecum	intron	Enhancer intron	ENSSSCG00000028092
1:181476302-181485070:DEL:.	Enhancer	1:181480600-181480800	Cortex	intron	Enhancer intron	ENSSSCG00000028092
1:181476302-181485070:DEL:.	Enhancer	1:181481000-181481200	Colon	intron	Enhancer intron	ENSSSCG00000028092
1:181476302-181485070:DEL:.	Enhancer	1:181481200-181481800	Spleen	intron	Enhancer intron	ENSSSCG00000028092
1:181476302-181485070:DEL:.	Enhancer	1:181481400-181481600	Lung	intron	Enhancer intron	ENSSSCG00000028092
1:181476302-181485070:DEL:.	Enhancer	1:181481400-181481600	Stomach	intron	Enhancer intron	ENSSSCG00000028092
1:181476302-181485070:DEL:.	Enhancer	1:181481400-181481800	Colon	intron	Enhancer intron	ENSSSCG00000028092
1:181476302-181485070:DEL:.	Enhancer	1:181483200-181484200	Colon	intron	Enhancer intron	ENSSSCG00000028092
1:181476302-181485070:DEL:.	Enhancer	1:181484000-181484200	Cecum	intron	Enhancer intron	ENSSSCG00000028092
1:181476302-181485070:DEL:.	Enhancer	1:181484800-181485000	Colon	intron	Enhancer intron	ENSSSCG00000028092
1:181476302-181485070:DEL:.	Enhancer	1:181485000-181485200	Spleen	intron	Enhancer intron	ENSSSCG00000028092
1:181996888-181997159:MEI:<DEL:ME:SINE|tRNA|Pre0_SS>	Promoter	1:181996400-181997000	Ileum	intron	Promoter intron	ENSSSCG00000021862
1:181996888-181997159:MEI:<DEL:ME:SINE|tRNA|Pre0_SS>	Promoter	1:181996600-181997000	Colon	intron	Promoter intron	ENSSSCG00000021862
1:181996888-181997159:MEI:<DEL:ME:SINE|tRNA|Pre0_SS>	Promoter	1:181996800-181997000	Duodenum	intron	Promoter intron	ENSSSCG00000021862
1:182073485-182073485:BND:42012_2	Enhancer	1:182073400-182074600	Colon	intergenic	Enhancer intergenic	-
1:182073485-182073485:BND:42012_2	Enhancer	1:182073400-182074600	Spleen	intergenic	Enhancer intergenic	-
1:182309571-182314484:DUP:.	Enhancer	1:182312000-182312400	Spleen	intron	Enhancer intron	ENSSSCG00000005037
1:182445579-182446639:DEL:.	Enhancer	1:182445800-182446600	Colon	intergenic	Enhancer intergenic	-
1:182445579-182446639:DEL:.	Promoter	1:182446000-182446400	Cecum	intergenic	Promoter intergenic	-
1:183950135-183951633:DEL:.	Enhancer	1:183949400-183950600	Muscle	intron	Enhancer intron	ENSSSCG00000023408
1:183950135-183951633:DEL:.	Enhancer	1:183950400-183950600	Cecum	intron	Enhancer intron	ENSSSCG00000023408
1:184280986-184319450:DUP:.	Enhancer	1:184317400-184317800	Cecum	intron	Enhancer intron	ENSSSCG00000005052
1:184280986-184319450:DUP:.	Enhancer	1:184317600-184317800	Colon	intron	Enhancer intron	ENSSSCG00000005052
1:1844078-1848168:DEL:.	Enhancer	1:1843200-1844600	Cecum	intergenic	Enhancer intergenic	-
1:1844078-1848168:DEL:.	Enhancer	1:1844000-1844400	Spleen	intergenic	Enhancer intergenic	-
1:184550617-184562411:DUP:.	Promoter	1:184549600-184550800	Duodenum	5'-UTR	Promoter 5'-UTR	ENSSSCG00000005056
1:184550617-184562411:DUP:.	Promoter	1:184549600-184550800	Duodenum	intergenic	Promoter intergenic	-
1:184550617-184562411:DUP:.	Promoter	1:184549600-184550800	Duodenum	intron	Promoter intron	ENSSSCG00000005056
1:184550617-184562411:DUP:.	Promoter	1:184549600-184550800	Duodenum	exon	Promoter exon	ENSSSCG00000005056
1:184550617-184562411:DUP:.	Promoter	1:184549600-184551000	Colon	5'-UTR	Promoter 5'-UTR	ENSSSCG00000005056
1:184550617-184562411:DUP:.	Promoter	1:184549600-184551000	Colon	exon	Promoter exon	ENSSSCG00000005056
1:184550617-184562411:DUP:.	Promoter	1:184549600-184551000	Colon	intergenic	Promoter intergenic	-
1:184550617-184562411:DUP:.	Promoter	1:184549600-184551000	Colon	intron	Promoter intron	ENSSSCG00000005056
1:184550617-184562411:DUP:.	Promoter	1:184549600-184551000	Muscle	5'-UTR	Promoter 5'-UTR	ENSSSCG00000005056
1:184550617-184562411:DUP:.	Promoter	1:184549600-184551000	Muscle	exon	Promoter exon	ENSSSCG00000005056
1:184550617-184562411:DUP:.	Promoter	1:184549600-184551000	Muscle	intron	Promoter intron	ENSSSCG00000005056
1:184550617-184562411:DUP:.	Promoter	1:184549600-184551000	Muscle	intergenic	Promoter intergenic	-
1:184550617-184562411:DUP:.	Promoter	1:184549800-184550800	Ileum	exon	Promoter exon	ENSSSCG00000005056
1:184550617-184562411:DUP:.	Promoter	1:184549800-184550800	Ileum	intergenic	Promoter intergenic	-
1:184550617-184562411:DUP:.	Promoter	1:184549800-184550800	Ileum	5'-UTR	Promoter 5'-UTR	ENSSSCG00000005056
1:184550617-184562411:DUP:.	Promoter	1:184549800-184550800	Ileum	intron	Promoter intron	ENSSSCG00000005056
1:184550617-184562411:DUP:.	Promoter	1:184549800-184551000	Cecum	exon	Promoter exon	ENSSSCG00000005056
1:184550617-184562411:DUP:.	Promoter	1:184549800-184551000	Cecum	intron	Promoter intron	ENSSSCG00000005056
1:184550617-184562411:DUP:.	Promoter	1:184549800-184551000	Cecum	intergenic	Promoter intergenic	-
1:184550617-184562411:DUP:.	Promoter	1:184549800-184551000	Cecum	5'-UTR	Promoter 5'-UTR	ENSSSCG00000005056
1:184550617-184562411:DUP:.	Promoter	1:184549800-184551000	Jejunum	intergenic	Promoter intergenic	-
1:184550617-184562411:DUP:.	Promoter	1:184549800-184551000	Jejunum	5'-UTR	Promoter 5'-UTR	ENSSSCG00000005056
1:184550617-184562411:DUP:.	Promoter	1:184549800-184551000	Jejunum	exon	Promoter exon	ENSSSCG00000005056
1:184550617-184562411:DUP:.	Promoter	1:184549800-184551000	Jejunum	intron	Promoter intron	ENSSSCG00000005056
1:184550617-184562411:DUP:.	Promoter	1:184549800-184551000	Lung	exon	Promoter exon	ENSSSCG00000005056
1:184550617-184562411:DUP:.	Promoter	1:184549800-184551000	Lung	intergenic	Promoter intergenic	-
1:184550617-184562411:DUP:.	Promoter	1:184549800-184551000	Lung	intron	Promoter intron	ENSSSCG00000005056
1:184550617-184562411:DUP:.	Promoter	1:184549800-184551000	Lung	5'-UTR	Promoter 5'-UTR	ENSSSCG00000005056
1:184550617-184562411:DUP:.	Promoter	1:184549800-184551000	Spleen	intron	Promoter intron	ENSSSCG00000005056
1:184550617-184562411:DUP:.	Promoter	1:184549800-184551000	Spleen	5'-UTR	Promoter 5'-UTR	ENSSSCG00000005056
1:184550617-184562411:DUP:.	Promoter	1:184549800-184551000	Spleen	intergenic	Promoter intergenic	-
1:184550617-184562411:DUP:.	Promoter	1:184549800-184551000	Spleen	exon	Promoter exon	ENSSSCG00000005056
1:184550617-184562411:DUP:.	Promoter	1:184550800-184551000	Cortex	gene flanking	Promoter gene flanking	ENSSSCG00000005056
1:184550617-184562411:DUP:.	Promoter	1:184550800-184551000	Cortex	intergenic	Promoter intergenic	-
1:184550617-184562411:DUP:.	Promoter	1:184550800-184551000	Liver	gene flanking	Promoter gene flanking	ENSSSCG00000005056
1:184550617-184562411:DUP:.	Promoter	1:184550800-184551000	Liver	intergenic	Promoter intergenic	-
1:184550617-184562411:DUP:.	Promoter	1:184550800-184551000	Stomach	gene flanking	Promoter gene flanking	ENSSSCG00000005056
1:184550617-184562411:DUP:.	Promoter	1:184550800-184551000	Stomach	intergenic	Promoter intergenic	-
1:184550617-184562411:DUP:.	Enhancer	1:184551000-184551200	Cortex	intergenic	Enhancer intergenic	-
1:184550617-184562411:DUP:.	Enhancer	1:184551000-184551200	Cortex	gene flanking	Enhancer gene flanking	ENSSSCG00000005056
1:184550617-184562411:DUP:.	Enhancer	1:184551000-184551200	Lung	gene flanking	Enhancer gene flanking	ENSSSCG00000005056
1:184550617-184562411:DUP:.	Enhancer	1:184551000-184551200	Lung	intergenic	Enhancer intergenic	-
1:184550617-184562411:DUP:.	Enhancer	1:184551000-184551200	Muscle	gene flanking	Enhancer gene flanking	ENSSSCG00000005056
1:184550617-184562411:DUP:.	Enhancer	1:184551000-184551200	Muscle	intergenic	Enhancer intergenic	-
1:1844078-1848168:DEL:.	Enhancer	1:1845600-1846600	Lung	intergenic	Enhancer intergenic	-
1:184955163-184957474:DEL:.	Enhancer	1:184956200-184956800	Jejunum	intron	Enhancer intron	ENSSSCG00000005060
1:184955163-184957474:DEL:.	Enhancer	1:184956400-184956600	Cecum	intron	Enhancer intron	ENSSSCG00000005060
1:184955163-184957474:DEL:.	Enhancer	1:184956600-184956800	Colon	intron	Enhancer intron	ENSSSCG00000005060
1:185398305-185398305:BND:42424_1	Promoter	1:185397200-185398800	Lung	5'-UTR	Promoter 5'-UTR	ENSSSCG00000033800
1:185398305-185398305:BND:42424_1	Promoter	1:185397200-185398800	Lung	exon	Promoter exon	ENSSSCG00000033800
1:185398305-185398305:BND:42424_1	Promoter	1:185397200-185398800	Lung	intron	Promoter intron	ENSSSCG00000033800
1:185398305-185398305:BND:42424_1	Promoter	1:185397200-185398800	Lung	intergenic	Promoter intergenic	-
1:185398561-185398561:BND:42424_2	Promoter	1:185397200-185398800	Lung	5'-UTR	Promoter 5'-UTR	ENSSSCG00000033800
1:185398561-185398561:BND:42424_2	Promoter	1:185397200-185398800	Lung	exon	Promoter exon	ENSSSCG00000033800
1:185398561-185398561:BND:42424_2	Promoter	1:185397200-185398800	Lung	intron	Promoter intron	ENSSSCG00000033800
1:185398561-185398561:BND:42424_2	Promoter	1:185397200-185398800	Lung	intergenic	Promoter intergenic	-
1:185398305-185398305:BND:42424_1	Promoter	1:185397200-185399000	Stomach	exon	Promoter exon	ENSSSCG00000033800
1:185398305-185398305:BND:42424_1	Promoter	1:185397200-185399000	Stomach	intergenic	Promoter intergenic	-
1:185398305-185398305:BND:42424_1	Promoter	1:185397200-185399000	Stomach	intron	Promoter intron	ENSSSCG00000033800
1:185398305-185398305:BND:42424_1	Promoter	1:185397200-185399000	Stomach	5'-UTR	Promoter 5'-UTR	ENSSSCG00000033800
1:185398561-185398561:BND:42424_2	Promoter	1:185397200-185399000	Stomach	exon	Promoter exon	ENSSSCG00000033800
1:185398561-185398561:BND:42424_2	Promoter	1:185397200-185399000	Stomach	intergenic	Promoter intergenic	-
1:185398561-185398561:BND:42424_2	Promoter	1:185397200-185399000	Stomach	intron	Promoter intron	ENSSSCG00000033800
1:185398561-185398561:BND:42424_2	Promoter	1:185397200-185399000	Stomach	5'-UTR	Promoter 5'-UTR	ENSSSCG00000033800
1:185398305-185398305:BND:42424_1	Promoter	1:185397400-185398400	Hypothalamus	exon	Promoter exon	ENSSSCG00000033800
1:185398305-185398305:BND:42424_1	Promoter	1:185397400-185398400	Hypothalamus	intergenic	Promoter intergenic	-
1:185398305-185398305:BND:42424_1	Promoter	1:185397400-185398400	Hypothalamus	5'-UTR	Promoter 5'-UTR	ENSSSCG00000033800
1:185398305-185398305:BND:42424_1	Promoter	1:185397400-185398400	Hypothalamus	intron	Promoter intron	ENSSSCG00000033800
1:185398305-185398305:BND:42424_1	Promoter	1:185397400-185398600	Cerebellum	intergenic	Promoter intergenic	-
1:185398305-185398305:BND:42424_1	Promoter	1:185397400-185398600	Cerebellum	intron	Promoter intron	ENSSSCG00000033800
1:185398305-185398305:BND:42424_1	Promoter	1:185397400-185398600	Cerebellum	exon	Promoter exon	ENSSSCG00000033800
1:185398305-185398305:BND:42424_1	Promoter	1:185397400-185398600	Cerebellum	5'-UTR	Promoter 5'-UTR	ENSSSCG00000033800
1:185398561-185398561:BND:42424_2	Promoter	1:185397400-185398600	Cerebellum	intergenic	Promoter intergenic	-
1:185398561-185398561:BND:42424_2	Promoter	1:185397400-185398600	Cerebellum	intron	Promoter intron	ENSSSCG00000033800
1:185398561-185398561:BND:42424_2	Promoter	1:185397400-185398600	Cerebellum	exon	Promoter exon	ENSSSCG00000033800
1:185398561-185398561:BND:42424_2	Promoter	1:185397400-185398600	Cerebellum	5'-UTR	Promoter 5'-UTR	ENSSSCG00000033800
1:185398561-185398561:BND:42424_2	Promoter	1:185397600-185399000	Adipose	exon	Promoter exon	ENSSSCG00000033800
1:185398561-185398561:BND:42424_2	Promoter	1:185397600-185399000	Adipose	intergenic	Promoter intergenic	-
1:185398561-185398561:BND:42424_2	Promoter	1:185397600-185399000	Adipose	intron	Promoter intron	ENSSSCG00000033800
1:185398561-185398561:BND:42424_2	Promoter	1:185397600-185399000	Adipose	5'-UTR	Promoter 5'-UTR	ENSSSCG00000033800
1:185398305-185398305:BND:42424_1	Promoter	1:185397600-185399000	Adipose	exon	Promoter exon	ENSSSCG00000033800
1:185398305-185398305:BND:42424_1	Promoter	1:185397600-185399000	Adipose	intergenic	Promoter intergenic	-
1:185398305-185398305:BND:42424_1	Promoter	1:185397600-185399000	Adipose	intron	Promoter intron	ENSSSCG00000033800
1:185398305-185398305:BND:42424_1	Promoter	1:185397600-185399000	Adipose	5'-UTR	Promoter 5'-UTR	ENSSSCG00000033800
1:185482413-185485185:DEL:.	Enhancer	1:185483200-185483400	Colon	intron	Enhancer intron	ENSSSCG00000033800
1:185482413-185485185:DEL:.	Enhancer	1:185483200-185483400	Cortex	intron	Enhancer intron	ENSSSCG00000033800
1:18601600-18616052:DEL:.	Enhancer	1:18602400-18602600	Hypothalamus	intergenic	Enhancer intergenic	-
1:18601600-18616052:DEL:.	Enhancer	1:18602800-18603000	Cortex	intergenic	Enhancer intergenic	-
1:186428269-186428269:BND:42531_2	Promoter	1:186428200-186428400	Ileum	intron	Promoter intron	ENSSSCG00000005066
1:186428269-186428269:BND:42531_2	Promoter	1:186428200-186428400	Ileum	gene flanking	Promoter gene flanking	ENSSSCG00000005065
1:187418363-187645476:INV:.	Enhancer	1:187432600-187432800	Jejunum	intron	Enhancer intron	ENSSSCG00000005073
1:187418363-187645476:INV:.	Promoter	1:187433400-187433600	Spleen	exon	Promoter exon	ENSSSCG00000005073
1:187418363-187645476:INV:.	Promoter	1:187433400-187433600	Spleen	intron	Promoter intron	ENSSSCG00000005073
1:187418363-187645476:INV:.	Promoter	1:187475000-187475200	Jejunum	intergenic	Promoter intergenic	-
1:187418363-187645476:INV:.	Promoter	1:187475000-187475200	Jejunum	5'-UTR	Promoter 5'-UTR	ENSSSCG00000005076
1:187418363-187645476:INV:.	Promoter	1:187475000-187475200	Jejunum	5'-UTR	Promoter 5'-UTR	ENSSSCG00000005075
1:187418363-187645476:INV:.	Promoter	1:187475000-187475200	Jejunum	exon	Promoter exon	ENSSSCG00000005076
1:187418363-187645476:INV:.	Promoter	1:187475000-187475200	Jejunum	intron	Promoter intron	ENSSSCG00000005075
1:187418363-187645476:INV:.	Promoter	1:187475000-187475200	Jejunum	exon	Promoter exon	ENSSSCG00000005075
1:187418363-187645476:INV:.	Promoter	1:187475000-187475200	Jejunum	intron	Promoter intron	ENSSSCG00000005076
1:187418363-187645476:INV:.	Promoter	1:187475000-187475200	Muscle	intron	Promoter intron	ENSSSCG00000005076
1:187418363-187645476:INV:.	Promoter	1:187475000-187475200	Muscle	intron	Promoter intron	ENSSSCG00000005075
1:187418363-187645476:INV:.	Promoter	1:187475000-187475200	Muscle	exon	Promoter exon	ENSSSCG00000005075
1:187418363-187645476:INV:.	Promoter	1:187475000-187475200	Muscle	intergenic	Promoter intergenic	-
1:187418363-187645476:INV:.	Promoter	1:187475000-187475200	Muscle	exon	Promoter exon	ENSSSCG00000005076
1:187418363-187645476:INV:.	Promoter	1:187475000-187475200	Muscle	5'-UTR	Promoter 5'-UTR	ENSSSCG00000005075
1:187418363-187645476:INV:.	Promoter	1:187475000-187475200	Muscle	5'-UTR	Promoter 5'-UTR	ENSSSCG00000005076
1:187418363-187645476:INV:.	Promoter	1:187475400-187475800	Colon	intron	Promoter intron	ENSSSCG00000005075
1:187418363-187645476:INV:.	Promoter	1:187475400-187475800	Colon	intron	Promoter intron	ENSSSCG00000005076
1:187418363-187645476:INV:.	Promoter	1:187503600-187505000	Colon	exon	Promoter exon	ENSSSCG00000005076
1:187418363-187645476:INV:.	Promoter	1:187503600-187505000	Colon	intron	Promoter intron	ENSSSCG00000027270
1:187418363-187645476:INV:.	Promoter	1:187503600-187505000	Colon	exon	Promoter exon	ENSSSCG00000027270
1:187418363-187645476:INV:.	Promoter	1:187503600-187505000	Colon	5'-UTR	Promoter 5'-UTR	ENSSSCG00000027270
1:187418363-187645476:INV:.	Promoter	1:187503600-187505000	Colon	intron	Promoter intron	ENSSSCG00000005076
1:187418363-187645476:INV:.	Promoter	1:187503600-187505000	Liver	exon	Promoter exon	ENSSSCG00000027270
1:187418363-187645476:INV:.	Promoter	1:187503600-187505000	Liver	exon	Promoter exon	ENSSSCG00000005076
1:187418363-187645476:INV:.	Promoter	1:187503600-187505000	Liver	5'-UTR	Promoter 5'-UTR	ENSSSCG00000027270
1:187418363-187645476:INV:.	Promoter	1:187503600-187505000	Liver	intron	Promoter intron	ENSSSCG00000027270
1:187418363-187645476:INV:.	Promoter	1:187503600-187505000	Liver	intron	Promoter intron	ENSSSCG00000005076
1:187418363-187645476:INV:.	Promoter	1:187503600-187505000	Lung	exon	Promoter exon	ENSSSCG00000005076
1:187418363-187645476:INV:.	Promoter	1:187503600-187505000	Lung	exon	Promoter exon	ENSSSCG00000027270
1:187418363-187645476:INV:.	Promoter	1:187503600-187505000	Lung	5'-UTR	Promoter 5'-UTR	ENSSSCG00000027270
1:187418363-187645476:INV:.	Promoter	1:187503600-187505000	Lung	intron	Promoter intron	ENSSSCG00000005076
1:187418363-187645476:INV:.	Promoter	1:187503600-187505000	Lung	intron	Promoter intron	ENSSSCG00000027270
1:187418363-187645476:INV:.	Promoter	1:187503600-187505000	Stomach	intron	Promoter intron	ENSSSCG00000005076
1:187418363-187645476:INV:.	Promoter	1:187503600-187505000	Stomach	5'-UTR	Promoter 5'-UTR	ENSSSCG00000027270
1:187418363-187645476:INV:.	Promoter	1:187503600-187505000	Stomach	intron	Promoter intron	ENSSSCG00000027270
1:187418363-187645476:INV:.	Promoter	1:187503600-187505000	Stomach	exon	Promoter exon	ENSSSCG00000005076
1:187418363-187645476:INV:.	Promoter	1:187503600-187505000	Stomach	exon	Promoter exon	ENSSSCG00000027270
1:187418363-187645476:INV:.	Promoter	1:187503600-187505200	Duodenum	exon	Promoter exon	ENSSSCG00000027270
1:187418363-187645476:INV:.	Promoter	1:187503600-187505200	Duodenum	exon	Promoter exon	ENSSSCG00000005076
1:187418363-187645476:INV:.	Promoter	1:187503600-187505200	Duodenum	intron	Promoter intron	ENSSSCG00000005076
1:187418363-187645476:INV:.	Promoter	1:187503600-187505200	Duodenum	intron	Promoter intron	ENSSSCG00000027270
1:187418363-187645476:INV:.	Promoter	1:187503600-187505200	Duodenum	5'-UTR	Promoter 5'-UTR	ENSSSCG00000027270
1:187418363-187645476:INV:.	Promoter	1:187503600-187505200	Muscle	exon	Promoter exon	ENSSSCG00000027270
1:187418363-187645476:INV:.	Promoter	1:187503600-187505200	Muscle	exon	Promoter exon	ENSSSCG00000005076
1:187418363-187645476:INV:.	Promoter	1:187503600-187505200	Muscle	5'-UTR	Promoter 5'-UTR	ENSSSCG00000027270
1:187418363-187645476:INV:.	Promoter	1:187503600-187505200	Muscle	intron	Promoter intron	ENSSSCG00000027270
1:187418363-187645476:INV:.	Promoter	1:187503600-187505200	Muscle	intron	Promoter intron	ENSSSCG00000005076
1:187418363-187645476:INV:.	Promoter	1:187503800-187505000	Adipose	exon	Promoter exon	ENSSSCG00000027270
1:187418363-187645476:INV:.	Promoter	1:187503800-187505000	Adipose	5'-UTR	Promoter 5'-UTR	ENSSSCG00000027270
1:187418363-187645476:INV:.	Promoter	1:187503800-187505000	Adipose	exon	Promoter exon	ENSSSCG00000005076
1:187418363-187645476:INV:.	Promoter	1:187503800-187505000	Adipose	intron	Promoter intron	ENSSSCG00000005076
1:187418363-187645476:INV:.	Promoter	1:187503800-187505000	Adipose	intron	Promoter intron	ENSSSCG00000027270
1:187418363-187645476:INV:.	Promoter	1:187503800-187505000	Cecum	intron	Promoter intron	ENSSSCG00000027270
1:187418363-187645476:INV:.	Promoter	1:187503800-187505000	Cecum	exon	Promoter exon	ENSSSCG00000005076
1:187418363-187645476:INV:.	Promoter	1:187503800-187505000	Cecum	intron	Promoter intron	ENSSSCG00000005076
1:187418363-187645476:INV:.	Promoter	1:187503800-187505000	Cecum	5'-UTR	Promoter 5'-UTR	ENSSSCG00000027270
1:187418363-187645476:INV:.	Promoter	1:187503800-187505000	Cecum	exon	Promoter exon	ENSSSCG00000027270
1:187418363-187645476:INV:.	Promoter	1:187503800-187505000	Cortex	exon	Promoter exon	ENSSSCG00000005076
1:187418363-187645476:INV:.	Promoter	1:187503800-187505000	Cortex	intron	Promoter intron	ENSSSCG00000005076
1:187418363-187645476:INV:.	Promoter	1:187503800-187505000	Cortex	intron	Promoter intron	ENSSSCG00000027270
1:187418363-187645476:INV:.	Promoter	1:187503800-187505000	Cortex	5'-UTR	Promoter 5'-UTR	ENSSSCG00000027270
1:187418363-187645476:INV:.	Promoter	1:187503800-187505000	Cortex	exon	Promoter exon	ENSSSCG00000027270
1:187418363-187645476:INV:.	Promoter	1:187503800-187505000	Hypothalamus	5'-UTR	Promoter 5'-UTR	ENSSSCG00000027270
1:187418363-187645476:INV:.	Promoter	1:187503800-187505000	Hypothalamus	exon	Promoter exon	ENSSSCG00000005076
1:187418363-187645476:INV:.	Promoter	1:187503800-187505000	Hypothalamus	exon	Promoter exon	ENSSSCG00000027270
1:187418363-187645476:INV:.	Promoter	1:187503800-187505000	Hypothalamus	intron	Promoter intron	ENSSSCG00000005076
1:187418363-187645476:INV:.	Promoter	1:187503800-187505000	Hypothalamus	intron	Promoter intron	ENSSSCG00000027270
1:187418363-187645476:INV:.	Promoter	1:187503800-187505000	Spleen	exon	Promoter exon	ENSSSCG00000027270
1:187418363-187645476:INV:.	Promoter	1:187503800-187505000	Spleen	intron	Promoter intron	ENSSSCG00000005076
1:187418363-187645476:INV:.	Promoter	1:187503800-187505000	Spleen	exon	Promoter exon	ENSSSCG00000005076
1:187418363-187645476:INV:.	Promoter	1:187503800-187505000	Spleen	intron	Promoter intron	ENSSSCG00000027270
1:187418363-187645476:INV:.	Promoter	1:187503800-187505000	Spleen	5'-UTR	Promoter 5'-UTR	ENSSSCG00000027270
1:187418363-187645476:INV:.	Promoter	1:187503800-187505200	Ileum	intron	Promoter intron	ENSSSCG00000005076
1:187418363-187645476:INV:.	Promoter	1:187503800-187505200	Ileum	5'-UTR	Promoter 5'-UTR	ENSSSCG00000027270
1:187418363-187645476:INV:.	Promoter	1:187503800-187505200	Ileum	exon	Promoter exon	ENSSSCG00000005076
1:187418363-187645476:INV:.	Promoter	1:187503800-187505200	Ileum	exon	Promoter exon	ENSSSCG00000027270
1:187418363-187645476:INV:.	Promoter	1:187503800-187505200	Ileum	intron	Promoter intron	ENSSSCG00000027270
1:187418363-187645476:INV:.	Promoter	1:187503800-187505200	Jejunum	exon	Promoter exon	ENSSSCG00000005076
1:187418363-187645476:INV:.	Promoter	1:187503800-187505200	Jejunum	intron	Promoter intron	ENSSSCG00000005076
1:187418363-187645476:INV:.	Promoter	1:187503800-187505200	Jejunum	5'-UTR	Promoter 5'-UTR	ENSSSCG00000027270
1:187418363-187645476:INV:.	Promoter	1:187503800-187505200	Jejunum	exon	Promoter exon	ENSSSCG00000027270
1:187418363-187645476:INV:.	Promoter	1:187503800-187505200	Jejunum	intron	Promoter intron	ENSSSCG00000027270
1:187418363-187645476:INV:.	Promoter	1:187504600-187505000	Cerebellum	intron	Promoter intron	ENSSSCG00000005076
1:187418363-187645476:INV:.	Promoter	1:187504600-187505000	Cerebellum	exon	Promoter exon	ENSSSCG00000005076
1:187418363-187645476:INV:.	Promoter	1:187504600-187505000	Cerebellum	gene flanking	Promoter gene flanking	ENSSSCG00000027270
1:187418363-187645476:INV:.	Enhancer	1:187518800-187519000	Liver	intron	Enhancer intron	ENSSSCG00000005076
1:187418363-187645476:INV:.	Enhancer	1:187518800-187519000	Liver	exon	Enhancer exon	ENSSSCG00000005076
1:187418363-187645476:INV:.	Enhancer	1:187519600-187520000	Liver	intron	Enhancer intron	ENSSSCG00000005076
1:187418363-187645476:INV:.	Enhancer	1:187519600-187520000	Liver	exon	Enhancer exon	ENSSSCG00000005076
1:187418363-187645476:INV:.	Enhancer	1:187622200-187622400	Hypothalamus	intron	Enhancer intron	ENSSSCG00000005076
1:187418363-187645476:INV:.	Enhancer	1:187622400-187622600	Stomach	intron	Enhancer intron	ENSSSCG00000005076
1:187418363-187645476:INV:.	Enhancer	1:187622400-187622800	Cortex	intron	Enhancer intron	ENSSSCG00000005076
1:187418363-187645476:INV:.	Enhancer	1:187622600-187622800	Cerebellum	intron	Enhancer intron	ENSSSCG00000005076
1:187418363-187645476:INV:.	Enhancer	1:187622600-187622800	Lung	intron	Enhancer intron	ENSSSCG00000005076
1:187418363-187645476:INV:.	Enhancer	1:187622600-187622800	Spleen	intron	Enhancer intron	ENSSSCG00000005076
1:188370077-188370567:DEL:.	Enhancer	1:188370000-188370200	Stomach	intron	Enhancer intron	ENSSSCG00000005078
1:188370077-188370567:DEL:.	Enhancer	1:188370000-188370800	Colon	intron	Enhancer intron	ENSSSCG00000005078
1:188566689-188588322:DUP:.	Promoter	1:188580800-188581000	Cecum	intergenic	Promoter intergenic	-
1:188566689-188588322:DUP:.	Promoter	1:188580800-188581000	Cecum	gene flanking	Promoter gene flanking	ENSSSCG00000037854
1:188566689-188588322:DUP:.	Promoter	1:188580800-188581000	Cecum	exon	Promoter exon	ENSSSCG00000032928
1:188566689-188588322:DUP:.	Promoter	1:188580800-188581000	Cerebellum	gene flanking	Promoter gene flanking	ENSSSCG00000037854
1:188566689-188588322:DUP:.	Promoter	1:188580800-188581000	Cerebellum	intergenic	Promoter intergenic	-
1:188566689-188588322:DUP:.	Promoter	1:188580800-188581000	Cerebellum	exon	Promoter exon	ENSSSCG00000032928
1:188566689-188588322:DUP:.	Promoter	1:188580800-188581000	Stomach	intergenic	Promoter intergenic	-
1:188566689-188588322:DUP:.	Promoter	1:188580800-188581000	Stomach	gene flanking	Promoter gene flanking	ENSSSCG00000037854
1:188566689-188588322:DUP:.	Promoter	1:188580800-188581000	Stomach	exon	Promoter exon	ENSSSCG00000032928
1:188566689-188588322:DUP:.	Promoter	1:188581600-188582200	Colon	gene flanking	Promoter gene flanking	ENSSSCG00000037854
1:188566689-188588322:DUP:.	Promoter	1:188581600-188582200	Colon	exon	Promoter exon	ENSSSCG00000032928
1:188566689-188588322:DUP:.	Promoter	1:188581600-188582200	Jejunum	gene flanking	Promoter gene flanking	ENSSSCG00000037854
1:188566689-188588322:DUP:.	Promoter	1:188581600-188582200	Jejunum	exon	Promoter exon	ENSSSCG00000032928
1:188566689-188588322:DUP:.	Promoter	1:188581600-188582400	Lung	gene flanking	Promoter gene flanking	ENSSSCG00000037854
1:188566689-188588322:DUP:.	Promoter	1:188581600-188582400	Lung	exon	Promoter exon	ENSSSCG00000032928
1:188566689-188588322:DUP:.	Promoter	1:188581600-188582400	Spleen	exon	Promoter exon	ENSSSCG00000032928
1:188566689-188588322:DUP:.	Promoter	1:188581600-188582400	Spleen	gene flanking	Promoter gene flanking	ENSSSCG00000037854
1:188566689-188588322:DUP:.	Promoter	1:188581600-188582600	Cerebellum	gene flanking	Promoter gene flanking	ENSSSCG00000037854
1:188566689-188588322:DUP:.	Promoter	1:188581600-188582600	Cerebellum	intergenic	Promoter intergenic	-
1:188566689-188588322:DUP:.	Promoter	1:188581600-188582600	Cerebellum	exon	Promoter exon	ENSSSCG00000032928
1:188566689-188588322:DUP:.	Promoter	1:188581800-188582400	Adipose	exon	Promoter exon	ENSSSCG00000032928
1:188566689-188588322:DUP:.	Promoter	1:188581800-188582400	Adipose	gene flanking	Promoter gene flanking	ENSSSCG00000037854
1:188566689-188588322:DUP:.	Promoter	1:188581800-188582400	Stomach	exon	Promoter exon	ENSSSCG00000032928
1:188566689-188588322:DUP:.	Promoter	1:188581800-188582400	Stomach	gene flanking	Promoter gene flanking	ENSSSCG00000037854
1:188566689-188588322:DUP:.	Promoter	1:188581800-188582600	Cortex	exon	Promoter exon	ENSSSCG00000032928
1:188566689-188588322:DUP:.	Promoter	1:188581800-188582600	Cortex	gene flanking	Promoter gene flanking	ENSSSCG00000037854
1:188566689-188588322:DUP:.	Promoter	1:188581800-188582600	Cortex	intergenic	Promoter intergenic	-
1:188566689-188588322:DUP:.	Promoter	1:188581800-188582600	Hypothalamus	exon	Promoter exon	ENSSSCG00000032928
1:188566689-188588322:DUP:.	Promoter	1:188581800-188582600	Hypothalamus	gene flanking	Promoter gene flanking	ENSSSCG00000037854
1:188566689-188588322:DUP:.	Promoter	1:188581800-188582600	Hypothalamus	intergenic	Promoter intergenic	-
1:188566689-188588322:DUP:.	Promoter	1:188581800-188582600	Muscle	exon	Promoter exon	ENSSSCG00000032928
1:188566689-188588322:DUP:.	Promoter	1:188581800-188582600	Muscle	intergenic	Promoter intergenic	-
1:188566689-188588322:DUP:.	Promoter	1:188581800-188582600	Muscle	gene flanking	Promoter gene flanking	ENSSSCG00000037854
1:188566689-188588322:DUP:.	Promoter	1:188582000-188582200	Cecum	exon	Promoter exon	ENSSSCG00000032928
1:188566689-188588322:DUP:.	Promoter	1:188582000-188582200	Cecum	gene flanking	Promoter gene flanking	ENSSSCG00000037854
1:188566689-188588322:DUP:.	Promoter	1:188582000-188582200	Ileum	exon	Promoter exon	ENSSSCG00000032928
1:188566689-188588322:DUP:.	Promoter	1:188582000-188582200	Ileum	gene flanking	Promoter gene flanking	ENSSSCG00000037854
1:189331490-189331603:DEL:.	Enhancer	1:189331200-189331800	Cerebellum	exon	Enhancer exon	ENSSSCG00000046502
1:190215929-190215929:BND:42951_1	Enhancer	1:190215400-190216000	Ileum	intron	Enhancer intron	ENSSSCG00000005095
1:190337528-190338000:DEL:.	Enhancer	1:190337000-190337600	Spleen	intron	Enhancer intron	ENSSSCG00000005095
1:190337528-190338000:DEL:.	Enhancer	1:190337400-190337800	Cecum	intron	Enhancer intron	ENSSSCG00000005095
1:190337528-190338000:DEL:.	Enhancer	1:190337800-190338400	Spleen	intron	Enhancer intron	ENSSSCG00000005095
1:190337528-190338000:DEL:.	Enhancer	1:190338000-190338200	Liver	intron	Enhancer intron	ENSSSCG00000005095
1:190365904-190366297:DUP:.	Enhancer	1:190365600-190366400	Spleen	intron	Enhancer intron	ENSSSCG00000005095
1:190365904-190366297:DUP:.	Enhancer	1:190365600-190366600	Colon	intron	Enhancer intron	ENSSSCG00000005095
1:190365904-190366297:DUP:.	Enhancer	1:190365800-190366000	Lung	intron	Enhancer intron	ENSSSCG00000005095
1:190392846-190395422:DEL:.	Enhancer	1:190392800-190393400	Muscle	intron	Enhancer intron	ENSSSCG00000005095
1:190392846-190395422:DEL:.	Enhancer	1:190393000-190393200	Colon	intron	Enhancer intron	ENSSSCG00000005095
1:190392846-190395422:DEL:.	Enhancer	1:190393000-190393800	Cecum	intron	Enhancer intron	ENSSSCG00000005095
1:190392846-190395422:DEL:.	Enhancer	1:190393200-190393400	Stomach	intron	Enhancer intron	ENSSSCG00000005095
1:190392846-190395422:DEL:.	Enhancer	1:190393200-190393800	Lung	intron	Enhancer intron	ENSSSCG00000005095
1:190392846-190395422:DEL:.	Enhancer	1:190393200-190393800	Spleen	intron	Enhancer intron	ENSSSCG00000005095
1:190392846-190395422:DEL:.	Enhancer	1:190393400-190393800	Ileum	intron	Enhancer intron	ENSSSCG00000005095
1:190392846-190395422:DEL:.	Enhancer	1:190393800-190394000	Muscle	intron	Enhancer intron	ENSSSCG00000005095
1:190392846-190395422:DEL:.	Enhancer	1:190394200-190394600	Colon	intron	Enhancer intron	ENSSSCG00000005095
1:190435682-190436317:DEL:.	Enhancer	1:190435800-190436600	Ileum	intron	Enhancer intron	ENSSSCG00000005095
1:190435682-190436317:DEL:.	Enhancer	1:190435800-190437400	Muscle	intron	Enhancer intron	ENSSSCG00000005095
1:190435682-190436317:DEL:.	Enhancer	1:190435800-190437400	Muscle	exon	Enhancer exon	ENSSSCG00000005095
1:190435682-190436317:DEL:.	Promoter	1:190436000-190436400	Colon	intron	Promoter intron	ENSSSCG00000005095
1:190435682-190436317:DEL:.	Enhancer	1:190436000-190436800	Spleen	exon	Enhancer exon	ENSSSCG00000005095
1:190435682-190436317:DEL:.	Enhancer	1:190436000-190436800	Spleen	intron	Enhancer intron	ENSSSCG00000005095
1:190435682-190436317:DEL:.	Promoter	1:190436200-190436400	Cortex	intron	Promoter intron	ENSSSCG00000005095
1:190435682-190436317:DEL:.	Promoter	1:190436200-190436400	Hypothalamus	intron	Promoter intron	ENSSSCG00000005095
1:190435682-190436317:DEL:.	Enhancer	1:190436200-190436600	Duodenum	intron	Enhancer intron	ENSSSCG00000005095
1:19191046-19191441:DEL:.	Enhancer	1:19190600-19191200	Cerebellum	intron	Enhancer intron	ENSSSCG00000004119
1:194600626-194602263:DEL:.	Enhancer	1:194601000-194601600	Cortex	intron	Enhancer intron	ENSSSCG00000026382
1:1962494-1962494:BND:20306_1	Enhancer	1:1962400-1962600	Spleen	gene flanking	Enhancer gene flanking	ENSSSCG00000027404
1:1962494-1962494:BND:20306_1	Enhancer	1:1962400-1962800	Lung	gene flanking	Enhancer gene flanking	ENSSSCG00000027404
1:1962617-1962617:BND:20306_2	Enhancer	1:1962400-1962800	Lung	gene flanking	Enhancer gene flanking	ENSSSCG00000027404
1:201234580-201253015:DEL:.	Enhancer	1:201252800-201253000	Colon	gene flanking	Enhancer gene flanking	ENSSSCG00000047263
1:201234580-201253015:DEL:.	Enhancer	1:201252800-201253000	Colon	intergenic	Enhancer intergenic	-
1:201234580-201253015:DEL:.	Enhancer	1:201252800-201253000	Spleen	intergenic	Enhancer intergenic	-
1:201234580-201253015:DEL:.	Enhancer	1:201252800-201253000	Spleen	gene flanking	Enhancer gene flanking	ENSSSCG00000047263
1:201274839-201393470:DEL:.	Promoter	1:201278200-201279000	Adipose	5'-UTR	Promoter 5'-UTR	ENSSSCG00000048212
1:201274839-201393470:DEL:.	Promoter	1:201278200-201279000	Adipose	exon	Promoter exon	ENSSSCG00000048212
1:201274839-201393470:DEL:.	Promoter	1:201278400-201278600	Cecum	exon	Promoter exon	ENSSSCG00000048212
1:201274839-201393470:DEL:.	Promoter	1:201278400-201278600	Cecum	5'-UTR	Promoter 5'-UTR	ENSSSCG00000048212
1:201274839-201393470:DEL:.	Promoter	1:201278400-201278600	Cerebellum	exon	Promoter exon	ENSSSCG00000048212
1:201274839-201393470:DEL:.	Promoter	1:201278400-201278600	Cerebellum	5'-UTR	Promoter 5'-UTR	ENSSSCG00000048212
1:201274839-201393470:DEL:.	Promoter	1:201278400-201278600	Hypothalamus	exon	Promoter exon	ENSSSCG00000048212
1:201274839-201393470:DEL:.	Promoter	1:201278400-201278600	Hypothalamus	5'-UTR	Promoter 5'-UTR	ENSSSCG00000048212
1:201274839-201393470:DEL:.	Promoter	1:201278400-201278800	Colon	5'-UTR	Promoter 5'-UTR	ENSSSCG00000048212
1:201274839-201393470:DEL:.	Promoter	1:201278400-201278800	Colon	exon	Promoter exon	ENSSSCG00000048212
1:201274839-201393470:DEL:.	Promoter	1:201278400-201278800	Cortex	exon	Promoter exon	ENSSSCG00000048212
1:201274839-201393470:DEL:.	Promoter	1:201278400-201278800	Cortex	5'-UTR	Promoter 5'-UTR	ENSSSCG00000048212
1:201274839-201393470:DEL:.	Promoter	1:201278400-201278800	Duodenum	exon	Promoter exon	ENSSSCG00000048212
1:201274839-201393470:DEL:.	Promoter	1:201278400-201278800	Duodenum	5'-UTR	Promoter 5'-UTR	ENSSSCG00000048212
1:201274839-201393470:DEL:.	Promoter	1:201278400-201278800	Ileum	5'-UTR	Promoter 5'-UTR	ENSSSCG00000048212
1:201274839-201393470:DEL:.	Promoter	1:201278400-201278800	Ileum	exon	Promoter exon	ENSSSCG00000048212
1:201274839-201393470:DEL:.	Promoter	1:201278400-201278800	Jejunum	5'-UTR	Promoter 5'-UTR	ENSSSCG00000048212
1:201274839-201393470:DEL:.	Promoter	1:201278400-201278800	Jejunum	exon	Promoter exon	ENSSSCG00000048212
1:201274839-201393470:DEL:.	Promoter	1:201278400-201278800	Spleen	exon	Promoter exon	ENSSSCG00000048212
1:201274839-201393470:DEL:.	Promoter	1:201278400-201278800	Spleen	5'-UTR	Promoter 5'-UTR	ENSSSCG00000048212
1:201274839-201393470:DEL:.	Promoter	1:201278400-201279000	Liver	5'-UTR	Promoter 5'-UTR	ENSSSCG00000048212
1:201274839-201393470:DEL:.	Promoter	1:201278400-201279000	Liver	exon	Promoter exon	ENSSSCG00000048212
1:201274839-201393470:DEL:.	Promoter	1:201278400-201279000	Stomach	exon	Promoter exon	ENSSSCG00000048212
1:201274839-201393470:DEL:.	Promoter	1:201278400-201279000	Stomach	5'-UTR	Promoter 5'-UTR	ENSSSCG00000048212
1:201274839-201393470:DEL:.	Promoter	1:201278400-201279200	Lung	5'-UTR	Promoter 5'-UTR	ENSSSCG00000048212
1:201274839-201393470:DEL:.	Promoter	1:201278400-201279200	Lung	exon	Promoter exon	ENSSSCG00000048212
1:201274839-201393470:DEL:.	Promoter	1:201278400-201279200	Muscle	exon	Promoter exon	ENSSSCG00000048212
1:201274839-201393470:DEL:.	Promoter	1:201278400-201279200	Muscle	5'-UTR	Promoter 5'-UTR	ENSSSCG00000048212
1:201274839-201393470:DEL:.	Enhancer	1:201285600-201285800	Cecum	intergenic	Enhancer intergenic	-
1:201274839-201393470:DEL:.	Enhancer	1:201285600-201285800	Spleen	intergenic	Enhancer intergenic	-
1:201274839-201393470:DEL:.	Enhancer	1:201285600-201285800	Stomach	intergenic	Enhancer intergenic	-
1:201274839-201393470:DEL:.	Promoter	1:201292400-201292600	Hypothalamus	intergenic	Promoter intergenic	-
1:201274839-201393470:DEL:.	Promoter	1:201292400-201292600	Hypothalamus	gene flanking	Promoter gene flanking	ENSSSCG00000043817
1:201274839-201393470:DEL:.	Promoter	1:201292400-201292800	Adipose	exon	Promoter exon	ENSSSCG00000043817
1:201274839-201393470:DEL:.	Promoter	1:201292400-201292800	Adipose	intergenic	Promoter intergenic	-
1:201274839-201393470:DEL:.	Promoter	1:201292400-201292800	Adipose	5'-UTR	Promoter 5'-UTR	ENSSSCG00000043817
1:201274839-201393470:DEL:.	Promoter	1:201292400-201292800	Adipose	intron	Promoter intron	ENSSSCG00000043817
1:201274839-201393470:DEL:.	Promoter	1:201292400-201292800	Cerebellum	5'-UTR	Promoter 5'-UTR	ENSSSCG00000043817
1:201274839-201393470:DEL:.	Promoter	1:201292400-201292800	Cerebellum	intron	Promoter intron	ENSSSCG00000043817
1:201274839-201393470:DEL:.	Promoter	1:201292400-201292800	Cerebellum	exon	Promoter exon	ENSSSCG00000043817
1:201274839-201393470:DEL:.	Promoter	1:201292400-201292800	Cerebellum	intergenic	Promoter intergenic	-
1:201274839-201393470:DEL:.	Promoter	1:201292400-201292800	Colon	intergenic	Promoter intergenic	-
1:201274839-201393470:DEL:.	Promoter	1:201292400-201292800	Colon	exon	Promoter exon	ENSSSCG00000043817
1:201274839-201393470:DEL:.	Promoter	1:201292400-201292800	Colon	5'-UTR	Promoter 5'-UTR	ENSSSCG00000043817
1:201274839-201393470:DEL:.	Promoter	1:201292400-201292800	Colon	intron	Promoter intron	ENSSSCG00000043817
1:201274839-201393470:DEL:.	Promoter	1:201292400-201292800	Cortex	intergenic	Promoter intergenic	-
1:201274839-201393470:DEL:.	Promoter	1:201292400-201292800	Cortex	5'-UTR	Promoter 5'-UTR	ENSSSCG00000043817
1:201274839-201393470:DEL:.	Promoter	1:201292400-201292800	Cortex	exon	Promoter exon	ENSSSCG00000043817
1:201274839-201393470:DEL:.	Promoter	1:201292400-201292800	Cortex	intron	Promoter intron	ENSSSCG00000043817
1:201274839-201393470:DEL:.	Promoter	1:201292400-201292800	Duodenum	5'-UTR	Promoter 5'-UTR	ENSSSCG00000043817
1:201274839-201393470:DEL:.	Promoter	1:201292400-201292800	Duodenum	intergenic	Promoter intergenic	-
1:201274839-201393470:DEL:.	Promoter	1:201292400-201292800	Duodenum	intron	Promoter intron	ENSSSCG00000043817
1:201274839-201393470:DEL:.	Promoter	1:201292400-201292800	Duodenum	exon	Promoter exon	ENSSSCG00000043817
1:201274839-201393470:DEL:.	Promoter	1:201292400-201292800	Ileum	5'-UTR	Promoter 5'-UTR	ENSSSCG00000043817
1:201274839-201393470:DEL:.	Promoter	1:201292400-201292800	Ileum	intergenic	Promoter intergenic	-
1:201274839-201393470:DEL:.	Promoter	1:201292400-201292800	Ileum	exon	Promoter exon	ENSSSCG00000043817
1:201274839-201393470:DEL:.	Promoter	1:201292400-201292800	Ileum	intron	Promoter intron	ENSSSCG00000043817
1:201274839-201393470:DEL:.	Promoter	1:201292400-201292800	Jejunum	intergenic	Promoter intergenic	-
1:201274839-201393470:DEL:.	Promoter	1:201292400-201292800	Jejunum	exon	Promoter exon	ENSSSCG00000043817
1:201274839-201393470:DEL:.	Promoter	1:201292400-201292800	Jejunum	5'-UTR	Promoter 5'-UTR	ENSSSCG00000043817
1:201274839-201393470:DEL:.	Promoter	1:201292400-201292800	Jejunum	intron	Promoter intron	ENSSSCG00000043817
1:201274839-201393470:DEL:.	Promoter	1:201292400-201292800	Stomach	intergenic	Promoter intergenic	-
1:201274839-201393470:DEL:.	Promoter	1:201292400-201292800	Stomach	exon	Promoter exon	ENSSSCG00000043817
1:201274839-201393470:DEL:.	Promoter	1:201292400-201292800	Stomach	intron	Promoter intron	ENSSSCG00000043817
1:201274839-201393470:DEL:.	Promoter	1:201292400-201292800	Stomach	5'-UTR	Promoter 5'-UTR	ENSSSCG00000043817
1:201274839-201393470:DEL:.	Promoter	1:201292400-201293000	Cecum	intron	Promoter intron	ENSSSCG00000043817
1:201274839-201393470:DEL:.	Promoter	1:201292400-201293000	Cecum	intergenic	Promoter intergenic	-
1:201274839-201393470:DEL:.	Promoter	1:201292400-201293000	Cecum	5'-UTR	Promoter 5'-UTR	ENSSSCG00000043817
1:201274839-201393470:DEL:.	Promoter	1:201292400-201293000	Cecum	exon	Promoter exon	ENSSSCG00000043817
1:201274839-201393470:DEL:.	Promoter	1:201292400-201293000	Liver	5'-UTR	Promoter 5'-UTR	ENSSSCG00000043817
1:201274839-201393470:DEL:.	Promoter	1:201292400-201293000	Liver	intergenic	Promoter intergenic	-
1:201274839-201393470:DEL:.	Promoter	1:201292400-201293000	Liver	exon	Promoter exon	ENSSSCG00000043817
1:201274839-201393470:DEL:.	Promoter	1:201292400-201293000	Liver	intron	Promoter intron	ENSSSCG00000043817
1:201274839-201393470:DEL:.	Promoter	1:201292400-201293000	Lung	exon	Promoter exon	ENSSSCG00000043817
1:201274839-201393470:DEL:.	Promoter	1:201292400-201293000	Lung	intergenic	Promoter intergenic	-
1:201274839-201393470:DEL:.	Promoter	1:201292400-201293000	Lung	intron	Promoter intron	ENSSSCG00000043817
1:201274839-201393470:DEL:.	Promoter	1:201292400-201293000	Lung	5'-UTR	Promoter 5'-UTR	ENSSSCG00000043817
1:201274839-201393470:DEL:.	Promoter	1:201292400-201293000	Muscle	5'-UTR	Promoter 5'-UTR	ENSSSCG00000043817
1:201274839-201393470:DEL:.	Promoter	1:201292400-201293000	Muscle	intergenic	Promoter intergenic	-
1:201274839-201393470:DEL:.	Promoter	1:201292400-201293000	Muscle	exon	Promoter exon	ENSSSCG00000043817
1:201274839-201393470:DEL:.	Promoter	1:201292400-201293000	Muscle	intron	Promoter intron	ENSSSCG00000043817
1:201274839-201393470:DEL:.	Promoter	1:201292400-201293000	Spleen	exon	Promoter exon	ENSSSCG00000043817
1:201274839-201393470:DEL:.	Promoter	1:201292400-201293000	Spleen	intergenic	Promoter intergenic	-
1:201274839-201393470:DEL:.	Promoter	1:201292400-201293000	Spleen	5'-UTR	Promoter 5'-UTR	ENSSSCG00000043817
1:201274839-201393470:DEL:.	Promoter	1:201292400-201293000	Spleen	intron	Promoter intron	ENSSSCG00000043817
1:201274839-201393470:DEL:.	Promoter	1:201293000-201293200	Cortex	intron	Promoter intron	ENSSSCG00000043817
1:201274839-201393470:DEL:.	Promoter	1:201326800-201327200	Adipose	intron	Promoter intron	ENSSSCG00000043817
1:201274839-201393470:DEL:.	Promoter	1:201327000-201327200	Cortex	intron	Promoter intron	ENSSSCG00000043817
1:201274839-201393470:DEL:.	Promoter	1:201327000-201327200	Spleen	intron	Promoter intron	ENSSSCG00000043817
1:201274839-201393470:DEL:.	Promoter	1:201343400-201343600	Colon	gene flanking	Promoter gene flanking	ENSSSCG00000043301
1:201274839-201393470:DEL:.	Promoter	1:201343400-201343600	Colon	intron	Promoter intron	ENSSSCG00000043817
1:201274839-201393470:DEL:.	Promoter	1:201343400-201343600	Colon	gene flanking	Promoter gene flanking	ENSSSCG00000036510
1:201274839-201393470:DEL:.	Promoter	1:201343400-201343600	Duodenum	gene flanking	Promoter gene flanking	ENSSSCG00000043301
1:201274839-201393470:DEL:.	Promoter	1:201343400-201343600	Duodenum	intron	Promoter intron	ENSSSCG00000043817
1:201274839-201393470:DEL:.	Promoter	1:201343400-201343600	Duodenum	gene flanking	Promoter gene flanking	ENSSSCG00000036510
1:201274839-201393470:DEL:.	Promoter	1:201343400-201343600	Hypothalamus	gene flanking	Promoter gene flanking	ENSSSCG00000036510
1:201274839-201393470:DEL:.	Promoter	1:201343400-201343600	Hypothalamus	intron	Promoter intron	ENSSSCG00000043817
1:201274839-201393470:DEL:.	Promoter	1:201343400-201343600	Hypothalamus	gene flanking	Promoter gene flanking	ENSSSCG00000043301
1:201274839-201393470:DEL:.	Promoter	1:201343400-201343600	Jejunum	gene flanking	Promoter gene flanking	ENSSSCG00000036510
1:201274839-201393470:DEL:.	Promoter	1:201343400-201343600	Jejunum	intron	Promoter intron	ENSSSCG00000043817
1:201274839-201393470:DEL:.	Promoter	1:201343400-201343600	Jejunum	gene flanking	Promoter gene flanking	ENSSSCG00000043301
1:201274839-201393470:DEL:.	Promoter	1:201343400-201343600	Spleen	intron	Promoter intron	ENSSSCG00000043817
1:201274839-201393470:DEL:.	Promoter	1:201343400-201343600	Spleen	gene flanking	Promoter gene flanking	ENSSSCG00000036510
1:201274839-201393470:DEL:.	Promoter	1:201343400-201343600	Spleen	gene flanking	Promoter gene flanking	ENSSSCG00000043301
1:201274839-201393470:DEL:.	Promoter	1:201343400-201343800	Cecum	gene flanking	Promoter gene flanking	ENSSSCG00000043301
1:201274839-201393470:DEL:.	Promoter	1:201343400-201343800	Cecum	intron	Promoter intron	ENSSSCG00000043817
1:201274839-201393470:DEL:.	Promoter	1:201343400-201343800	Cecum	gene flanking	Promoter gene flanking	ENSSSCG00000036510
1:201274839-201393470:DEL:.	Promoter	1:201343400-201343800	Cerebellum	gene flanking	Promoter gene flanking	ENSSSCG00000036510
1:201274839-201393470:DEL:.	Promoter	1:201343400-201343800	Cerebellum	gene flanking	Promoter gene flanking	ENSSSCG00000043301
1:201274839-201393470:DEL:.	Promoter	1:201343400-201343800	Cerebellum	intron	Promoter intron	ENSSSCG00000043817
1:201274839-201393470:DEL:.	Promoter	1:201343400-201343800	Cortex	gene flanking	Promoter gene flanking	ENSSSCG00000036510
1:201274839-201393470:DEL:.	Promoter	1:201343400-201343800	Cortex	gene flanking	Promoter gene flanking	ENSSSCG00000043301
1:201274839-201393470:DEL:.	Promoter	1:201343400-201343800	Cortex	intron	Promoter intron	ENSSSCG00000043817
1:201274839-201393470:DEL:.	Promoter	1:201343400-201343800	Ileum	gene flanking	Promoter gene flanking	ENSSSCG00000043301
1:201274839-201393470:DEL:.	Promoter	1:201343400-201343800	Ileum	intron	Promoter intron	ENSSSCG00000043817
1:201274839-201393470:DEL:.	Promoter	1:201343400-201343800	Ileum	gene flanking	Promoter gene flanking	ENSSSCG00000036510
1:201274839-201393470:DEL:.	Promoter	1:201343400-201344000	Liver	gene flanking	Promoter gene flanking	ENSSSCG00000043301
1:201274839-201393470:DEL:.	Promoter	1:201343400-201344000	Liver	gene flanking	Promoter gene flanking	ENSSSCG00000036510
1:201274839-201393470:DEL:.	Promoter	1:201343400-201344000	Liver	intron	Promoter intron	ENSSSCG00000043817
1:201274839-201393470:DEL:.	Promoter	1:201343400-201344000	Lung	intron	Promoter intron	ENSSSCG00000043817
1:201274839-201393470:DEL:.	Promoter	1:201343400-201344000	Lung	gene flanking	Promoter gene flanking	ENSSSCG00000043301
1:201274839-201393470:DEL:.	Promoter	1:201343400-201344000	Lung	gene flanking	Promoter gene flanking	ENSSSCG00000036510
1:201274839-201393470:DEL:.	Promoter	1:201343400-201344000	Muscle	gene flanking	Promoter gene flanking	ENSSSCG00000043301
1:201274839-201393470:DEL:.	Promoter	1:201343400-201344000	Muscle	intron	Promoter intron	ENSSSCG00000043817
1:201274839-201393470:DEL:.	Promoter	1:201343400-201344000	Muscle	gene flanking	Promoter gene flanking	ENSSSCG00000036510
[truncated: 72,907 more rows]

## Sheet: Tab.S14
Table S14. Proportions of SV-related regulators in various locations of tissues.
Tissue	Location	Regulator	SV count	Count of SV-related regulators	All regulator count	Count% of Regulators in SV	T-test Bonferroni P	sig
all	all	Enhancer	5246	22901	438869	0.0521819	1	nosig
all	all	Promoter	1170	5862	119892	0.048894	1	nosig
all	3'-UTR	Enhancer	285	806	18549	0.0434525	3.02661e-07	sig
all	3'-UTR	Promoter	57	133	3701	0.0359362	3.02661e-07	sig
all	5'-UTR	Enhancer	226	537	11583	0.046361	0.00282461	sig
all	5'-UTR	Promoter	505	2655	56366	0.0471029	0.00282461	sig
all	exon	Enhancer	918	2871	63423	0.0452675	0.00326089	sig
all	exon	Promoter	642	3313	69089	0.0479526	0.00326089	sig
all	gene flanking	Enhancer	802	2701	60377	0.0447356	3.70085e-05	sig
all	gene flanking	Promoter	299	1160	25190	0.04605	3.70085e-05	sig
all	intergenic	Enhancer	2050	8114	132506	0.061235	0.00219858	sig
all	intergenic	Promoter	668	3003	58371	0.0514468	0.00219858	sig
all	intron	Enhancer	3281	13967	290257	0.0481194	0.0176939	nosig
all	intron	Promoter	829	4171	88424	0.0471705	0.0176939	nosig
Adipose	all	Enhancer	388	642	14583	0.0440239	1	nosig
Adipose	all	Promoter	383	580	12707	0.0456441	1	nosig
Cecum	all	Enhancer	1562	3220	62088	0.0518619	1	nosig
Cecum	all	Promoter	547	848	17198	0.0493081	1	nosig
Cerebellum	all	Enhancer	681	1296	27988	0.0463056	1	nosig
Cerebellum	all	Promoter	394	632	14318	0.0441402	1	nosig
Colon	all	Enhancer	1296	2691	49818	0.0540166	1	nosig
Colon	all	Promoter	601	989	18657	0.0530096	1	nosig
Cortex	all	Enhancer	1197	2449	50718	0.0482866	1	nosig
Cortex	all	Promoter	459	728	15060	0.04834	1	nosig
Duodenum	all	Enhancer	937	1832	32867	0.0557398	1	nosig
Duodenum	all	Promoter	473	748	15213	0.0491685	1	nosig
Hypothalamus	all	Enhancer	1047	2077	41998	0.0494547	1	nosig
Hypothalamus	all	Promoter	441	693	15510	0.0446809	1	nosig
Ileum	all	Enhancer	938	1833	33107	0.0553659	1	nosig
Ileum	all	Promoter	529	809	15771	0.0512967	1	nosig
Jejunum	all	Enhancer	896	1667	30393	0.0548482	1	nosig
Jejunum	all	Promoter	525	827	16232	0.0509487	1	nosig
Liver	all	Enhancer	806	1534	29294	0.0523657	1	nosig
Liver	all	Promoter	416	625	13378	0.0467185	1	nosig
Lung	all	Enhancer	917	1736	38063	0.0456086	1	nosig
Lung	all	Promoter	429	633	13821	0.0457999	1	nosig
Muscle	all	Enhancer	1261	2171	38997	0.0556709	1	nosig
Muscle	all	Promoter	528	812	18235	0.0445298	1	nosig
Spleen	all	Enhancer	1334	2826	51785	0.0545718	1	nosig
Spleen	all	Promoter	419	630	12872	0.0489434	1	nosig
Stomach	all	Enhancer	1076	2083	44002	0.0473388	1	nosig
Stomach	all	Promoter	477	737	15463	0.0476622	1	nosig
Adipose	3'-UTR	Enhancer	22	21	676	0.0310651	3.02661e-07	sig
Adipose	3'-UTR	Promoter	17	14	374	0.0374332	3.02661e-07	sig
Adipose	5'-UTR	Enhancer	14	14	329	0.0425532	0.00282461	sig
Adipose	5'-UTR	Promoter	285	379	8476	0.0447145	0.00282461	sig
Adipose	exon	Enhancer	66	75	2131	0.0351947	0.00326089	sig
Adipose	exon	Promoter	316	433	9577	0.0452125	0.00326089	sig
Adipose	gene flanking	Enhancer	58	62	1838	0.0337323	3.70085e-05	sig
Adipose	gene flanking	Promoter	101	123	2882	0.0426787	3.70085e-05	sig
Adipose	intergenic	Enhancer	156	238	4804	0.049542	0.00219858	sig
Adipose	intergenic	Promoter	261	351	7636	0.0459665	0.00219858	sig
Adipose	intron	Enhancer	240	385	9206	0.0418206	0.0176939	nosig
Adipose	intron	Promoter	317	449	9937	0.0451847	0.0176939	nosig
Cecum	3'-UTR	Enhancer	88	111	2590	0.0428571	3.02661e-07	sig
Cecum	3'-UTR	Promoter	23	22	567	0.0388007	3.02661e-07	sig
Cecum	5'-UTR	Enhancer	68	73	1576	0.0463198	0.00282461	sig
Cecum	5'-UTR	Promoter	305	399	8828	0.0451971	0.00282461	sig
Cecum	exon	Enhancer	285	403	8928	0.0451389	0.00326089	sig
Cecum	exon	Promoter	375	499	10590	0.0471199	0.00326089	sig
Cecum	gene flanking	Enhancer	275	412	9533	0.0432183	3.70085e-05	sig
Cecum	gene flanking	Promoter	152	175	3821	0.0457995	3.70085e-05	sig
Cecum	intergenic	Enhancer	658	1274	21430	0.0594494	0.00219858	sig
Cecum	intergenic	Promoter	338	455	9266	0.0491043	0.00219858	sig
Cecum	intron	Enhancer	951	1827	38366	0.0476203	0.0176939	nosig
Cecum	intron	Promoter	410	613	12746	0.0480935	0.0176939	nosig
Cerebellum	3'-UTR	Enhancer	34	39	1258	0.0310016	3.02661e-07	sig
Cerebellum	3'-UTR	Promoter	13	15	384	0.0390625	3.02661e-07	sig
Cerebellum	5'-UTR	Enhancer	14	14	487	0.0287474	0.00282461	sig
Cerebellum	5'-UTR	Promoter	270	378	8805	0.0429302	0.00282461	sig
Cerebellum	exon	Enhancer	98	133	4089	0.0325263	0.00326089	sig
Cerebellum	exon	Promoter	310	446	10096	0.0441759	0.00326089	sig
Cerebellum	gene flanking	Enhancer	87	120	2915	0.0411664	3.70085e-05	sig
Cerebellum	gene flanking	Promoter	111	131	3124	0.0419334	3.70085e-05	sig
Cerebellum	intergenic	Enhancer	233	376	6673	0.0563465	0.00219858	sig
Cerebellum	intergenic	Promoter	288	400	8424	0.0474834	0.00219858	sig
Cerebellum	intron	Enhancer	456	868	20215	0.0429384	0.0176939	nosig
Cerebellum	intron	Promoter	309	455	10767	0.0422588	0.0176939	nosig
Colon	3'-UTR	Enhancer	62	85	1923	0.0442018	3.02661e-07	sig
Colon	3'-UTR	Promoter	23	21	663	0.0316742	3.02661e-07	sig
Colon	5'-UTR	Enhancer	55	63	1311	0.0480549	0.00282461	sig
Colon	5'-UTR	Promoter	352	450	9027	0.0498504	0.00282461	sig
Colon	exon	Enhancer	216	315	6757	0.0466183	0.00326089	sig
Colon	exon	Promoter	412	549	10950	0.050137	0.00326089	sig
Colon	gene flanking	Enhancer	228	351	7783	0.0450983	3.70085e-05	sig
Colon	gene flanking	Promoter	153	185	4032	0.0458829	3.70085e-05	sig
Colon	intergenic	Enhancer	540	1064	16478	0.0645709	0.00219858	sig
Colon	intergenic	Promoter	376	517	9700	0.053299	0.00219858	sig
Colon	intron	Enhancer	802	1526	31473	0.048486	0.0176939	nosig
Colon	intron	Promoter	458	720	14047	0.0512565	0.0176939	nosig
Cortex	3'-UTR	Enhancer	48	59	2106	0.0280152	3.02661e-07	sig
Cortex	3'-UTR	Promoter	11	14	430	0.0325581	3.02661e-07	sig
Cortex	5'-UTR	Enhancer	41	42	979	0.0429009	0.00282461	sig
Cortex	5'-UTR	Promoter	301	403	8839	0.0455934	0.00282461	sig
Cortex	exon	Enhancer	180	254	6471	0.039252	0.00326089	sig
Cortex	exon	Promoter	344	465	10206	0.0455614	0.00326089	sig
Cortex	gene flanking	Enhancer	155	199	5179	0.0384244	3.70085e-05	sig
Cortex	gene flanking	Promoter	131	158	3226	0.0489771	3.70085e-05	sig
Cortex	intergenic	Enhancer	412	759	12643	0.0600332	0.00219858	sig
Cortex	intergenic	Promoter	321	438	8473	0.0516936	0.00219858	sig
Cortex	intron	Enhancer	801	1606	36293	0.044251	0.0176939	nosig
Cortex	intron	Promoter	344	516	11395	0.045283	0.0176939	nosig
Duodenum	3'-UTR	Enhancer	50	63	1174	0.0536627	3.02661e-07	sig
Duodenum	3'-UTR	Promoter	17	14	512	0.0273438	3.02661e-07	sig
Duodenum	5'-UTR	Enhancer	37	42	946	0.0443975	0.00282461	sig
Duodenum	5'-UTR	Promoter	318	417	8570	0.0486581	0.00282461	sig
Duodenum	exon	Enhancer	160	220	4207	0.0522938	0.00326089	sig
Duodenum	exon	Promoter	365	489	10016	0.0488219	0.00326089	sig
Duodenum	gene flanking	Enhancer	198	279	5671	0.0491977	3.70085e-05	sig
Duodenum	gene flanking	Promoter	134	163	3517	0.0463463	3.70085e-05	sig
Duodenum	intergenic	Enhancer	401	724	10837	0.0668082	0.00219858	sig
Duodenum	intergenic	Promoter	304	415	8163	0.0508392	0.00219858	sig
Duodenum	intron	Enhancer	569	1046	20718	0.0504875	0.0176939	nosig
Duodenum	intron	Promoter	381	557	11714	0.0475499	0.0176939	nosig
Hypothalamus	3'-UTR	Enhancer	50	64	1780	0.0359551	3.02661e-07	sig
Hypothalamus	3'-UTR	Promoter	14	15	425	0.0352941	3.02661e-07	sig
Hypothalamus	5'-UTR	Enhancer	28	28	783	0.0357599	0.00282461	sig
Hypothalamus	5'-UTR	Promoter	290	406	9212	0.0440729	0.00282461	sig
Hypothalamus	exon	Enhancer	139	215	5547	0.0387597	0.00326089	sig
Hypothalamus	exon	Promoter	338	476	10669	0.0446152	0.00326089	sig
Hypothalamus	gene flanking	Enhancer	132	171	4210	0.0406176	3.70085e-05	sig
Hypothalamus	gene flanking	Promoter	109	132	3281	0.0402316	3.70085e-05	sig
Hypothalamus	intergenic	Enhancer	401	696	10953	0.0635442	0.00219858	sig
Hypothalamus	intergenic	Promoter	299	412	8915	0.0462142	0.00219858	sig
Hypothalamus	intron	Enhancer	658	1301	29424	0.0442156	0.0176939	nosig
Hypothalamus	intron	Promoter	335	495	11450	0.0432314	0.0176939	nosig
Ileum	3'-UTR	Enhancer	47	59	1189	0.0496215	3.02661e-07	sig
Ileum	3'-UTR	Promoter	16	12	517	0.0232108	3.02661e-07	sig
Ileum	5'-UTR	Enhancer	34	35	899	0.0389321	0.00282461	sig
Ileum	5'-UTR	Promoter	335	436	8651	0.0503988	0.00282461	sig
Ileum	exon	Enhancer	154	208	4235	0.0491145	0.00326089	sig
Ileum	exon	Promoter	388	502	10089	0.0497572	0.00326089	sig
Ileum	gene flanking	Enhancer	191	271	5549	0.0488376	3.70085e-05	sig
Ileum	gene flanking	Promoter	142	168	3556	0.0472441	3.70085e-05	sig
Ileum	intergenic	Enhancer	392	703	11146	0.063072	0.00219858	sig
Ileum	intergenic	Promoter	335	439	8298	0.0529043	0.00219858	sig
Ileum	intron	Enhancer	575	1059	20629	0.0513355	0.0176939	nosig
Ileum	intron	Promoter	417	617	12303	0.0501504	0.0176939	nosig
Jejunum	3'-UTR	Enhancer	45	62	1061	0.0584354	3.02661e-07	sig
Jejunum	3'-UTR	Promoter	22	20	538	0.0371747	3.02661e-07	sig
Jejunum	5'-UTR	Enhancer	22	23	706	0.0325779	0.00282461	sig
Jejunum	5'-UTR	Promoter	314	420	8617	0.0487409	0.00282461	sig
Jejunum	exon	Enhancer	135	185	3700	0.05	0.00326089	sig
Jejunum	exon	Promoter	376	510	10229	0.0498582	0.00326089	sig
Jejunum	gene flanking	Enhancer	157	216	4604	0.0469157	3.70085e-05	sig
Jejunum	gene flanking	Promoter	142	170	3682	0.0461706	3.70085e-05	sig
Jejunum	intergenic	Enhancer	378	653	10511	0.0621254	0.00219858	sig
Jejunum	intergenic	Promoter	334	446	8491	0.0525262	0.00219858	sig
Jejunum	intron	Enhancer	536	950	18745	0.0506802	0.0176939	nosig
Jejunum	intron	Promoter	393	605	12413	0.0487392	0.0176939	nosig
Liver	3'-UTR	Enhancer	42	47	1107	0.0424571	3.02661e-07	sig
Liver	3'-UTR	Promoter	14	12	374	0.0320856	3.02661e-07	sig
Liver	5'-UTR	Enhancer	25	32	720	0.0444444	0.00282461	sig
Liver	5'-UTR	Promoter	283	376	8419	0.0446609	0.00282461	sig
Liver	exon	Enhancer	114	154	3702	0.0415991	0.00326089	sig
Liver	exon	Promoter	320	434	9549	0.0454498	0.00326089	sig
Liver	gene flanking	Enhancer	125	159	3880	0.0409794	3.70085e-05	sig
Liver	gene flanking	Promoter	104	138	2955	0.0467005	3.70085e-05	sig
Liver	intergenic	Enhancer	338	581	9246	0.062838	0.00219858	sig
Liver	intergenic	Promoter	277	369	7493	0.049246	0.00219858	sig
Liver	intron	Enhancer	499	911	18972	0.0480181	0.0176939	nosig
Liver	intron	Promoter	322	465	10425	0.0446043	0.0176939	nosig
Lung	3'-UTR	Enhancer	51	65	1860	0.0349462	3.02661e-07	sig
Lung	3'-UTR	Promoter	18	15	479	0.0313152	3.02661e-07	sig
Lung	5'-UTR	Enhancer	67	78	1508	0.0517241	0.00282461	sig
Lung	5'-UTR	Promoter	313	404	8791	0.0459561	0.00282461	sig
Lung	exon	Enhancer	203	273	6533	0.0417878	0.00326089	sig
Lung	exon	Promoter	354	459	10129	0.0453154	0.00326089	sig
Lung	gene flanking	Enhancer	187	247	6486	0.038082	3.70085e-05	sig
Lung	gene flanking	Promoter	127	152	3272	0.0464548	3.70085e-05	sig
Lung	intergenic	Enhancer	334	541	10922	0.0495331	0.00219858	sig
Lung	intergenic	Promoter	295	389	7978	0.0487591	0.00219858	sig
Lung	intron	Enhancer	616	1126	25693	0.0438252	0.0176939	nosig
Lung	intron	Promoter	346	478	10892	0.0438854	0.0176939	nosig
Muscle	3'-UTR	Enhancer	73	72	1493	0.0482251	3.02661e-07	sig
Muscle	3'-UTR	Promoter	28	25	666	0.0375375	3.02661e-07	sig
Muscle	5'-UTR	Enhancer	57	54	1002	0.0538922	0.00282461	sig
Muscle	5'-UTR	Promoter	345	439	9422	0.0465931	0.00282461	sig
Muscle	exon	Enhancer	237	267	5401	0.0494353	0.00326089	sig
Muscle	exon	Promoter	393	519	11277	0.0460229	0.00326089	sig
Muscle	gene flanking	Enhancer	196	231	4835	0.0477766	3.70085e-05	sig
Muscle	gene flanking	Promoter	143	177	4120	0.0429612	3.70085e-05	sig
Muscle	intergenic	Enhancer	432	681	11084	0.0614399	0.00219858	sig
Muscle	intergenic	Promoter	355	474	9850	0.0481218	0.00219858	sig
Muscle	intron	Enhancer	849	1446	26745	0.0540662	0.0176939	nosig
Muscle	intron	Promoter	415	613	13820	0.044356	0.0176939	nosig
Spleen	3'-UTR	Enhancer	89	122	2400	0.0508333	3.02661e-07	sig
Spleen	3'-UTR	Promoter	11	10	404	0.0247525	3.02661e-07	sig
Spleen	5'-UTR	Enhancer	81	91	1712	0.0531542	0.00282461	sig
Spleen	5'-UTR	Promoter	295	391	8427	0.0463985	0.00282461	sig
Spleen	exon	Enhancer	279	437	8409	0.0519681	0.00326089	sig
Spleen	exon	Promoter	336	449	9590	0.0468196	0.00326089	sig
Spleen	gene flanking	Enhancer	288	427	8773	0.0486721	3.70085e-05	sig
Spleen	gene flanking	Promoter	121	153	2942	0.0520054	3.70085e-05	sig
Spleen	intergenic	Enhancer	519	1011	15264	0.0662343	0.00219858	sig
Spleen	intergenic	Promoter	270	372	7493	0.0496463	0.00219858	sig
Spleen	intron	Enhancer	856	1687	34501	0.0488971	0.0176939	nosig
Spleen	intron	Promoter	335	473	10138	0.0466561	0.0176939	nosig
Stomach	3'-UTR	Enhancer	64	79	1700	0.0464706	3.02661e-07	sig
Stomach	3'-UTR	Promoter	18	17	497	0.0342052	3.02661e-07	sig
Stomach	5'-UTR	Enhancer	52	46	1079	0.0426321	0.00282461	sig
Stomach	5'-UTR	Promoter	316	419	9000	0.0465556	0.00282461	sig
Stomach	exon	Enhancer	212	253	5848	0.0432627	0.00326089	sig
Stomach	exon	Promoter	366	488	10422	0.046824	0.00326089	sig
Stomach	gene flanking	Enhancer	183	248	5620	0.0441281	3.70085e-05	sig
Stomach	gene flanking	Promoter	131	160	3435	0.0465793	3.70085e-05	sig
Stomach	intergenic	Enhancer	404	746	13421	0.0555845	0.00219858	sig
Stomach	intergenic	Promoter	319	432	8697	0.0496723	0.00219858	sig
Stomach	intron	Enhancer	698	1266	29079	0.0435366	0.0176939	nosig
Stomach	intron	Promoter	379	547	11948	0.0457817	0.0176939	nosig

## Sheet: Tab.S15
Table S15. Statistics of SV-related QTL.
QTL	Overlapped length	Overlapped QTL count	All QTL length	All QTL count	OR	chisq bonferroni P	sig	Fold	logFold
3 hr-5 hr pH decline	93964	1	93964	1	10.4108	0	sig	10.4145	3.38053
45 min-5 hr pH decline	75863	1	75863	1	10.4115	0	sig	10.4145	3.38053
Days to 113 kg	5	1	5	1	10.4145	4.81903e-07	sig	10.4145	3.38053
Lifetime number of offspring born alive	5	1	5	1	10.4145	4.81903e-07	sig	10.4145	3.38053
Number of fully formed pigs	161370	1	177178	1	9.47949	0	sig	9.48534	3.2457
Protein accretion rate	92645	1	108375	1	8.8998	0	sig	8.90293	3.15428
Cross-sectional area of muscle fibers	220167	3	276039	3	8.2997	0	sig	8.30657	3.05425
Enterotoxigenic E. coli susceptibility	853744	7	1226975	120	7.22384	0	sig	7.24656	2.8573
Melting point	70272	2	101710	2	7.1936	0	sig	7.19546	2.84709
Omega-6 fatty acid content	10	2	15	3	6.94302	7.47379e-10	sig	6.94302	2.79556
Relative area of type I fibers	293561	5	494018	10	6.18214	0	sig	6.18864	2.62962
Lean meat + bone in back	370963	1	709517	1	5.43808	0	sig	5.44512	2.44496
Lean meat + bone in ham + back	370963	1	709517	1	5.43808	0	sig	5.44512	2.44496
Lung weight	450555	2	893311	4	5.24455	0	sig	5.25273	2.39307
Chest depth	5	1	10	2	5.20727	0.0667107	nosig	5.20727	2.38053
Granulocyte percentage	5	1	10	2	5.20727	0.0667107	nosig	5.20727	2.38053
Piglet mortality	20	4	40	8	5.20727	1.98685e-14	sig	5.20727	2.38053
Polyunsaturated fatty acid to monounsaturated fatty acid ratio	5	1	10	2	5.20727	0.0667107	nosig	5.20727	2.38053
Number of muscle fibers per unit area	221523	4	454608	18	5.07098	0	sig	5.07483	2.34336
Percentage type IIb fibers	568411	11	1341026	11	4.40605	0	sig	4.41433	2.1422
Fatty acid C18:1 to C18:0 ratio	126710	4	302087	4	4.36654	0	sig	4.36836	2.12709
Relative area of type IIb fibers	235084	4	580742	4	4.21257	0	sig	4.2158	2.07581
Feed intake	393817	7	975857	10	4.19751	0	sig	4.20289	2.07138
Semimembranosus angle	45546	1	117485	1	4.03686	0	sig	4.03746	2.01345
Front feet conformation	45566	5	117620	28	4.034	0	sig	4.03459	2.01242
Eicosatrienoic acid to alpha-linolenic acid ratio	5	1	15	3	3.47151	1	nosig	3.47151	1.79556
Ham percentage	5	1	15	3	3.47151	1	nosig	3.47151	1.79556
Left teat number	148899	10	448091	41	3.45915	0	sig	3.46071	1.79107
Total muscle fiber number	305227	6	963743	8	3.29539	0	sig	3.29839	1.72176
Percentage type I fibers	306938	6	1054392	8	3.02905	0	sig	3.03172	1.60013
Stearic acid content	801839	52	2796228	776	2.97966	0	sig	2.98644	1.57843
Days to 90 kg	15	3	55	11	2.84033	0.0112735	nosig	2.84033	1.50606
Cross-sectional area of type IIb muscle fibers	168842	3	631809	4	2.78185	0	sig	2.78314	1.47671
9 hr-24 hr pH decline	514173	7	1960735	7	2.72726	0	sig	2.73105	1.44946
Arachidonic acid to linoleic acid ratio	5	1	20	4	2.60363	1	nosig	2.60363	1.38053
Capric acid content	5	1	20	4	2.60363	1	nosig	2.60363	1.38053
Loin percentage	5	1	20	4	2.60363	1	nosig	2.60363	1.38053
Skin weight	351336	4	1451599	6	2.51839	0	sig	2.52067	1.33381
conA-induced cell proliferation	12661	1	54326	1	2.42709	0	sig	2.42717	1.27928
Fat weight (total)	126323	2	545565	8	2.41067	0	sig	2.41144	1.26989
HDL/LDL ratio	543024	9	2366717	19	2.38631	0	sig	2.38953	1.25673
stress-induced leukocyte proliferation	72665	1	333547	1	2.26847	0	sig	2.26886	1.18197
Thawing loss	228811	5	1083787	15	2.19756	0	sig	2.19873	1.13667
Interferon-gamma to interleukin-10 ratio	5	1	25	5	2.08291	1	nosig	2.08291	1.0586
Unsaturated fatty acid content	242994	5	1221013	30	2.07148	0	sig	2.0726	1.05144
Hind leg conformation	322215	16	1619926	129	2.07005	0	sig	2.07153	1.05069
Spleen weight	520486	9	2783243	12	1.94549	0	sig	1.94759	0.961691
Linolenic acid content	249618	6	1355712	31	1.91658	0	sig	1.91756	0.93927
Gamma-linolenic acid content	1	1	6	2	1.73576	1	nosig	1.73576	0.795564
Intestinal fat weight	5	1	30	6	1.73576	1	nosig	1.73576	0.795564
Mycoplasmal pneumonia susceptibility	5	1	30	6	1.73576	1	nosig	1.73576	0.795564
Omega-3 fatty acid content	5	1	30	6	1.73576	1	nosig	1.73576	0.795564
PRRS viral load	10	2	60	12	1.73576	1	nosig	1.73576	0.795564
Shoulder weight	649367	16	4080612	71	1.65549	0	sig	1.65731	0.728847
Small intestine length	363409	14	2303077	14	1.64234	0	sig	1.64334	0.71663
CD3-negative leukocyte percentage	10	2	65	13	1.60224	1	nosig	1.60224	0.680087
CD3-positive leukocyte percentage	10	2	65	13	1.60224	1	nosig	1.60224	0.680087
C3c concentration	120421	8	784677	14	1.59797	0	sig	1.59827	0.676515
Iris pigmentation	65	13	430	86	1.57429	0.0667325	nosig	1.57429	0.654702
Melanoma susceptibility	1095630	29	7354930	51	1.54883	0	sig	1.55141	0.633576
Sperm per ejaculate	43865	2	299397	3	1.52575	0	sig	1.52585	0.609609
Conductivity 24 hours post-mortem	537422	18	3717998	18	1.50422	0	sig	1.50538	0.590128
Reflectance value	154342	8	1069585	10	1.50249	0	sig	1.50283	0.587678
Body weight (46 days)	5	1	35	7	1.48779	1	nosig	1.48779	0.573172
Teat number symmetry	5	1	35	7	1.48779	1	nosig	1.48779	0.573172
Meat color score	749282	24	5247646	48	1.48548	0	sig	1.48703	0.572437
Fatty acid C20:3 to C18:2 ratio	42604	2	299044	2	1.48364	0	sig	1.48373	0.56923
Anal atresia	660041	22	4665910	23	1.47191	0	sig	1.47324	0.558996
Oleic acid content	621073	44	4448621	718	1.45277	0	sig	1.45398	0.540003
Sperm abnormality rate	56423	6	407481	71	1.44197	0	sig	1.44208	0.528149
Docosapentaenoic acid content	122312	6	892855	7	1.42646	0	sig	1.42668	0.512667
Palmitic acid to myristic acid ratio	15	3	110	22	1.42016	1	nosig	1.42016	0.506057
Head weight	253439	21	1867773	321	1.41271	0	sig	1.41315	0.498918
Litter size	1125691	42	8342617	272	1.40332	0	sig	1.40526	0.490837
Adipocyte number	13185	1	97904	1	1.40253	0	sig	1.40255	0.488056
Interleukin-10 level	10	2	75	15	1.3886	1	nosig	1.3886	0.473636
Body temperature	121753	3	918735	3	1.37996	0	sig	1.38016	0.464835
Backfat weight	300041	6	2266079	8	1.37845	0	sig	1.37894	0.46356
Interferon-gamma level	11115	1	83952	6	1.37884	1.54098e-277	sig	1.37885	0.46347
Body weight (150 days)	13452	3	101792	26	1.37628	0	sig	1.3763	0.460795
Days to 110 kg	13467	6	102072	82	1.37403	0	sig	1.37406	0.45844
Monounsaturated fatty acid content	411468	34	3181569	682	1.34629	0	sig	1.3469	0.42964
Meat color a*	671950	29	5221701	148	1.33921	0	sig	1.34019	0.422433
Average feeding rate	307808	9	2403628	28	1.33324	0	sig	1.33368	0.415416
skatole, laboratory	40502	4	316551	69	1.33246	0	sig	1.33252	0.414154
Chronic pleuritis	97528	4	768687	6	1.32122	0	sig	1.32136	0.402019
Calcium level	15	3	120	24	1.30182	1	nosig	1.30182	0.380527
Teat number, maximum per side	5	1	40	8	1.30182	1	nosig	1.30182	0.380527
Weaning to conception interval	15	3	120	24	1.30182	1	nosig	1.30182	0.380527
Bone weight	177182	4	1427574	5	1.29237	0	sig	1.29259	0.370265
Front leg conformation	250823	10	2126598	95	1.2281	0	sig	1.22835	0.296721
Immunocrit	10	2	85	17	1.22524	1	nosig	1.22524	0.293064
Number of non-viable fetuses	10	2	85	17	1.22524	1	nosig	1.22524	0.293064
Backfat between 3rd and 4th last ribs	439077	25	3736169	156	1.2235	0	sig	1.22392	0.291513
Feed conversion ratio	412613	44	3535078	365	1.2152	0	sig	1.21558	0.281646
Mean corpuscular hemoglobin content	442303	23	3868648	208	1.19034	0	sig	1.1907	0.251804
Salmonella count in spleen	210972	6	1859328	8	1.18154	0	sig	1.1817	0.240869
Arachidonic acid content	101542	6	895268	16	1.18115	0	sig	1.18122	0.240284
Hematin pigmentation	190413	8	1679700	8	1.18046	0	sig	1.18061	0.239527
Embryo survival	30011	3	265689	3	1.17636	3.29509e-190	sig	1.17638	0.234351
Rib shape	10	2	90	18	1.15717	1	nosig	1.15717	0.210602
Teat number	1972835	82	17868672	454	1.14859	0	sig	1.14984	0.201436
Total number born alive	972771	50	8883932	145	1.13979	0	sig	1.14037	0.1895
Salmonella shedding status	136927	6	1261115	17	1.13069	0	sig	1.13077	0.177306
indole, laboratory	47487	4	441853	28	1.11925	1.66495e-144	sig	1.11928	0.162565
pH 40 minutes post mortem (loin)	27109	1	254680	1	1.10855	1.31367e-68	sig	1.10856	0.148685
Nonfunctional nipples	110253	6	1044920	16	1.09883	3.74104e-235	sig	1.09887	0.136024
Conformation score	10	2	95	19	1.09627	1	nosig	1.09627	0.132599
Coping behavior	410	82	3895	779	1.09627	1	nosig	1.09627	0.132599
Phosphate level	10	2	95	19	1.09627	1	nosig	1.09627	0.132599
Meat color L*	995261	39	9529477	92	1.08733	0	sig	1.0877	0.121276
Average instron (star probe) force	86365	4	831489	4	1.08171	1.31703e-127	sig	1.08174	0.113348
Backfat at rump	677144	30	6537450	153	1.0785	0	sig	1.07873	0.109333
Shoulder meat weight	52620	3	514299	4	1.06554	2.69074e-50	sig	1.06555	0.0916024
pH for Semimembranosus	503089	18	4954374	20	1.05741	0	sig	1.05754	0.0807094
Antibody response to Brucella suis	5	1	50	10	1.04145	1	nosig	1.04145	0.0585985
Tongue length	5	1	50	10	1.04145	1	nosig	1.04145	0.0585985
Abdominal fat percentage	21859	3	218883	3	1.04006	4.75064e-07	sig	1.04006	0.056666
CD3-negative, CD8-negative leukocyte percentage	340	68	3410	682	1.0384	1	nosig	1.0384	0.0543615
Off-flavor score	144327	4	1449409	10	1.03702	3.67872e-45	sig	1.03704	0.052475
backfat between the last 3rd and 4th lumbar	289198	5	2905940	5	1.03641	2.10328e-88	sig	1.03645	0.0516512
Cholesterol level	230471	21	2380992	85	1.00808	0.0221788	nosig	1.00809	0.011621
Scrotal/inguinal hernia	1263267	41	13101807	104	1.00414	0.000449009	sig	1.00416	0.0059923
Lean cuts percentage	11344	2	119592	2	0.98788	1	nosig	0.98788	-0.0175929
Cooking loss	324776	18	3431174	72	0.985802	4.50872e-15	sig	0.985782	-0.0206588
Femur length	201574	7	2143354	45	0.979464	5.08958e-20	sig	0.979446	-0.0299621
Blood non-esterified fatty acid level	5	1	55	11	0.946776	1	nosig	0.946776	-0.078905
Hip bone length	5	1	55	11	0.946776	1	nosig	0.946776	-0.078905
Number of litters	10	2	110	22	0.946776	1	nosig	0.946776	-0.078905
Number of ribs	5	1	55	11	0.946776	1	nosig	0.946776	-0.078905
Palmitoleic acid content	225207	51	2500889	792	0.937897	2.44387e-222	sig	0.937837	-0.0925908
Number of visits to feeder per day	41345	5	463651	34	0.928705	1.0294e-53	sig	0.928692	-0.106728
Fat-cuts percentage	149609	5	1688665	7	0.922736	2.53114e-232	sig	0.922686	-0.116088
Shoulder subcutaneous fat thickness	360792	15	4132013	25	0.909498	0	sig	0.909358	-0.137079
Gait score (overall)	20	4	230	46	0.905612	1	nosig	0.905612	-0.143035
Belly weight	37565	3	432011	8	0.905599	2.93575e-88	sig	0.905583	-0.14308
HDL cholesterol	220517	12	2547630	18	0.901551	0	sig	0.901458	-0.149667
Monocyte percentage	6012	1	69853	2	0.896345	2.10069e-16	sig	0.896342	-0.157879
CD4-positive, CD8-positive leukocyte percentage	6017	2	69923	16	0.896192	1.79123e-16	sig	0.89619	-0.158124
Cis-11-Eicosenoic acid to arachidic acid ratio	20	4	235	47	0.886343	1	nosig	0.886343	-0.174062
Body weight (25 weeks)	37249	3	439241	3	0.883204	9.2355e-138	sig	0.883185	-0.179213
Hind foot size	5	1	60	12	0.867878	1	nosig	0.867878	-0.204436
Number of non-productive days	10	2	120	24	0.867878	1	nosig	0.867878	-0.204436
Platelet-large cell ratio	5	1	60	12	0.867878	1	nosig	0.867878	-0.204436
Backfat at last rib	1143877	61	13783815	131	0.864931	0	sig	0.864271	-0.210445
Loin meat weight	25177	2	303695	2	0.863403	3.11632e-130	sig	0.863388	-0.211918
Umbilical hernia	496707	25	6001850	38	0.862189	0	sig	0.861896	-0.214414
cis-Vaccenic acid content	124639	6	1506214	11	0.861875	0	sig	0.861801	-0.214573
CD8-positive leukocyte percentage	305	61	3715	743	0.855029	1	nosig	0.855029	-0.225954
Residual feed intake	35	7	430	86	0.847695	1	nosig	0.847695	-0.238383
body weight (22 weeks)	28749	2	356454	3	0.839981	3.62421e-210	sig	0.839961	-0.251606
Meat color-L	357844	18	4510160	23	0.826573	0	sig	0.826308	-0.275249
Drip loss	18872569	839	239355327	943	0.834516	0	sig	0.82116	-0.284265
Triglyceride level	144340	16	1837202	37	0.818331	0	sig	0.818219	-0.289441
Average daily gain	1533067	112	19597608	537	0.815907	0	sig	0.8147	-0.295658
Margaric acid content	10899	1	139902	6	0.811348	2.51421e-114	sig	0.81134	-0.301622
Pseudorabies susceptibility	3900	1	50151	1	0.809891	4.56356e-41	sig	0.809888	-0.304206
Abdominal circumference	5	1	65	13	0.801118	1	nosig	0.801118	-0.319913
Facial morphology	5	1	65	13	0.801118	1	nosig	0.801118	-0.319913
Abdominal fat weight	157312	12	2079992	18	0.787805	0	sig	0.787662	-0.344351
CD4-positive, CD8-negative leukocyte percentage	10	2	135	27	0.771447	1	nosig	0.771447	-0.374361
Number of stillborn	116782	11	1579941	84	0.76991	0	sig	0.769795	-0.377454
Hemoglobin	258500	17	3518158	42	0.765477	0	sig	0.765218	-0.386057
Body weight (slaughter)	212743	8	2898412	12	0.764639	0	sig	0.764425	-0.387553
Double-bond index	138112	9	1901943	21	0.756409	0	sig	0.756265	-0.403037
Loin muscle area	953822	70	13187148	249	0.754282	0	sig	0.75328	-0.408742
Conductivity 24 hours postmortem (ham)	562880	35	7847375	43	0.747626	0	sig	0.747018	-0.420784
Arachidic acid content	21504	8	308964	35	0.724881	0	sig	0.724855	-0.464235
Intramuscular fat content	757021	93	10918328	694	0.722987	0	sig	0.722091	-0.469748
Periweaning failure to thrive syndrome	20	4	290	58	0.718244	1	nosig	0.718244	-0.477454
Body weight (end of test)	56019	3	814564	5	0.716294	0	sig	0.716226	-0.481513
Marbling	197878	23	2887392	97	0.713968	0	sig	0.713726	-0.486557
Oleic acid to stearic acid ratio	25	5	365	73	0.713324	1	nosig	0.713324	-0.48737
tenderness score	448128	22	6612241	55	0.706382	0	sig	0.705819	-0.50263
Lumbar vertebra number	31052	5	458636	53	0.705156	0	sig	0.705117	-0.504065
CD8-negative leukocyte percentage	290	58	4300	860	0.702376	1.09325e-07	sig	0.702376	-0.509685
Myristic acid content	194389	18	2902340	73	0.697782	0	sig	0.697531	-0.519671
Lauric acid content	5	1	75	15	0.694302	1	nosig	0.694302	-0.526364
Tetanus antibody titer	25799	2	387530	2	0.69336	0	sig	0.693326	-0.528394
Average glycogen	197550	11	3001727	13	0.685668	0	sig	0.685403	-0.544976
Bone percentage	57614	3	884213	3	0.678675	0	sig	0.678596	-0.559376
Outside ham weight	41835	3	658918	3	0.661284	0	sig	0.661224	-0.59679
Palmitic acid content	182157	46	2903385	711	0.653673	0	sig	0.653403	-0.613955
Linoleic acid content	229732	17	3665598	54	0.653045	0	sig	0.652704	-0.615498
Mean corpuscular volume	169323	51	2702257	484	0.652825	0	sig	0.652573	-0.615788
Eicosadienoic acid to linoleic acid ratio	5	1	80	16	0.650908	1	nosig	0.650908	-0.619473
pH 24 hr post-mortem (loin)	499785	57	8014031	201	0.650237	0	sig	0.649489	-0.622622
Biceps brachii length	164793	7	2642613	10	0.649696	0	sig	0.649449	-0.622712
body weight (10 weeks)	37083	3	602192	3	0.641384	0	sig	0.641327	-0.640867
45 min-3 hr pH decline	67504	5	1103538	5	0.637167	0	sig	0.637063	-0.650493
Fat area percentage in carcass	199199	11	3288747	11	0.631121	0	sig	0.630807	-0.664729
Leptin level	18109	1	298977	1	0.630836	0	sig	0.630807	-0.664729
Body length	98913	8	1633724	86	0.630699	0	sig	0.630543	-0.665334
Carcass length	812318	57	13421524	110	0.631604	0	sig	0.630324	-0.665833
Body weight	155946	15	2587308	58	0.627968	0	sig	0.62772	-0.671807
Lymphocyte number	67972	14	1128940	86	0.627154	0	sig	0.627046	-0.673358
Meat color-a	18192	3	302711	5	0.625911	0	sig	0.625882	-0.676038
45 min-24 h pH decline	351397	25	5868285	32	0.624194	0	sig	0.62363	-0.681239
Loin weight	53501	9	903520	58	0.616774	0	sig	0.616686	-0.697392
Eicosenoic acid to eicosanoic acid ratio	15	3	255	51	0.61262	1	nosig	0.61262	-0.706936
Dihomo-gamma-linolenic acid content	69854	5	1188324	24	0.61232	0	sig	0.612204	-0.707915
Glucose-6-phosphate content	47526	3	811711	3	0.609854	0	sig	0.609775	-0.713651
Polyunsaturated fatty acid content	141181	10	2419353	45	0.607975	0	sig	0.607739	-0.718477
Arachidic acid to stearic acid ratio	35	7	600	120	0.607515	1	nosig	0.607515	-0.719009
Backfat at first rib	220572	12	3801368	30	0.60467	0	sig	0.604297	-0.726671
Semen pH	32834	4	566959	4	0.603187	0	sig	0.603132	-0.729455
Fat to meat ratio	126487	4	2185931	4	0.602843	0	sig	0.602628	-0.73066
Lean meat weight	45628	3	790179	3	0.601453	0	sig	0.601376	-0.733662
Heart weight	166671	15	2898850	23	0.599075	0	sig	0.59879	-0.739879
Loin muscle depth	38239	9	665931	74	0.598088	0	sig	0.598022	-0.741729
Oleic acid to palmitoleic acid ratio	10	2	175	35	0.595116	1	nosig	0.595116	-0.748756
Overall impression, sensory panel	9672	3	169313	9	0.594947	0	sig	0.59493	-0.749208
Shear force	723520	26	12738492	157	0.592784	0	sig	0.591524	-0.757491
Ulna length	49679	7	884891	44	0.584775	0	sig	0.584686	-0.774265
muscle protein percentage	72913	4	1300388	13	0.584075	0	sig	0.583945	-0.776096
Non-return rate	6990	1	125512	1	0.580018	0	sig	0.580005	-0.785862
Arachidonic acid to dihomo-gamma-linolenic acid ratio	5	1	90	18	0.578585	1	nosig	0.578585	-0.789398
Teat number, difference between sides	10	2	180	36	0.578585	1	nosig	0.578585	-0.789398
Cross-sectional area of type IIa muscle fibers	127493	6	2306965	6	0.575784	0	sig	0.575553	-0.79698
Sperm concentration	34963	3	633254	5	0.575067	0	sig	0.575004	-0.798357
Haptoglobin concentration	24583	3	446639	6	0.573261	0	sig	0.573216	-0.80285
Gait score (hind)	139358	10	2550077	12	0.569396	0	sig	0.569139	-0.813146
Cervical vertebra length	857333	62	15792484	67	0.566966	0	sig	0.565378	-0.822712
Thoracolumbar vertebra number	10	2	185	37	0.562948	1	nosig	0.562948	-0.828927
Days to 30 kg	17648	2	327874	2	0.560601	0	sig	0.560568	-0.835038
Actinobacillus pleuropneumoniae susceptibility	15	3	280	56	0.557922	1	nosig	0.557922	-0.841866
pH 24 hr post mortem (ham)	455130	53	8510001	89	0.557848	0	sig	0.556988	-0.844282
Estrone, laboratory	53103	3	995101	5	0.555867	0	sig	0.555766	-0.847451
Ejaculation times	64595	2	1219753	4	0.551651	0	sig	0.551527	-0.858496
Ejaculation duration	45125	2	857002	2	0.548459	0	sig	0.548372	-0.866773
Coat color	17161	1	326483	4	0.547455	0	sig	0.547422	-0.869276
Body depth	21176	2	403264	23	0.546924	0	sig	0.546883	-0.870696
Exploration during stress	11399	1	217646	1	0.545473	0	sig	0.545451	-0.874478
Hind feet conformation	9397	4	179438	28	0.545418	0	sig	0.545399	-0.874615
Temperature 40 minutes post mortem (loin)	4043	1	77609	1	0.542548	0	sig	0.54254	-0.882199
Glucose level	39029	4	769203	6	0.528507	0	sig	0.528429	-0.920219
Cholesterol level in meat	26058	3	522307	4	0.519637	0	sig	0.519583	-0.944573
Gait score (front)	101569	4	2039318	8	0.518909	0	sig	0.5187	-0.947028
Belly fat area	59484	2	1199670	2	0.516514	0	sig	0.516391	-0.953466
Vertebra number	198977	16	4084681	34	0.507742	0	sig	0.507323	-0.979023
Backfat at tenth rib	201969	36	4183397	145	0.503229	0	sig	0.5028	-0.991943
Average backfat thickness	903889	98	18790029	240	0.50291	0	sig	0.500988	-0.997151
Backfat thickness between 3rd and 4th rib	56238	5	1171469	22	0.500085	0	sig	0.499964	-1.0001
Ovary weight	253989	24	5291901	27	0.500397	0	sig	0.499854	-1.00042
Lip thickness	5	1	105	21	0.49593	1	nosig	0.49593	-1.01179
Rump width	5	1	105	21	0.49593	1	nosig	0.49593	-1.01179
Liver weight	98713	10	2097159	13	0.490426	0	sig	0.490211	-1.02853
3 hr-24 hr pH decline	78503	6	1671425	6	0.489318	0	sig	0.489147	-1.03166
Cis-11-Eicosenoic acid to oleic acid ratio	10	2	215	43	0.484397	1	nosig	0.484397	-1.04574
Reproductive tract weight	76963	8	1682301	11	0.476623	0	sig	0.476451	-1.0696
ADV antibody titer	6305	1	138020	1	0.475769	0	sig	0.475755	-1.07171
Lean meat percentage	311418	33	6846591	155	0.474406	0	sig	0.473706	-1.07793
Impedance 24 hours postmortem	10	2	220	44	0.473388	1	nosig	0.473388	-1.07891
Obesity index	30	6	660	132	0.473388	0.00646015	sig	0.473388	-1.07891
uterine horn length	243671	20	5376937	20	0.472514	0	sig	0.471964	-1.08325
Saturated fatty acid content	73665	37	1646532	758	0.466109	0	sig	0.465941	-1.10178
Biceps brachii weight	46882	6	1048985	11	0.465561	0	sig	0.465454	-1.10329
androstenone, laboratory	46759	16	1073579	105	0.453707	0	sig	0.453598	-1.14051
Connective tissue protein	13373	1	307520	1	0.452924	0	sig	0.452893	-1.14276
Pale, soft, and exudative meat	35008	3	806540	3	0.452127	0	sig	0.452045	-1.14546
Spinal curvature	44931	8	1039843	73	0.450112	0	sig	0.450006	-1.15198
Juiciness score	122682	9	2854369	31	0.447911	0	sig	0.447621	-1.15965
Change in Mycoplasma hyopneumoniae antibody titer	6304	1	146853	1	0.447083	0	sig	0.447068	-1.16143
Subcutaneous fat thickness	62954	4	1470534	5	0.445999	0	sig	0.445849	-1.16537
Cross-sectional area of type I muscle fibers	35148	1	824785	1	0.443896	0	sig	0.443813	-1.17198
Loin muscle width	7006	2	167679	2	0.435159	0	sig	0.435142	-1.20044
Lymphocyte percentage	5988	2	143459	5	0.434719	0	sig	0.434704	-1.20189
External fat on loin	43720	4	1047665	4	0.434714	0	sig	0.434608	-1.20221
Neutrophil percentage	2994	1	71857	28	0.43394	0	sig	0.433933	-1.20446
Hematocrit	104052	32	2524836	215	0.429451	0	sig	0.429197	-1.22029
Plasma droplet rate	25761	4	627561	4	0.427573	0	sig	0.42751	-1.22597
Lipid accretion rate	23110	1	566505	2	0.424907	0	sig	0.42485	-1.23497
chew score	16375	3	407372	8	0.41867	0	sig	0.41863	-1.25625
Maternal infanticide	253781	24	6318457	97	0.418931	0	sig	0.4183	-1.25739
Cannon bone circumference	52623	8	1319301	92	0.415536	0	sig	0.415405	-1.26741
Kidney weight	68243	7	1717829	8	0.413902	0	sig	0.413731	-1.27323
Corpus luteum number	87120	11	2201441	11	0.412365	0	sig	0.412146	-1.27877
Average daily ham weight gain	6715	1	169886	1	0.411667	0	sig	0.41165	-1.28051
Tongue weight	15	3	380	76	0.4111	0.11861	nosig	0.4111	-1.28244
Neck weight	4958	1	125955	4	0.409963	0	sig	0.40995	-1.28648
Cortisol level	13289	5	338788	44	0.408545	0	sig	0.408511	-1.29155
Chest width	50611	5	1306690	35	0.403507	0	sig	0.403378	-1.3098
pH 45 minutes post mortem	252887	36	6541135	94	0.403282	0	sig	0.402637	-1.31245
Embryo weight	24454	6	633786	6	0.401897	0	sig	0.401834	-1.31533
Unsaturated to saturated fatty acid ratio	5	1	130	26	0.400559	1	nosig	0.400559	-1.31991
Mean platelet volume	14548	4	381492	61	0.39719	0	sig	0.397153	-1.33223
Base excess	37554	2	986350	2	0.396617	0	sig	0.39652	-1.33453
Lactate level	37554	2	986350	2	0.396617	0	sig	0.39652	-1.33453
Shear force at first peak	28658	12	757201	17	0.394236	0	sig	0.394162	-1.34314
Loin and neck weight	25354	6	670158	7	0.394077	0	sig	0.394012	-1.34369
Sperm motility	28202	7	745887	17	0.393847	0	sig	0.393774	-1.34456
Red cell distribution width	46976	15	1251235	60	0.391123	0	sig	0.391	-1.35476
Rib weight	10360	3	276583	3	0.390125	0	sig	0.390098	-1.35809
Dressing percentage	23229	15	622461	244	0.38871	0	sig	0.38865	-1.36346
Eicosadienoic acid content	72123	9	1935554	26	0.388257	0	sig	0.388069	-1.36562
LDL cholesterol	56498	17	1518794	173	0.387561	0	sig	0.387413	-1.36806
Adipocyte diameter	131362	12	3552585	13	0.385438	0	sig	0.385093	-1.37672
Scapula length	69370	7	1892362	29	0.381958	0	sig	0.381775	-1.38921
Tibia length	54780	5	1496614	54	0.381344	0	sig	0.381199	-1.39138
Monounsaturated fatty acid to saturated fatty acid ratio	10	2	275	55	0.37871	0.520673	nosig	0.37871	-1.40083
Meat color chroma	28995	3	799459	3	0.377794	0	sig	0.377717	-1.40462
uterine horn weight	134483	18	3722827	24	0.376572	0	sig	0.376214	-1.41038
Semen volume	37428	4	1041486	5	0.374368	0	sig	0.374268	-1.41786
Salmonella count in liver	33152	7	927092	7	0.372504	0	sig	0.372415	-1.42502
Basophil percentage	5	1	140	28	0.371948	1	nosig	0.371948	-1.42683
Body weight (birth)	126877	14	3561832	40	0.37132	0	sig	0.370979	-1.43059
Ham weight	129364	20	3641488	56	0.370325	0	sig	0.369977	-1.43449
Backfat at last lumbar	105443	17	2969093	25	0.370141	0	sig	0.369857	-1.43496
Daily feed intake	4976	1	144198	72	0.3594	0	sig	0.359386	-1.47639
Adrenal gland weight	10	2	290	58	0.359122	0.251013	nosig	0.359122	-1.47745
Fatty acid thrombogenic index	5	1	145	29	0.359122	1	nosig	0.359122	-1.47745
Body weight (26 weeks)	16639	2	484916	2	0.357401	0	sig	0.357356	-1.48457
Feet weight	4791	1	139695	1	0.357192	0	sig	0.357178	-1.48528
Seminiferous tubule diameter	51422	4	1519148	9	0.352666	0	sig	0.352524	-1.50421
Meat color-b	9457	2	280117	4	0.35163	0	sig	0.351604	-1.50798
Muscle moisture percentage	87570	16	2616869	52	0.348752	0	sig	0.348508	-1.52073
cis-11-Eicosenoic acid content	40085	9	1201161	35	0.347664	0	sig	0.347553	-1.5247
Plateletcrit	5	1	150	30	0.347151	1	nosig	0.347151	-1.52636
Half carcass weight	55454	5	1663661	6	0.347297	0	sig	0.347143	-1.5264
Number of viable embryos	33663	5	1011902	6	0.346555	0	sig	0.346461	-1.52924
Conductivity 45 minutes post-mortem	65347	24	1969122	176	0.345798	0	sig	0.345615	-1.53276
3 hr-9 hr pH decline	13722	2	413773	2	0.345417	0	sig	0.345378	-1.53375
Polyunsaturated fatty acid to saturated fatty acid ratio	58434	9	1764175	27	0.34512	0	sig	0.344956	-1.53552
Feed intake per feeding	18187	6	550038	19	0.344407	0	sig	0.344356	-1.53803
Flavor score	24043	3	731406	9	0.342417	0	sig	0.34235	-1.54646
Carcass weight (hot)	97882	15	2994388	27	0.340711	0	sig	0.340435	-1.55455
Fiber type I myosin isoform percentage	4254	1	130588	1	0.339273	0	sig	0.339261	-1.55953
Age at puberty	115181	25	3539646	213	0.339217	0	sig	0.338892	-1.5611
Thoracic vertebra number	28257	11	869357	114	0.338587	0	sig	0.338507	-1.56274
Conductivity 24 hours postmortem (loin)	79479	12	2446184	30	0.338604	0	sig	0.338379	-1.56329
Insulin-like growth factor 1 level	10680	2	329441	2	0.337654	0	sig	0.337624	-1.56651
Side fat thickness	16082	2	509306	3	0.328899	0	sig	0.328853	-1.60449
Muscle fat content	50528	5	1600796	15	0.328873	0	sig	0.328727	-1.60504
Meat to fat ratio	28553	7	904854	9	0.328716	0	sig	0.328634	-1.60544
Backfat between 6th and 7th ribs	52081	7	1657972	8	0.327296	0	sig	0.327146	-1.61199
Change in interferon-gamma level	27538	2	876674	2	0.32722	0	sig	0.32714	-1.61202
PH for Biceps femoris	39085	3	1249829	3	0.325799	0	sig	0.325686	-1.61845
Cortisol level variations	1934	1	62204	1	0.323807	0	sig	0.323801	-1.62682
Shoulder external fat weight	17755	3	571709	4	0.323485	0	sig	0.323434	-1.62846
Humerus length	50633	7	1642329	51	0.321227	0	sig	0.32108	-1.63899
Average glycolytic potential	116951	11	3798165	17	0.321018	0	sig	0.320679	-1.6408
lean thickness between 3rd and 4th last ribs	17083	1	558777	1	0.318444	0	sig	0.318394	-1.65111
body weight (60 days)	14418	3	471632	3	0.318419	0	sig	0.318377	-1.65119
Meat color b*	38085	15	1261173	78	0.314611	0	sig	0.314499	-1.66887
Hemolytic complement activity (classical pathway)	46114	3	1540554	4	0.311878	0	sig	0.311742	-1.68157
White blood cell number	56681	8	1901335	23	0.310636	0	sig	0.310469	-1.68748
Carcass weight (cold)	32253	7	1090177	13	0.308211	0	sig	0.308115	-1.69846
Segmented neutrophil number	33721	4	1142814	7	0.307401	0	sig	0.307302	-1.70227
Acid flavor	3890	2	133797	2	0.302803	0	sig	0.302791	-1.72361
backfat above muscle dorsi	35591	6	1225368	9	0.302598	0	sig	0.302492	-1.72503
Docosahexaenoic acid content	4826	1	167857	2	0.299439	0	sig	0.299425	-1.73973
Meat color OPTO	106624	18	3714367	23	0.299277	0	sig	0.298958	-1.74199
Time in feeder per day	3925	3	136795	25	0.298832	0	sig	0.29882	-1.74265
Hip structure	5	1	175	35	0.297558	1	nosig	0.297558	-1.74876
Days to 105 kg	14923	3	522845	3	0.297296	0	sig	0.297251	-1.75025
Pseudorabies virus antibody titer	8927	3	315707	3	0.294511	0	sig	0.294484	-1.76374
External fat on ham	75673	5	2702671	8	0.291829	0	sig	0.2916	-1.77794
Red blood cell count	67534	27	2430583	221	0.289574	0	sig	0.289369	-1.78902
Body weight (16 days)	9735	2	370145	3	0.273938	0	sig	0.273908	-1.86824
Firmness	28842	16	1104177	20	0.272126	0	sig	0.272036	-1.87813
Testosterone level	3181	1	124173	1	0.266804	0	sig	0.266794	-1.9062
Adipocyte volume	11412	3	454151	3	0.261735	0	sig	0.261699	-1.93402
body weight (8 weeks)	19710	2	786955	3	0.260904	0	sig	0.260841	-1.93875
Adipocyte area	32468	3	1306783	3	0.25886	0	sig	0.258757	-1.95033
Adipocyte perimeter	32468	3	1306783	3	0.25886	0	sig	0.258757	-1.95033
Anti-O149 E.coli IgG levels	2119	1	85423	1	0.258349	0	sig	0.258343	-1.95264
Mean corpuscular hemoglobin concentration	5624	10	230289	290	0.254356	0	sig	0.254338	-1.97518
Eicosapentaenoic acid content	10899	2	449083	2	0.25279	0	sig	0.252755	-1.98419
Gestation length	14082	6	590281	32	0.248499	0	sig	0.248454	-2.00895
Body height	16552	5	695361	38	0.247955	0	sig	0.247902	-2.01216
Relative area of type IIa fibers	10365	1	435948	2	0.247647	0	sig	0.247614	-2.01384
Fat androstenone level	20	4	845	169	0.246498	6.62046e-10	sig	0.246498	-2.02035
Platelet count	55099	12	2335930	52	0.245832	0	sig	0.245654	-2.0253
skatole, sensory panel	8397	3	360307	3	0.242739	0	sig	0.242712	-2.04268
Estimated carcass lean content	26679	7	1157768	9	0.240074	0	sig	0.239987	-2.05897
Average chain length	32881	7	1436717	23	0.238456	0	sig	0.238349	-2.06885
Anti-O149 E.coli IgG level response	780	1	34170	1	0.237736	0	sig	0.237733	-2.07259
Glycated serum protein level	7895	1	349763	1	0.235107	0	sig	0.235081	-2.08877
Ham meat weight	33004	8	1463124	8	0.235031	0	sig	0.234923	-2.08974
Body weight (3 weeks)	5195	2	230909	23	0.234324	0	sig	0.234307	-2.09353
R-value	2053	1	92471	1	0.231226	0	sig	0.231219	-2.11267
PH for Longissmus dorsi	106273	19	4801922	92	0.230837	0	sig	0.230488	-2.11724
Ear area	5	1	230	46	0.226403	0.0946802	nosig	0.226403	-2.14304
Average daily loin weight gain	3688	1	169886	1	0.226098	0	sig	0.226086	-2.14506
Spontaneous cell proliferation	3597	1	166547	1	0.22494	0	sig	0.224928	-2.15246
Vaccenic acid content	14489	3	671143	11	0.224883	0	sig	0.224835	-2.15306
Gluteus medius depth	10320	3	483336	3	0.222401	0	sig	0.222367	-2.16898
Loin, ham, and shoulder percentage in carcass	3221	1	153760	1	0.218177	0	sig	0.218166	-2.1965
Subcutanous fat area	16269	3	802440	9	0.211203	0	sig	0.211149	-2.24367
Ham fat weight	20809	2	1038829	2	0.208686	0	sig	0.208616	-2.26108
Number of mummified pigs	11209	9	565702	60	0.206395	0	sig	0.206357	-2.27679
Body weight (weaning)	3615	2	183355	2	0.205344	0	sig	0.205331	-2.28397
Platelet distribution width	23221	3	1194427	9	0.202549	0	sig	0.20247	-2.30422
Intestinal fat percentage	6752	2	353250	2	0.199086	0	sig	0.199063	-2.3287
Residual glycogen	9091	3	476663	14	0.198659	0	sig	0.198628	-2.33186
Post-stress ACTH level	13355	2	704107	2	0.197581	0	sig	0.197535	-2.33982
Body weight (6 weeks)	1608	1	85422	1	0.196051	0	sig	0.196045	-2.35074
Water holding capacity	36015	15	1935395	20	0.193924	0	sig	0.1938	-2.36736
Hemolytic complement activity (alternative pathway)	3220	2	175662	2	0.190916	0	sig	0.190905	-2.38907
Number weaned	7807	3	427461	42	0.190235	0	sig	0.190207	-2.39435
Sarcocystis miescheriana IgG levels	5780	2	326000	5	0.184671	0	sig	0.18465	-2.43713
Percentage type IIa fibers	7668	1	450355	1	0.177351	0	sig	0.177324	-2.49554
Japanese color scale	39551	5	2324700	7	0.177326	0	sig	0.177186	-2.49666
Time spent lying	9725	1	573765	1	0.176555	0	sig	0.176521	-2.50209
Palmitoleic acid to palmitic acid ratio	5	1	305	61	0.17073	0.00174094	sig	0.17073	-2.55021
Osteochondrosis score	12154	4	744698	7	0.170016	0	sig	0.169973	-2.55663
NADP-malate dehydrogenase activity	3499	1	215162	1	0.169375	0	sig	0.169363	-2.56181
Ratio of semitendinosus weight to dissected muscles in ham weight	12841	1	799456	1	0.167326	0	sig	0.16728	-2.57966
pH 48 hr post-mortem (loin)	10361	2	656355	3	0.164437	0	sig	0.1644	-2.60471
Leaf fat weight	18265	6	1163177	14	0.163601	0	sig	0.163536	-2.61232
Chest circumference	3224	5	205863	54	0.163113	0	sig	0.163101	-2.61616
body weight (17 weeks)	1649	1	107694	1	0.159472	0	sig	0.159466	-2.64868
Fat percentage in carcass	3694	1	242378	7	0.158738	0	sig	0.158724	-2.6554
Backfat at mid-back	10632	3	722821	7	0.153226	0	sig	0.153188	-2.70663
Average lactate	23258	7	1587743	9	0.152641	0	sig	0.152557	-2.71258
Fat protein content	19543	1	1356285	6	0.150136	0	sig	0.150065	-2.73634
Monocyte number	1984	1	138055	8	0.149675	0	sig	0.149668	-2.74016
Immunoglobulin G level	9963	2	695543	7	0.149215	0	sig	0.149178	-2.74489
Mycoplasma hyopneumoniae antibody titer	1221	2	85371	3	0.148956	0	sig	0.148952	-2.74708
Carcass temperature (45 minutes post-mortem)	8338	4	592388	4	0.146617	0	sig	0.146587	-2.77017
PRRSV antibody titer	750	4	54021	17	0.144593	0	sig	0.14459	-2.78996
Eicosenoic acid content	587	1	42712	1	0.143131	0	sig	0.143129	-2.80461
Stearic acid to palmitic acid ratio	1786	2	130793	42	0.142219	0	sig	0.142212	-2.81388
Vaccenic acid to palmitoleic acid ratio	1781	1	130618	7	0.142011	0	sig	0.142004	-2.816
Skin percentage	4878	2	361414	2	0.140583	0	sig	0.140565	-2.83069
Ear size	14266	7	1086512	7	0.136796	0	sig	0.136744	-2.87045
Parasite load	5700	3	436607	3	0.135985	0	sig	0.135964	-2.8787
Belly meat content	6513	1	546681	1	0.1241	0	sig	0.124076	-3.01071
Salmonella count in liver and spleen	7243	3	622399	4	0.121224	0	sig	0.121196	-3.04458
Body width	764	2	68428	19	0.116281	0	sig	0.116279	-3.10434
Right teat number	4547	8	418144	43	0.113267	0	sig	0.11325	-3.14241
Creatine kinase level	5160	3	478907	3	0.112231	0	sig	0.112212	-3.1557
Femur dimensions	1347	1	130917	1	0.10716	0	sig	0.107155	-3.22223
Testicular weight	11531	3	1130071	16	0.106312	0	sig	0.106268	-3.23423
Days to 100 kg	2923	6	287870	145	0.105759	0	sig	0.105748	-3.2413
Body weight (21 weeks)	6852	6	683380	6	0.104449	0	sig	0.104423	-3.25949
Loin and neck meat weight	4106	2	436822	4	0.0979095	0	sig	0.0978936	-3.35264
body weight (4 weeks)	3203	2	347610	2	0.0959756	0	sig	0.0959632	-3.38138
Eosinophil number	4179	6	564265	12	0.0771475	0	sig	0.077131	-3.69654
Fiber type II myosin isoform ratio	672	1	92013	1	0.0760633	0	sig	0.0760606	-3.71671
Lean meat + bone in ham	672	1	92013	1	0.0760633	0	sig	0.0760606	-3.71671
Percentage of backfat and leaf fat in carcass	672	1	92013	1	0.0760633	0	sig	0.0760606	-3.71671
Alkaline phosphatase activity	2776	2	383319	22	0.0754331	0	sig	0.0754222	-3.72887
Longissimus muscle length	2469	2	341744	2	0.0752517	0	sig	0.075242	-3.73232
Loin fat percentage	1789	1	265910	1	0.0700744	0	sig	0.0700673	-3.83511
Interleukin-12 level	528	1	78550	1	0.0700069	0	sig	0.0700048	-3.8364
Interleukin-6 level	528	1	78550	1	0.0700069	0	sig	0.0700048	-3.8364
Lean cuts weight	1	1	150	1	0.0694302	0.16056	nosig	0.0694302	-3.84829
Epididymis weight	1945	3	303019	4	0.066856	0	sig	0.0668482	-3.90297
ATP breakdown rate	3884	2	667428	2	0.0606215	0	sig	0.0606059	-4.0444
Bone/lean meat ratio in ham	1323	1	249830	1	0.0551566	0	sig	0.0551512	-4.18046
Loin and belly cut	548	1	108823	1	0.0524467	0	sig	0.0524445	-4.25307
ACTH level variations	1692	1	340673	1	0.0517321	0	sig	0.0517252	-4.27299
Femur bone mineral density	531	1	321063	2	0.0172266	0	sig	0.0172244	-5.8594
Peroxidability index	215	1	189872	1	0.0117937	0	sig	0.0117928	-6.40595
PWM-induced cell proliferation	215	1	189872	1	0.0117937	0	sig	0.0117928	-6.40595
Basophil number	85	17	207229	94	0.00427214	0	sig	0.00427177	-7.87095
Sarcocystis miescheriana IgM levels	98	1	258846	2	0.0039434	0	sig	0.00394298	-7.9865
Time spent socializing	2	1	59915	1	0.000347652	0	sig	0.000347644	-11.4901
Age at slaughter	2	1	274936	5	7.57683e-05	0	sig	7.57597e-05	-13.6882

## Sheet: Tab.S16
Table S16. QTL mapping/flanking SV for individual genome.
QTL	ANOVA bonferroni P	Main-population	Sample ID	Sub-population	Overlapped length	SV non-redundant length	QTL trait length	Fold	logFold
3 hr-5 hr pH decline	7.64307e-40	EUC	13-138206	Yorkshire	255	31708785	93964	0.208423	-1.56819
3 hr-5 hr pH decline	7.64307e-40	ASD	SAMN03160634	Jeju_black	255	37662203	93964	0.175476	-1.74025
3 hr-5 hr pH decline	7.64307e-40	EUC	PN71302683	Yorkshire	255	29431084	93964	0.224553	-1.49365
3 hr-5 hr pH decline	7.64307e-40	EUD	SSC161	Pietrain	255	30520264	93964	0.216539	-1.52998
3 hr-5 hr pH decline	7.64307e-40	EUC	duroc22	Duroc	93964	27402811	93964	88.8691	4.48716
3 hr-5 hr pH decline	7.64307e-40	ASD	SAMN06603626	Meishan	94219	38581885	93964	63.2906	4.14774
3 hr-5 hr pH decline	7.64307e-40	ASD	SAMN06610393	Meishan	94219	42474585	93964	57.4902	4.05161
3 hr-5 hr pH decline	7.64307e-40	EUC	SAMN09689579	Composite	255	35409951	93964	0.186638	-1.67859
3 hr-5 hr pH decline	7.64307e-40	EUC	SAMEA7059290	Yorkshire	255	35534344	93964	0.185984	-1.68209
3 hr-5 hr pH decline	7.64307e-40	EUD	pietrain02	Pietrain	255	32136861	93964	0.205646	-1.5816
3 hr-5 hr pH decline	7.64307e-40	ASD	CB10-2	Erhualian	94219	42431984	93964	57.5479	4.05262
3 hr-5 hr pH decline	7.64307e-40	EUD	SAMN12229133	Pietrain	94219	35824780	93964	68.1615	4.22188
3 hr-5 hr pH decline	7.64307e-40	ASD	SAMN06562957	Daweizi	94378	43882344	93964	55.7398	4.02069
3 hr-5 hr pH decline	7.64307e-40	EUC	landrace07	Landrace	255	33456379	93964	0.197536	-1.62184
3 hr-5 hr pH decline	7.64307e-40	ASD	SAMN16550665	Min	257	31867754	93964	0.209009	-1.56538
3 hr-5 hr pH decline	7.64307e-40	ASD	Baoshan-2	Baoshan	94221	38774081	93964	62.9782	4.14279
3 hr-5 hr pH decline	7.64307e-40	EUC	13-174808	Yorkshire	255	31734591	93964	0.208253	-1.569
3 hr-5 hr pH decline	7.64307e-40	ASD	BMX15	Bamaxiang	255	44211828	93964	0.149481	-1.90059
3 hr-5 hr pH decline	7.64307e-40	ASD	PS-95	Liaoning	2	34690531	93964	0.00149418	-6.50618
3 hr-5 hr pH decline	7.64307e-40	EUC	largew05	Yorkshire	255	33619218	93964	0.196579	-1.62669
3 hr-5 hr pH decline	7.64307e-40	ASD	SAMN06603407	Meishan	94219	42366272	93964	57.6371	4.05417
3 hr-5 hr pH decline	7.64307e-40	ASD	CB7-5	Min	94219	35486524	93964	68.8112	4.23137
3 hr-5 hr pH decline	7.64307e-40	ASxEU	Danao-78-2_H7HHNCCXY_L7	Cross_Duroc_Diannanxiaoer	93964	31599919	93964	77.0655	4.34466
3 hr-5 hr pH decline	7.64307e-40	EUD	pietrain07	Pietrain	255	30431609	93964	0.21717	-1.52708
3 hr-5 hr pH decline	7.64307e-40	EUC	SAMEA7059283	Yorkshire	255	34210234	93964	0.193183	-1.64412
3 hr-5 hr pH decline	7.64307e-40	ASD	SAMN04366610	Min	255	39311466	93964	0.168114	-1.78311
3 hr-5 hr pH decline	7.64307e-40	ASD	PS-96	Liaoning	255	34176315	93964	0.193374	-1.64313
3 hr-5 hr pH decline	7.64307e-40	ASxEU	Danao-D1142-1_H7HHNCCXY_L1	Cross_Duroc_Diannanxiaoer	257	28153592	93964	0.236583	-1.44146
3 hr-5 hr pH decline	7.64307e-40	ASD	SAMN06610205	Meishan	255	40530897	93964	0.163057	-1.81366
3 hr-5 hr pH decline	7.64307e-40	ASD	CB10-1	Erhualian	94219	41486858	93964	58.8589	4.07514
3 hr-5 hr pH decline	7.64307e-40	EUC	SAMN07776282	Composite	255	30363011	93964	0.21766	-1.52482
3 hr-5 hr pH decline	7.64307e-40	EUC	SAMEA7059277	Yorkshire	255	37404893	93964	0.176683	-1.7334
3 hr-5 hr pH decline	7.64307e-40	ASD	SAMN09930390	Erhualian	94219	39658499	93964	61.5724	4.12021
3 hr-5 hr pH decline	7.64307e-40	EUD	yucatan04	Yucatan	255	29866813	93964	0.221277	-1.50834
3 hr-5 hr pH decline	7.64307e-40	EUC	largew13	Yorkshire	255	36370258	93964	0.18171	-1.70535
3 hr-5 hr pH decline	7.64307e-40	EUC	SAMN07776915	Composite	255	28148842	93964	0.234781	-1.4491
3 hr-5 hr pH decline	7.64307e-40	ASD	CB23-3	Tibet_SiChuan	94221	43432908	93964	56.2229	4.02932
3 hr-5 hr pH decline	7.64307e-40	ASD	SAMN06562978	Meishan	94219	38077107	93964	64.1296	4.16091
3 hr-5 hr pH decline	7.64307e-40	ASD	DA15	Ding_an	255	40664042	93964	0.162523	-1.81694
3 hr-5 hr pH decline	7.64307e-40	ASD	SAMN09930387	Erhualian	94378	43336105	93964	56.4424	4.03322
3 hr-5 hr pH decline	7.64307e-40	ASD	SAMN04366604	Min	255	37250051	93964	0.177418	-1.72925
3 hr-5 hr pH decline	7.64307e-40	EUC	SAMEA7059264	Yorkshire	255	35447942	93964	0.186438	-1.67966
3 hr-5 hr pH decline	7.64307e-40	EUC	SAMEA7059298	Yorkshire	94219	35010001	93964	69.7478	4.24489
3 hr-5 hr pH decline	7.64307e-40	ASD	LT26	Lantang	255	44849042	93964	0.147357	-1.9149
3 hr-5 hr pH decline	7.64307e-40	EUC	SAMN09809987	Landrace	255	36808875	93964	0.179544	-1.71733
3 hr-5 hr pH decline	7.64307e-40	ASD	LT3	Lantang	255	40413565	93964	0.16353	-1.81076
3 hr-5 hr pH decline	7.64307e-40	EUC	12-189604	Yorkshire	255	36278367	93964	0.18217	-1.70282
3 hr-5 hr pH decline	7.64307e-40	ASD	CB7-6	Min	94221	40422005	93964	60.4107	4.10117
3 hr-5 hr pH decline	7.64307e-40	ASD	DB01	Debao	255	48499688	93964	0.136265	-1.99315
3 hr-5 hr pH decline	7.64307e-40	EUC	SAMN07776804	Composite	255	29924989	93964	0.220846	-1.51029
3 hr-5 hr pH decline	7.64307e-40	ASD	YDH19A	Yuedonghei	255	36323846	93964	0.181942	-1.70407
3 hr-5 hr pH decline	7.64307e-40	ASD	CB24-6	Tibet_GanSu	94219	41099964	93964	59.413	4.08451
3 hr-5 hr pH decline	7.64307e-40	ASD	PS-91	Tongcheng	94221	40494013	93964	60.3033	4.09939
3 hr-5 hr pH decline	7.64307e-40	ASD	CB24-1	Tibet_GanSu	94219	44586815	93964	54.7667	4.00308
3 hr-5 hr pH decline	7.64307e-40	ASD	SAMN06560051	Tibet	94219	50501834	93964	48.3521	3.87851
3 hr-5 hr pH decline	7.64307e-40	ASD	CB3-3	Tibet_YunNan	94221	45150357	93964	54.0842	3.99054
3 hr-5 hr pH decline	7.64307e-40	EUC	SAMEA7059295	Yorkshire	255	33504856	93964	0.19725	-1.62328
3 hr-5 hr pH decline	7.64307e-40	EUC	SAMN05791938	White_composite	255	29893896	93964	0.221076	-1.50925
3 hr-5 hr pH decline	7.64307e-40	ASD	CB6-1	Hetao	255	40914106	93964	0.161529	-1.82307
3 hr-5 hr pH decline	7.64307e-40	EUC	SAMN09905711	Yorkshire	94219	33069215	93964	73.8412	4.30192
3 hr-5 hr pH decline	7.64307e-40	EUC	duroc12	Duroc	93964	23140552	93964	105.238	4.65622
3 hr-5 hr pH decline	7.64307e-40	EUW	PS-26	Netherlands	255	25935510	93964	0.254818	-1.36721
3 hr-5 hr pH decline	7.64307e-40	EUC	SAMEA6798259	Yorkshire	93964	33765379	93964	72.123	4.27837
3 hr-5 hr pH decline	7.64307e-40	ASD	SAMN06607518	Meishan	255	36411575	93964	0.181503	-1.70648
3 hr-5 hr pH decline	7.64307e-40	ASD	SAMN03160628	Jeju_black	255	32813863	93964	0.201404	-1.60244
3 hr-5 hr pH decline	7.64307e-40	ASD	BS20	Baoshan	94219	36989195	93964	66.0158	4.18989
3 hr-5 hr pH decline	7.64307e-40	ASD	CB1-4	Wuzhishan	255	46714845	93964	0.141472	-1.95566
3 hr-5 hr pH decline	7.64307e-40	ASW	PS-87	Zhejiang	94219	41407774	93964	58.9713	4.07705
3 hr-5 hr pH decline	7.64307e-40	ASD	SAMN09930394	Erhualian	414	41917318	93964	0.255971	-1.36269
3 hr-5 hr pH decline	7.64307e-40	EUC	SAMEA7059286	Yorkshire	255	32476227	93964	0.203497	-1.5921
3 hr-5 hr pH decline	7.64307e-40	EUC	SAMN16550664	Yorkshire	255	33572888	93964	0.19685	-1.62531
3 hr-5 hr pH decline	7.64307e-40	ASD	DA34	Ding_an	94219	40570696	93964	60.188	4.09747
3 hr-5 hr pH decline	7.64307e-40	ASD	SAMN06562984	Meishan	94219	37240744	93964	65.5699	4.18312
3 hr-5 hr pH decline	7.64307e-40	EUC	SAMEA7059333	Yorkshire	255	34652659	93964	0.190716	-1.65697
3 hr-5 hr pH decline	7.64307e-40	ASD	SAMN06562971	Meishan	94221	38897616	93964	62.7782	4.13961
3 hr-5 hr pH decline	7.64307e-40	ASW	PS-75	Shanxi	257	38008070	93964	0.175243	-1.74158
3 hr-5 hr pH decline	7.64307e-40	ASD	CB2-5	Tibet	94221	43075028	93964	56.69	4.0376
3 hr-5 hr pH decline	7.64307e-40	ASW	SAMN04366615	Northeast_China	255	37631344	93964	0.17562	-1.73943
3 hr-5 hr pH decline	7.64307e-40	ASD	BS8	Baoshan	94219	41625728	93964	58.6625	4.0718
3 hr-5 hr pH decline	7.64307e-40	EUD	pietrain05	Pietrain	94219	36319002	93964	67.234	4.20818
3 hr-5 hr pH decline	7.64307e-40	EUC	largew500	Yorkshire	93964	30754021	93964	79.1852	4.37179
3 hr-5 hr pH decline	7.64307e-40	ASD	CB4-4	Tibet_SiChuan	94378	37960893	93964	64.4345	4.16565
3 hr-5 hr pH decline	7.64307e-40	ASD	SAMN14331816	Chinese_mini	94219	43202288	93964	56.5218	4.03463
3 hr-5 hr pH decline	7.64307e-40	ASD	CB1-3	Wuzhishan	255	41615530	93964	0.158807	-1.84007
3 hr-5 hr pH decline	7.64307e-40	ASD	CB6-2	Hetao	414	44314189	93964	0.242126	-1.4183
3 hr-5 hr pH decline	7.64307e-40	EUC	SAMEA7059305	Yorkshire	255	33518746	93964	0.197168	-1.6237
3 hr-5 hr pH decline	7.64307e-40	ASD	CB2-4	Tibet	94221	39465688	93964	61.8746	4.12511
3 hr-5 hr pH decline	7.64307e-40	ASW	PS-73	Neimanggu	255	36710970	93964	0.180023	-1.71467
3 hr-5 hr pH decline	7.64307e-40	EUC	SAMEA7059318	Yorkshire	93964	35586514	93964	68.4322	4.22584
3 hr-5 hr pH decline	7.64307e-40	EUD	mangalica01	Mangalica	255	24687983	93964	0.267694	-1.31791
3 hr-5 hr pH decline	7.64307e-40	EUC	SAMEA7059266	Yorkshire	255	34110022	93964	0.19375	-1.64119
3 hr-5 hr pH decline	7.64307e-40	ASW	PS-70	Jiangxi	93966	43142890	93964	56.4476	4.03331
3 hr-5 hr pH decline	7.64307e-40	EUC	SAMN05791666	Duroc	93964	22108959	93964	110.148	4.70183
3 hr-5 hr pH decline	7.64307e-40	EUC	13-119000	Yorkshire	255	34185952	93964	0.19332	-1.64341
3 hr-5 hr pH decline	7.64307e-40	ASD	CB6-5	Hetao	255	44347625	93964	0.149023	-1.90365
3 hr-5 hr pH decline	7.64307e-40	ASD	BS7	Baoshan	94219	27560097	93964	88.6017	4.48415
3 hr-5 hr pH decline	7.64307e-40	ASxEU	Danao-71-1_H7HHNCCXY_L4	Cross_Duroc_Diannanxiaoer	94219	40099447	93964	60.8954	4.10916
3 hr-5 hr pH decline	7.64307e-40	ASD	rongchang01	Rongchang	255	39402380	93964	0.167727	-1.78542
3 hr-5 hr pH decline	7.64307e-40	ASD	CB23-1	Tibet_SiChuan	94219	39161096	93964	62.3545	4.13284
3 hr-5 hr pH decline	7.64307e-40	ASD	SAMN09930386	Erhualian	94219	42394409	93964	57.5989	4.0535
3 hr-5 hr pH decline	7.64307e-40	EUC	SAMN09905713	Yorkshire	94219	37491961	93964	65.1305	4.17639
3 hr-5 hr pH decline	7.64307e-40	ASD	SAMN09930389	Erhualian	94378	42875695	93964	57.0484	4.0439
3 hr-5 hr pH decline	7.64307e-40	EUC	SAMN07325927	White_composite	255	30228072	93964	0.218632	-1.52036
3 hr-5 hr pH decline	7.64307e-40	EUD	SAMN11405547	Pietrain	255	31684274	93964	0.208584	-1.56741
3 hr-5 hr pH decline	7.64307e-40	EUC	SAMEA7059327	Yorkshire	93964	36841877	93964	66.1004	4.19117
3 hr-5 hr pH decline	7.64307e-40	ASD	PS-97	Liaoning	255	34704025	93964	0.190434	-1.65845
3 hr-5 hr pH decline	7.64307e-40	EUC	SAMEA7059271	Yorkshire	255	31455229	93964	0.210103	-1.56016
3 hr-5 hr pH decline	7.64307e-40	ASD	CB6-6	Hetao	414	42106336	93964	0.254822	-1.36719
3 hr-5 hr pH decline	7.64307e-40	ASD	XE26	Liangguangxiaoerhua	94219	43288097	93964	56.4098	4.03264
3 hr-5 hr pH decline	7.64307e-40	EUC	SAMN09905707	Yorkshire	94219	36836344	93964	66.2897	4.19403
3 hr-5 hr pH decline	7.64307e-40	EUC	SAMEA7059300	Yorkshire	93964	32496194	93964	74.9399	4.31669
3 hr-5 hr pH decline	7.64307e-40	ASD	BS33	Baoshan	94219	39703209	93964	61.5031	4.11909
3 hr-5 hr pH decline	7.64307e-40	EUC	SAMN10536185	Composite	93964	27599142	93964	88.2369	4.48002
3 hr-5 hr pH decline	7.64307e-40	EUC	SAMEA7059323	Yorkshire	93964	34198765	93964	71.2091	4.26562
3 hr-5 hr pH decline	7.64307e-40	ASD	M05	Vietnam	255	37415578	93964	0.176633	-1.73368
3 hr-5 hr pH decline	7.64307e-40	ASD	BS25	Baoshan	94219	36222592	93964	67.4129	4.21084
3 hr-5 hr pH decline	7.64307e-40	ASD	CB24-2	Tibet_GanSu	94219	43971872	93964	55.5326	4.01697
3 hr-5 hr pH decline	7.64307e-40	ASD	YDH20	Yuedonghei	93964	42413618	93964	57.417	4.05034
3 hr-5 hr pH decline	7.64307e-40	ASD	CB5-3	Tibet_GanSu	94219	41037385	93964	59.5036	4.08604
3 hr-5 hr pH decline	7.64307e-40	ASW	norkorea01	Korea	255	35064328	93964	0.188477	-1.66878
3 hr-5 hr pH decline	7.64307e-40	EUC	SAMN07776348	Composite	93964	28142522	93964	86.5332	4.46053
3 hr-5 hr pH decline	7.64307e-40	ASD	SAMN04366612	Min	94221	38832055	93964	62.8842	4.14129
3 hr-5 hr pH decline	7.64307e-40	ASD	CB2-1	Tibet	255	43242649	93964	0.152831	-1.87842
3 hr-5 hr pH decline	7.64307e-40	EUC	SAMEA7059265	Yorkshire	255	36606567	93964	0.180537	-1.71182
3 hr-5 hr pH decline	7.64307e-40	ASD	DA27	Ding_an	255	37204834	93964	0.177634	-1.72803
3 hr-5 hr pH decline	7.64307e-40	ASD	CB23-4	Tibet_SiChuan	414	40726769	93964	0.263454	-1.33388
3 hr-5 hr pH decline	7.64307e-40	ASD	Bamei-2	Bamei	94219	40351303	93964	60.5153	4.1029
3 hr-5 hr pH decline	7.64307e-40	ASD	CB12-4	Luchuan	255	46300574	93964	0.142737	-1.94675
3 hr-5 hr pH decline	7.64307e-40	ASxEU	DaNaoD1141-3_H33YTCCXY_L8	Cross_Duroc_Diannanxiaoer	94219	35510584	93964	68.7646	4.23069
3 hr-5 hr pH decline	7.64307e-40	ASW	CB11-6	Zhejiang	257	39107348	93964	0.170317	-1.77009
3 hr-5 hr pH decline	7.64307e-40	ASD	DA05	Ding_an	255	42662692	93964	0.154909	-1.86492
3 hr-5 hr pH decline	7.64307e-40	ASD	XE16	Liangguangxiaoerhua	255	39575683	93964	0.166992	-1.78981
3 hr-5 hr pH decline	7.64307e-40	ASW	PS-69	Jiangxi	94219	42493375	93964	57.4647	4.05117
3 hr-5 hr pH decline	7.64307e-40	EUD	mangalica02	Mangalica	255	29968720	93964	0.220524	-1.51175
3 hr-5 hr pH decline	7.64307e-40	ASD	SAMN04366603	Min	94219	41792977	93964	58.4278	4.06779
3 hr-5 hr pH decline	7.64307e-40	ASD	LSP01U18	Leping_spotted	255	41930866	93964	0.157612	-1.84762
3 hr-5 hr pH decline	7.64307e-40	ASW	PS-67	Jilin	255	37282449	93964	0.177264	-1.73012
3 hr-5 hr pH decline	7.64307e-40	ASD	CB24-5	Tibet_GanSu	94219	39840224	93964	61.2916	4.11564
3 hr-5 hr pH decline	7.64307e-40	EUC	SAMEA7059268	Yorkshire	255	30894327	93964	0.213917	-1.54217
3 hr-5 hr pH decline	7.64307e-40	EUD	SAMN08035066	Nero_Siciliano	255	35384573	93964	0.186771	-1.67787
3 hr-5 hr pH decline	7.64307e-40	ASD	BMX16	Bamaxiang	94219	40800101	93964	59.8496	4.09184
3 hr-5 hr pH decline	7.64307e-40	EUD	LS01F04	Linderodsvin	255	33777635	93964	0.195657	-1.63139
3 hr-5 hr pH decline	7.64307e-40	EUC	LW_3007	Yorkshire	255	30554254	93964	0.216298	-1.5311
3 hr-5 hr pH decline	7.64307e-40	ASD	DA16	Ding_an	255	40891187	93964	0.16162	-1.82251
3 hr-5 hr pH decline	7.64307e-40	EUC	SAMEA7059320	Yorkshire	93964	34105111	93964	71.4046	4.26836
3 hr-5 hr pH decline	7.64307e-40	ASD	SAMN06563284	Meishan	94221	38328322	93964	63.7107	4.15435
3 hr-5 hr pH decline	7.64307e-40	ASD	BMX9	Bamaxiang	255	41892874	93964	0.157755	-1.84671
3 hr-5 hr pH decline	7.64307e-40	ASD	MS21M05	Meishan	94221	36021849	93964	67.79	4.21642
3 hr-5 hr pH decline	7.64307e-40	ASD	BMX18	Bamaxiang	94219	44730920	93964	54.5902	3.99985
3 hr-5 hr pH decline	7.64307e-40	ASD	BMX20	Bamaxiang	255	38264606	93964	0.172714	-1.75612
3 hr-5 hr pH decline	7.64307e-40	ASD	DHB26	Dahuabai	94219	41845443	93964	58.3545	4.06654
3 hr-5 hr pH decline	7.64307e-40	ASD	BMX22	Bamaxiang	94219	44128380	93964	55.3356	4.01342
3 hr-5 hr pH decline	7.64307e-40	ASD	SAMN09930385	Erhualian	94219	39680058	93964	61.539	4.11967
3 hr-5 hr pH decline	7.64307e-40	EUC	SAMN07776803	Composite	255	30698894	93964	0.215279	-1.53582
3 hr-5 hr pH decline	7.64307e-40	ASD	SAMN14331815	Chinese_mini	94219	43480075	93964	56.1607	4.02822
3 hr-5 hr pH decline	7.64307e-40	ASD	MBH06	Minbeihua	94219	41179510	93964	59.2982	4.08258
3 hr-5 hr pH decline	7.64307e-40	ASD	SAMN09930398	Erhualian	94378	38999480	93964	62.7186	4.13866
3 hr-5 hr pH decline	7.64307e-40	EUC	SAMN07776187	Composite	94219	34436818	93964	70.9087	4.26139
3 hr-5 hr pH decline	7.64307e-40	ASW	norkorea06	Korea	255	32500919	93964	0.203343	-1.59286
3 hr-5 hr pH decline	7.64307e-40	ASD	SAMN03160626	Korean_native	255	31416136	93964	0.210364	-1.55892
3 hr-5 hr pH decline	7.64307e-40	ASD	CB9-2	Laiwu	94221	40991075	93964	59.5721	4.08719
3 hr-5 hr pH decline	7.64307e-40	ASD	Bamei-6	Bamei	255	39769374	93964	0.166179	-1.79469
3 hr-5 hr pH decline	7.64307e-40	ASD	CB6-3	Hetao	255	41213963	93964	0.160354	-1.83037
3 hr-5 hr pH decline	7.64307e-40	ASW	PS-77	Sichuan	257	41386313	93964	0.160939	-1.82673
3 hr-5 hr pH decline	7.64307e-40	ASD	SB28	Saba	94219	43368381	93964	56.3053	4.03079
3 hr-5 hr pH decline	7.64307e-40	EUD	CA01F14	Calabrese	94219	19286045	93964	126.613	4.84114
3 hr-5 hr pH decline	7.64307e-40	ASD	BMX3A	Bamaxiang	94219	44480689	93964	54.8973	4.00546
3 hr-5 hr pH decline	7.64307e-40	ASD	PS-56	HaiNan	94221	37474263	93964	65.1627	4.17689
3 hr-5 hr pH decline	7.64307e-40	ASW	norkorea03	Korea	255	37787647	93964	0.174894	-1.74358
3 hr-5 hr pH decline	7.64307e-40	ASD	CB3-2	Tibet_YunNan	94219	42406144	93964	57.583	4.05323
3 hr-5 hr pH decline	7.64307e-40	ASD	XE12	Liangguangxiaoerhua	94219	41831014	93964	58.3747	4.06688
3 hr-5 hr pH decline	7.64307e-40	ASD	DA13	Ding_an	257	36112812	93964	0.18444	-1.69043
3 hr-5 hr pH decline	7.64307e-40	EUC	C1592	Yorkshire	255	31519987	93964	0.209671	-1.56222
3 hr-5 hr pH decline	7.64307e-40	ASD	XE23	Liangguangxiaoerhua	94219	44619282	93964	54.7268	4.00235
3 hr-5 hr pH decline	7.64307e-40	ASD	PS-82	XinJiang	94219	40164260	93964	60.7971	4.10754
3 hr-5 hr pH decline	7.64307e-40	EUC	largew15	Yorkshire	255	34224514	93964	0.193102	-1.64454
3 hr-5 hr pH decline	7.64307e-40	EUC	SAMN07776906	Composite	255	26740331	93964	0.247148	-1.39777
3 hr-5 hr pH decline	7.64307e-40	EUC	SAMEA7059296	Yorkshire	2	31199401	93964	0.00166138	-6.40011
3 hr-5 hr pH decline	7.64307e-40	ASD	CB12-1	Luchuan	255	42453397	93964	0.155673	-1.86
3 hr-5 hr pH decline	7.64307e-40	ASD	CB8-6	Bamaxiang	94219	44469113	93964	54.9116	4.00572
3 hr-5 hr pH decline	7.64307e-40	EUC	SAMN09951276	Yorkshire	255	31799340	93964	0.207829	-1.57104
3 hr-5 hr pH decline	7.64307e-40	ASD	Baoshan-1	Baoshan	94219	41797701	93964	58.4212	4.06768
3 hr-5 hr pH decline	7.64307e-40	ASD	SAMN06562977	Meishan	94219	34765957	93964	70.2374	4.25188
3 hr-5 hr pH decline	7.64307e-40	ASD	CB23-2	Tibet_SiChuan	94219	39261577	93964	62.1949	4.13027
3 hr-5 hr pH decline	7.64307e-40	EUC	SAMN14638802	Duroc	255	24012175	93964	0.275228	-1.29015
3 hr-5 hr pH decline	7.64307e-40	ASD	SAMN03160630	Jeju_black	255	36118534	93964	0.182976	-1.6984
3 hr-5 hr pH decline	7.64307e-40	ASD	MBH21	Minbeihua	94219	40556001	93964	60.2099	4.09784
3 hr-5 hr pH decline	7.64307e-40	EUD	SAMN12229134	Pietrain	94219	37998184	93964	64.2628	4.16298
3 hr-5 hr pH decline	7.64307e-40	ASD	CB24-4	Tibet_GanSu	255	42148686	93964	0.156798	-1.8528
3 hr-5 hr pH decline	7.64307e-40	ASD	CB24-3	Tibet_GanSu	255	40212822	93964	0.164346	-1.80578
3 hr-5 hr pH decline	7.64307e-40	ASD	CB1-2	Wuzhishan	255	48419251	93964	0.136492	-1.99149
3 hr-5 hr pH decline	7.64307e-40	ASD	CB5-2	Tibet_GanSu	94219	41922145	93964	58.2478	4.06471
3 hr-5 hr pH decline	7.64307e-40	ASD	CB3-6	Tibet_YunNan	94221	43201905	93964	56.5235	4.03466
3 hr-5 hr pH decline	7.64307e-40	ASD	SAMN06564163	Meishan	94219	42460358	93964	57.5094	4.05195
3 hr-5 hr pH decline	7.64307e-40	ASD	SAMN14331807	Chinese_mini	255	43203031	93964	0.152971	-1.8775
3 hr-5 hr pH decline	7.64307e-40	EUD	SAMN12229115	Pietrain	255	35344040	93964	0.186986	-1.67672
3 hr-5 hr pH decline	7.64307e-40	EUC	SAMN09689553	Composite	255	33640107	93964	0.196457	-1.62731
3 hr-5 hr pH decline	7.64307e-40	ASD	MGZ02A	Guanzhuanghua	255	41083145	93964	0.160865	-1.82719
3 hr-5 hr pH decline	7.64307e-40	ASD	SAMN14331812	Chinese_mini	255	41156206	93964	0.160579	-1.82897
3 hr-5 hr pH decline	7.64307e-40	ASD	TC17	Tunchang	255	43336874	93964	0.152499	-1.8806
3 hr-5 hr pH decline	7.64307e-40	EUC	largew10	Yorkshire	255	31494643	93964	0.20984	-1.56141
3 hr-5 hr pH decline	7.64307e-40	ASD	SAMN03160629	Jeju_black	255	36961027	93964	0.178805	-1.72146
3 hr-5 hr pH decline	7.64307e-40	EUC	landrace13	Landrace	94219	31787968	93964	76.8175	4.34143
3 hr-5 hr pH decline	7.64307e-40	ASD	BS26	Baoshan	255	40391010	93964	0.163621	-1.8102
3 hr-5 hr pH decline	7.64307e-40	ASD	SAMN06560025	Rongchang	94221	40559699	93964	60.2056	4.09777
3 hr-5 hr pH decline	7.64307e-40	ASD	SAMN04538599	Enshi_black	93964	44855576	93964	54.2912	3.99436
3 hr-5 hr pH decline	7.64307e-40	ASD	bamei500	Bamei	94219	38485599	93964	63.449	4.15024
3 hr-5 hr pH decline	7.64307e-40	ASD	rongchang500	Rongchang	94219	33838294	93964	72.1629	4.27893
3 hr-5 hr pH decline	7.64307e-40	ASW	PS-86	Zhejiang	94219	45423479	93964	53.7579	3.98449
3 hr-5 hr pH decline	7.64307e-40	ASD	PS-94	Tongcheng	94221	37256688	93964	65.5432	4.18271
3 hr-5 hr pH decline	7.64307e-40	ASD	CB3-1	Tibet_YunNan	94221	44314925	93964	55.1038	4.00922
3 hr-5 hr pH decline	7.64307e-40	ASD	SAMN14331810	Chinese_mini	255	32934858	93964	0.200664	-1.60613
3 hr-5 hr pH decline	7.64307e-40	ASD	CB22-6	Tibet_YunNan	94219	43372587	93964	56.2999	4.03069
3 hr-5 hr pH decline	7.64307e-40	EUC	SAMN10458172	Yorkshire	93964	34361439	93964	70.8719	4.26087
3 hr-5 hr pH decline	7.64307e-40	ASD	DA33	Ding_an	94219	39663294	93964	61.565	4.12009
3 hr-5 hr pH decline	7.64307e-40	ASD	CB2-2	Tibet	255	40299070	93964	0.163995	-1.80792
3 hr-5 hr pH decline	7.64307e-40	ASD	DNXE19	Diannanxiaoer	255	41518502	93964	0.159178	-1.83773
3 hr-5 hr pH decline	7.64307e-40	ASD	LC23	Luchuan	94219	41425889	93964	58.9455	4.07661
3 hr-5 hr pH decline	7.64307e-40	ASD	GLGS5	Gaoligongshan	94219	44372742	93964	55.0309	4.00789
3 hr-5 hr pH decline	7.64307e-40	EUD	yucatan11	Yucatan	255	31829531	93964	0.207632	-1.57199
3 hr-5 hr pH decline	7.64307e-40	ASW	PS-50	Fujian	94219	44920156	93964	54.3602	3.99563
3 hr-5 hr pH decline	7.64307e-40	EUC	landrace12	Landrace	94219	31667436	93964	77.1098	4.34523
3 hr-5 hr pH decline	7.64307e-40	ASD	DA14	Ding_an	94219	38749689	93964	63.0165	4.1434
3 hr-5 hr pH decline	7.64307e-40	ASD	SAMN14331803	Chinese_mini	255	43031289	93964	0.153582	-1.87352
3 hr-5 hr pH decline	7.64307e-40	ASD	CB2-3	Tibet	255	44180206	93964	0.149588	-1.89987
3 hr-5 hr pH decline	7.64307e-40	ASW	PS-4	South_China	255	38184823	93964	0.173075	-1.75403
3 hr-5 hr pH decline	7.64307e-40	EUC	largew02	Yorkshire	255	32674534	93964	0.202262	-1.59819
3 hr-5 hr pH decline	7.64307e-40	ASD	MS20U10	Meishan	255	38260463	93964	0.172733	-1.75601
3 hr-5 hr pH decline	7.64307e-40	ASD	SB32	Saba	94219	43387146	93964	56.281	4.03036
3 hr-5 hr pH decline	7.64307e-40	ASD	SAMN06562584	Meishan	94219	40932740	93964	59.6557	4.08859
3 hr-5 hr pH decline	7.64307e-40	ASD	LT20	Lantang	94219	46334297	93964	52.7012	3.96464
3 hr-5 hr pH decline	7.64307e-40	EUC	SAMEA7059324	Yorkshire	93964	33759223	93964	72.1362	4.27856
3 hr-5 hr pH decline	7.64307e-40	ASD	SAMN06563583	Meishan	94219	43038615	93964	56.7367	4.03842
3 hr-5 hr pH decline	7.64307e-40	EUC	DU22M01	Duroc	93964	26925379	93964	90.4449	4.50474
3 hr-5 hr pH decline	7.64307e-40	ASD	SAMN09930391	Erhualian	94219	42012968	93964	58.1218	4.06254
3 hr-5 hr pH decline	7.64307e-40	EUC	1055	Yorkshire	255	35924287	93964	0.183965	-1.69301
3 hr-5 hr pH decline	7.64307e-40	EUC	13-164706	Yorkshire	255	36014759	93964	0.183503	-1.69552
3 hr-5 hr pH decline	7.64307e-40	ASD	SAMN06560458	Diannanxiaoer	257	36724562	93964	0.181368	-1.70723
3 hr-5 hr pH decline	7.64307e-40	ASW	norkorea02	Korea	255	38157335	93964	0.173199	-1.75331
3 hr-5 hr pH decline	7.64307e-40	ASD	SAMN01894461	Tibet	257	30523037	93964	0.218218	-1.52226
3 hr-5 hr pH decline	7.64307e-40	ASD	MBH24	Minbeihua	94219	41810021	93964	58.404	4.06738
3 hr-5 hr pH decline	7.64307e-40	ASW	norkorea08	Korea	255	40143077	93964	0.164632	-1.80404
3 hr-5 hr pH decline	7.64307e-40	ASD	GZH8	Guizhonghua	94219	40453831	93964	60.3619	4.10036
3 hr-5 hr pH decline	7.64307e-40	ASD	MBH27	Minbeihua	94219	40467787	93964	60.3411	4.10001
3 hr-5 hr pH decline	7.64307e-40	EUC	SAMN09689592	Composite	94459	35633696	93964	68.7016	4.22977
3 hr-5 hr pH decline	7.64307e-40	EUD	GO01F23	Gloucester_old_spot	93964	30619827	93964	79.5322	4.37616
3 hr-5 hr pH decline	7.64307e-40	ASD	DA12	Ding_an	255	39267638	93964	0.168302	-1.78199
3 hr-5 hr pH decline	7.64307e-40	ASD	MGZ15	Guanzhuanghua	94219	44216841	93964	55.2249	4.01141
3 hr-5 hr pH decline	7.64307e-40	ASD	SAMN04538376	Enshi_black	93964	37158552	93964	65.5371	4.18262
3 hr-5 hr pH decline	7.64307e-40	ASD	MGZ24	Guanzhuanghua	255	44483123	93964	0.148569	-1.9067
3 hr-5 hr pH decline	7.64307e-40	ASD	SB13	Saba	94219	40059989	93964	60.9554	4.11014
3 hr-5 hr pH decline	7.64307e-40	ASD	MBH22	Minbeihua	255	44485597	93964	0.148561	-1.90676
3 hr-5 hr pH decline	7.64307e-40	ASD	wannan04	Wannan_Black	94221	36090741	93964	67.6606	4.2145
3 hr-5 hr pH decline	7.64307e-40	ASD	SAMN03160625	Korean_native	255	33970490	93964	0.194546	-1.63709
3 hr-5 hr pH decline	7.64307e-40	EUC	LW_3003	Yorkshire	255	33398967	93964	0.197875	-1.62012
3 hr-5 hr pH decline	7.64307e-40	ASD	CB8-1	Bamaxiang	94219	45460322	93964	53.7143	3.98368
3 hr-5 hr pH decline	7.64307e-40	EUD	SSC165	Pietrain	94219	31707357	93964	77.0128	4.34397
3 hr-5 hr pH decline	7.64307e-40	ASD	CB6-4	Hetao	255	41201740	93964	0.160402	-1.83007
3 hr-5 hr pH decline	7.64307e-40	ASD	CB9-6	Laiwu	255	41562328	93964	0.15901	-1.83879
3 hr-5 hr pH decline	7.64307e-40	EUD	SAMN12229129	Pietrain	94219	37301429	93964	65.4632	4.18149
3 hr-5 hr pH decline	7.64307e-40	ASD	DNXE20	Diannanxiaoer	94219	39255075	93964	62.2052	4.13044
3 hr-5 hr pH decline	7.64307e-40	ASD	MS20M03	Meishan	94219	38808552	93964	62.9209	4.14188
3 hr-5 hr pH decline	7.64307e-40	ASW	PS-74	Shanxi	94219	41982736	93964	58.1637	4.06326
3 hr-5 hr pH decline	7.64307e-40	ASD	MBH16	Minbeihua	94219	40677362	93964	60.0302	4.09485
3 hr-5 hr pH decline	7.64307e-40	ASD	MS20U11	Meishan	257	39540070	93964	0.168453	-1.7811
3 hr-5 hr pH decline	7.64307e-40	ASD	SAMN14331814	Chinese_mini	94219	43452403	93964	56.1965	4.02885
3 hr-5 hr pH decline	7.64307e-40	ASD	BS15	Baoshan	255	40069973	93964	0.164932	-1.80222
3 hr-5 hr pH decline	7.64307e-40	ASD	SAMN08689107	Wuzhishan	94221	41674938	93964	58.5945	4.07064
3 hr-5 hr pH decline	7.64307e-40	ASW	SAMN04366614	Northeast_China	255	35633439	93964	0.185467	-1.68488
3 hr-5 hr pH decline	7.64307e-40	ASD	CB8-3	Bamaxiang	94219	46727012	93964	52.2582	3.9562
3 hr-5 hr pH decline	7.64307e-40	ASD	SAMN06563369	Meishan	255	38178811	93964	0.173102	-1.75387
3 hr-5 hr pH decline	7.64307e-40	ASD	CB4-6	Tibet_SiChuan	255	40675800	93964	0.162476	-1.81723
3 hr-5 hr pH decline	7.64307e-40	ASW	WB20U03	Japan	94219	31862616	93964	76.6375	4.33909
3 hr-5 hr pH decline	7.64307e-40	ASD	CB3-5	Tibet_YunNan	255	43551411	93964	0.151748	-1.88554
3 hr-5 hr pH decline	7.64307e-40	EUC	12-205708	Yorkshire	255	30407940	93964	0.217339	-1.5263
3 hr-5 hr pH decline	7.64307e-40	ASD	SAMN09930397	Erhualian	94378	41712600	93964	58.6392	4.0714
3 hr-5 hr pH decline	7.64307e-40	ASD	SAMN03160624	Korean_native	255	33206202	93964	0.199024	-1.61433
3 hr-5 hr pH decline	7.64307e-40	ASW	PS-78	Sichuan	94219	41740691	93964	58.501	4.06904
3 hr-5 hr pH decline	7.64307e-40	ASD	PS-58	HaiNan	94219	42234539	93964	57.8169	4.05728
3 hr-5 hr pH decline	7.64307e-40	EUD	AS01F01	Angler_Sattleschwein	257	32292520	93964	0.20626	-1.57862
3 hr-5 hr pH decline	7.64307e-40	ASD	SAMN06562602	Meishan	255	39969075	93964	0.165349	-1.7997
3 hr-5 hr pH decline	7.64307e-40	ASD	TC22	Tunchang	94219	37860969	93964	64.4957	4.1666
3 hr-5 hr pH decline	7.64307e-40	ASD	SAMN03160632	Jeju_black	255	34885415	93964	0.189444	-1.66366
3 hr-5 hr pH decline	7.64307e-40	ASD	SAMN03160631	Jeju_black	255	35361944	93964	0.186891	-1.67723
3 hr-5 hr pH decline	7.64307e-40	ASD	CB9-3	Laiwu	94219	36872687	93964	66.2244	4.19305
3 hr-5 hr pH decline	7.64307e-40	ASD	SAMN09930388	Erhualian	94378	41891447	93964	58.3888	4.06712
3 hr-5 hr pH decline	7.64307e-40	EUD	SAMN12229114	Pietrain	94219	34401428	93964	70.9817	4.26242
3 hr-5 hr pH decline	7.64307e-40	EUD	pietrain04	Pietrain	255	36398301	93964	0.18157	-1.70612
3 hr-5 hr pH decline	7.64307e-40	ASD	SAMN04347419	Diannanxiaoer	257	44677679	93964	0.149083	-1.90326
3 hr-5 hr pH decline	7.64307e-40	ASD	SAMN04538598	Enshi_black	94219	39811900	93964	61.3352	4.11635
3 hr-5 hr pH decline	7.64307e-40	ASD	MGZ26	Guanzhuanghua	255	41774064	93964	0.158204	-1.84387
3 hr-5 hr pH decline	7.64307e-40	EUC	landrace08	Landrace	255	33474674	93964	0.197428	-1.62238
3 hr-5 hr pH decline	7.64307e-40	ASD	PTH03	Putianhei	94221	40500072	93964	60.2943	4.09924
3 hr-5 hr pH decline	7.64307e-40	EUD	SAMN12229122	Pietrain	255	37359169	93964	0.1769	-1.73217
3 hr-5 hr pH decline	7.64307e-40	EUC	duroc14	Duroc	93964	24951351	93964	97.6004	4.58088
3 hr-5 hr pH decline	7.64307e-40	EUD	yucatan01	Yucatan	255	26162528	93964	0.252607	-1.37592
3 hr-5 hr pH decline	7.64307e-40	ASD	CB1-6	Wuzhishan	257	43121543	93964	0.154462	-1.8678
3 hr-5 hr pH decline	7.64307e-40	ASD	LC03A	Luchuan	94219	42815955	93964	57.0318	4.04361
3 hr-5 hr pH decline	7.64307e-40	ASD	GLGS25	Gaoligongshan	94219	40338703	93964	60.5342	4.10321
3 hr-5 hr pH decline	7.64307e-40	ASD	SAMN09930401	Erhualian	94219	43067259	93964	56.699	4.03776
3 hr-5 hr pH decline	7.64307e-40	EUC	SAMEA7059299	Yorkshire	94219	32233742	93964	75.7551	4.32751
3 hr-5 hr pH decline	7.64307e-40	ASD	MGZ10	Guanzhuanghua	255	36275877	93964	0.182182	-1.70275
3 hr-5 hr pH decline	7.64307e-40	EUD	PI21M21	Pietrain	255	33450958	93964	0.197568	-1.62167
3 hr-5 hr pH decline	7.64307e-40	ASW	PS-76	Shanxi	94219	39995711	93964	61.0533	4.11175
3 hr-5 hr pH decline	7.64307e-40	ASW	PS-88	Zhejiang	94219	45763662	93964	53.3583	3.97703
3 hr-5 hr pH decline	7.64307e-40	ASD	YDH7	Yuedonghei	94219	37188139	93964	65.6626	4.18453
3 hr-5 hr pH decline	7.64307e-40	ASW	PS-71	Neimanggu	94219	36427000	93964	67.0346	4.20521
3 hr-5 hr pH decline	7.64307e-40	EUC	12-110308	Yorkshire	255	31067525	93964	0.212725	-1.54776
3 hr-5 hr pH decline	7.64307e-40	ASD	SB19	Saba	94221	36834659	93964	66.2942	4.1941
3 hr-5 hr pH decline	7.64307e-40	ASxEU	Danao-71-3_H7HHNCCXY_L4	Cross_Duroc_Diannanxiaoer	94219	35023291	93964	69.7213	4.24451
3 hr-5 hr pH decline	7.64307e-40	ASW	SAMN04366613	Northeast_China	255	37851622	93964	0.174598	-1.74527
3 hr-5 hr pH decline	7.64307e-40	ASW	WB20M01	Japan	255	36895091	93964	0.179125	-1.71967
3 hr-5 hr pH decline	7.64307e-40	ASD	SAMN03160633	Jeju_black	255	37318926	93964	0.17709	-1.73109
3 hr-5 hr pH decline	7.64307e-40	ASD	WZS33	Wuzhishan	257	43225779	93964	0.15409	-1.87022
3 hr-5 hr pH decline	7.64307e-40	ASD	MBH28A	Minbeihua	94219	41038371	93964	59.5021	4.08601
3 hr-5 hr pH decline	7.64307e-40	ASD	PTH28	Putianhei	94221	38453913	93964	63.5026	4.15108
3 hr-5 hr pH decline	7.64307e-40	ASW	norkorea04	Korea	255	38644413	93964	0.171016	-1.766
3 hr-5 hr pH decline	7.64307e-40	ASW	CB11-5	Zhejiang	94221	39318935	93964	62.1055	4.12883
3 hr-5 hr pH decline	7.64307e-40	ASD	YDH21	Yuedonghei	94221	34897801	93964	69.9735	4.24812
3 hr-5 hr pH decline	7.64307e-40	ASD	Baoshan-4	Baoshan	94219	44820687	93964	54.4809	3.99785
3 hr-5 hr pH decline	7.64307e-40	ASD	TC21	Tunchang	94219	40616019	93964	60.1209	4.09636
3 hr-5 hr pH decline	7.64307e-40	ASD	PS-93	Tongcheng	94221	44545765	93964	54.8183	4.00402
3 hr-5 hr pH decline	7.64307e-40	ASD	YDH25	Yuedonghei	116369	35067763	93964	86.003	4.45438
3 hr-5 hr pH decline	7.64307e-40	EUD	yucatan12	Yucatan	94219	34211133	93964	71.3765	4.26797
3 hr-5 hr pH decline	7.64307e-40	ASW	norkorea05	Korea	255	38672503	93964	0.170892	-1.76672
3 hr-5 hr pH decline	7.64307e-40	ASW	PS-07	South_China	412	44886557	93964	0.237884	-1.43597
3 hr-5 hr pH decline	7.64307e-40	EUC	SAMEA6798261	Yorkshire	93964	35333620	93964	68.922	4.23297
3 hr-5 hr pH decline	7.64307e-40	ASD	CB9-5	Laiwu	94221	39551421	93964	61.7405	4.12294
3 hr-5 hr pH decline	7.64307e-40	ASD	SAMN06603369	Meishan	94219	38935677	93964	62.7155	4.13861
3 hr-5 hr pH decline	7.64307e-40	ASD	MGZ23A	Guanzhuanghua	94219	40962380	93964	59.6125	4.08787
3 hr-5 hr pH decline	7.64307e-40	ASD	PTH08	Putianhei	255	39610958	93964	0.166843	-1.7907
3 hr-5 hr pH decline	7.64307e-40	ASW	PS-84	Yunnan	257	37704628	93964	0.176654	-1.73356
3 hr-5 hr pH decline	7.64307e-40	EUC	landrace01	Landrace	255	31633197	93964	0.208921	-1.5658
3 hr-5 hr pH decline	7.64307e-40	ASD	LL10A	Longlin	93964	42525226	93964	57.2663	4.04771
3 hr-5 hr pH decline	7.64307e-40	EUC	Y0972	Yorkshire	240	36240125	93964	0.171635	-1.76239
3 hr-5 hr pH decline	7.64307e-40	ASD	CB21-3	Tibet	255	37426594	93964	0.176581	-1.73398
3 hr-5 hr pH decline	7.64307e-40	EUC	duroc13	Duroc	93964	29940044	93964	81.338	4.39861
3 hr-5 hr pH decline	7.64307e-40	ASD	CB21-6	Tibet	255	40364248	93964	0.16373	-1.80954
3 hr-5 hr pH decline	7.64307e-40	ASW	PS-101	Shanxi	255	39377468	93964	0.167833	-1.78479
3 hr-5 hr pH decline	7.64307e-40	ASD	DNXE22	Diannanxiaoer	94219	40585850	93964	60.1656	4.0971
3 hr-5 hr pH decline	7.64307e-40	ASD	GLGS21	Gaoligongshan	94219	43999303	93964	55.4979	4.01635
3 hr-5 hr pH decline	7.64307e-40	ASD	LT8	Lantang	255	41466569	93964	0.159377	-1.83648
3 hr-5 hr pH decline	7.64307e-40	ASW	PS-106	Fujian	255	42576086	93964	0.155224	-1.86289
3 hr-5 hr pH decline	7.64307e-40	ASD	DA03	Ding_an	94219	42118910	93964	57.9756	4.06002
3 hr-5 hr pH decline	7.64307e-40	ASD	CB4-5	Tibet_SiChuan	94221	40510911	93964	60.2781	4.09897
3 hr-5 hr pH decline	7.64307e-40	EUD	SAMN03566757	Berkshire	94219	28322874	93964	86.2155	4.45685
3 hr-5 hr pH decline	7.64307e-40	ASxEU	Danao-70-4_H7HHNCCXY_L7	Cross_Duroc_Diannanxiaoer	93964	32612165	93964	74.6734	4.31312
3 hr-5 hr pH decline	7.64307e-40	EUD	CM01F17	Chato_Murciano	255	32764772	93964	0.201705	-1.60095
3 hr-5 hr pH decline	7.64307e-40	ASW	SAMN06563372	Aisia	94219	39440517	93964	61.9128	4.12573
3 hr-5 hr pH decline	7.64307e-40	ASD	CB5-6	Tibet_GanSu	94219	46804306	93964	52.1719	3.95454
3 hr-5 hr pH decline	7.64307e-40	EUD	pietrain01	Pietrain	255	36025949	93964	0.183446	-1.69583
3 hr-5 hr pH decline	7.64307e-40	ASD	DNXE27	Diannanxiaoer	94221	43385838	93964	56.2839	4.03041
3 hr-5 hr pH decline	7.64307e-40	ASD	BS11	Baoshan	255	37505198	93964	0.176211	-1.73607
3 hr-5 hr pH decline	7.64307e-40	EUC	LW_3006	Yorkshire	255	33061007	93964	0.199898	-1.60995
3 hr-5 hr pH decline	7.64307e-40	EUC	F0715	Yorkshire	255	32856349	93964	0.201143	-1.60374
3 hr-5 hr pH decline	7.64307e-40	ASD	Baoshan-3	Baoshan	94221	44416066	93964	54.9784	4.00694
3 hr-5 hr pH decline	7.64307e-40	ASD	SAMN06560373	Diannanxiaoer	94219	42213283	93964	57.846	4.05778
3 hr-5 hr pH decline	7.64307e-40	ASD	CB7-1	Min	94219	41938029	93964	58.2257	4.06433
3 hr-5 hr pH decline	7.64307e-40	ASD	Jinhua-1	Jinhua	94219	38300281	93964	63.756	4.15506
3 hr-5 hr pH decline	7.64307e-40	EUC	PN71302850	Yorkshire	255	29670308	93964	0.222742	-1.50174
3 hr-5 hr pH decline	7.64307e-40	ASD	YDH22	Yuedonghei	94219	40279758	93964	60.6228	4.10467
3 hr-5 hr pH decline	7.64307e-40	EUC	largew04	Yorkshire	255	26926813	93964	0.245437	-1.40472
3 hr-5 hr pH decline	7.64307e-40	ASD	CB7-3	Min	94219	41788073	93964	58.4346	4.06791
3 hr-5 hr pH decline	7.64307e-40	ASW	PS-63	Hunan	255	41196784	93964	0.160421	-1.82995
3 hr-5 hr pH decline	7.64307e-40	EUC	12-151806	Yorkshire	255	33615281	93964	0.196602	-1.62657
3 hr-5 hr pH decline	7.64307e-40	ASD	CB9-4	Laiwu	94219	40507443	93964	60.282	4.09903
3 hr-5 hr pH decline	7.64307e-40	ASD	SAMN03160621	Korean_native	255	33857463	93964	0.195196	-1.63375
3 hr-5 hr pH decline	7.64307e-40	ASxEU	Danao-DL872-1_H7HHNCCXY_L1	Cross_Duroc_Diannanxiaoer	93964	34659529	93964	70.2624	4.25224
3 hr-5 hr pH decline	7.64307e-40	EUD	pietrain11	Pietrain	94219	30144930	93964	81.0044	4.3945
3 hr-5 hr pH decline	7.64307e-40	ASD	PTH19	Putianhei	94221	35135420	93964	69.5003	4.24133
3 hr-5 hr pH decline	7.64307e-40	ASD	WS01U03	Wannan	94219	39984492	93964	61.0704	4.11203
3 hr-5 hr pH decline	7.64307e-40	ASD	Bamei-5	Bamei	255	34833909	93964	0.189724	-1.66219
3 hr-5 hr pH decline	7.64307e-40	ASD	SAMN03160623	Korean_native	255	32534917	93964	0.20313	-1.59391
3 hr-5 hr pH decline	7.64307e-40	EUC	LW_3002	Yorkshire	157	29767906	93964	0.13669	-1.99004
3 hr-5 hr pH decline	7.64307e-40	ASD	CB10-12	Erhualian	94219	42297081	93964	57.7314	4.0558
3 hr-5 hr pH decline	7.64307e-40	ASD	SAMN09930400	Erhualian	94219	39921415	93964	61.1669	4.11361
3 hr-5 hr pH decline	7.64307e-40	ASD	SB15	Saba	255	38587022	93964	0.171271	-1.76451
3 hr-5 hr pH decline	7.64307e-40	EUD	SAMN12229116	Pietrain	94219	34702911	93964	70.365	4.2537
3 hr-5 hr pH decline	7.64307e-40	ASD	DHB22	Dahuabai	255	44720326	93964	0.147781	-1.91202
3 hr-5 hr pH decline	7.64307e-40	ASD	DHB5	Dahuabai	94219	45910696	93964	53.1874	3.97382
3 hr-5 hr pH decline	7.64307e-40	ASD	JI01U10	Jinhua	255	41691372	93964	0.158518	-1.84189
3 hr-5 hr pH decline	7.64307e-40	ASD	CB2-6	Tibet	94221	41210966	93964	59.2542	4.08184
3 hr-5 hr pH decline	7.64307e-40	ASD	SAMN14331817	Chinese_mini	255	41163945	93964	0.160549	-1.82916
3 hr-5 hr pH decline	7.64307e-40	ASD	SB29	Saba	94219	43138261	93964	56.6057	4.03611
3 hr-5 hr pH decline	7.64307e-40	ASD	BMX5	Bamaxiang	255	42461933	93964	0.155641	-1.8602
3 hr-5 hr pH decline	7.64307e-40	ASD	MH8	Meihua	94219	40133857	93964	60.8432	4.1083
3 hr-5 hr pH decline	7.64307e-40	ASxEU	Danao-71-2_H7HHNCCXY_L4	Cross_Duroc_Diannanxiaoer	255	39932446	93964	0.1655	-1.79878
3 hr-5 hr pH decline	7.64307e-40	ASD	MS20M05	Meishan	255	41322034	93964	0.159935	-1.83299
3 hr-5 hr pH decline	7.64307e-40	EUC	1051	Yorkshire	255	31278072	93964	0.211293	-1.55451
3 hr-5 hr pH decline	7.64307e-40	ASD	PTH30	Putianhei	94219	37690801	93964	64.7869	4.1711
3 hr-5 hr pH decline	7.64307e-40	EUD	SAMN03566759	Berkshire	93964	26828758	93964	90.7706	4.50834
3 hr-5 hr pH decline	7.64307e-40	EUW	WB26M09	Switzerland	93964	20770936	93964	117.244	4.76425
3 hr-5 hr pH decline	7.64307e-40	EUC	SAMN07776909	Composite	255	29933048	93964	0.220787	-1.51056
3 hr-5 hr pH decline	7.64307e-40	EUD	pietrain08	Pietrain	94219	35188435	93964	69.3941	4.2398
3 hr-5 hr pH decline	7.64307e-40	ASD	MS21M08	Meishan	94219	35660466	93964	68.4756	4.22648
3 hr-5 hr pH decline	7.64307e-40	ASD	Neijiang-5	Neijiang	94219	41940540	93964	58.2222	4.06427
3 hr-5 hr pH decline	7.64307e-40	ASD	SAMN14331813	Chinese_mini	255	40101824	93964	0.164801	-1.80302
3 hr-5 hr pH decline	7.64307e-40	ASD	CB10-11	Erhualian	94219	42579861	93964	57.348	4.04914
3 hr-5 hr pH decline	7.64307e-40	ASD	Neijiang-3	Neijiang	255	37768912	93964	0.174981	-1.74308
3 hr-5 hr pH decline	7.64307e-40	ASD	SAMN03160622	Korean_native	255	31886658	93964	0.20726	-1.57378
3 hr-5 hr pH decline	7.64307e-40	ASD	MS21M07	Meishan	94221	33603499	93964	72.6687	4.28591
3 hr-5 hr pH decline	7.64307e-40	ASD	TC05	Tunchang	94219	42721234	93964	57.1582	4.04582
3 hr-5 hr pH decline	7.64307e-40	ASD	XE03	Liangguangxiaoerhua	255	43427681	93964	0.15218	-1.88269
3 hr-5 hr pH decline	7.64307e-40	ASD	wannan01	Wannan_Black	94221	42617904	93964	57.298	4.04827
3 hr-5 hr pH decline	7.64307e-40	ASW	PS-79	Sichuan	94219	40115486	93964	60.871	4.10876
3 hr-5 hr pH decline	7.64307e-40	ASD	SAMN06603321	Meishan	94219	38306475	93964	63.7456	4.1549
3 hr-5 hr pH decline	7.64307e-40	ASW	norkorea09	Korea	255	34708221	93964	0.190411	-1.65857
3 hr-5 hr pH decline	7.64307e-40	EUD	MW01F29	Middle_White	255	31255869	93964	0.211443	-1.5538
3 hr-5 hr pH decline	7.64307e-40	ASD	CB8-5	Bamaxiang	94219	44651183	93964	54.6877	4.00164
3 hr-5 hr pH decline	7.64307e-40	EUC	SAMEA7059267	Yorkshire	255	33344543	93964	0.198198	-1.61849
3 hr-5 hr pH decline	7.64307e-40	EUC	12-248902	Yorkshire	255	34415025	93964	0.192033	-1.65009
3 hr-5 hr pH decline	7.64307e-40	ASD	CB4-1	Tibet_SiChuan	94219	38836417	93964	62.8758	4.14116
3 hr-5 hr pH decline	7.64307e-40	EUD	yucatan06	Yucatan	255	27202366	93964	0.24295	-1.4149
3 hr-5 hr pH decline	7.64307e-40	ASD	Bamei-4	Bamei	255	40825965	93964	0.161878	-1.82091
3 hr-5 hr pH decline	7.64307e-40	ASD	DHB33	Dahuabai	255	42915249	93964	0.153997	-1.87082
3 hr-5 hr pH decline	7.64307e-40	ASD	CB7-4	Min	94219	43256581	93964	56.4509	4.03337
3 hr-5 hr pH decline	7.64307e-40	ASD	MGZ31	Guanzhuanghua	93964	38717658	93964	62.898	4.14151
3 hr-5 hr pH decline	7.64307e-40	ASD	wannan02	Wannan_Black	94221	39761045	93964	61.415	4.11765
3 hr-5 hr pH decline	7.64307e-40	ASD	LC07A	Luchuan	255	41149677	93964	0.160605	-1.82881
3 hr-5 hr pH decline	7.64307e-40	ASD	LSP01U16	Leping_spotted	255	40152951	93964	0.164591	-1.80429
3 hr-5 hr pH decline	7.64307e-40	ASD	HZ02	Huai	255	39033706	93964	0.169311	-1.77602
3 hr-5 hr pH decline	7.64307e-40	ASD	DB10	Debao	94219	44622963	93964	54.7223	4.00227
3 hr-5 hr pH decline	7.64307e-40	ASD	CB12-2	Luchuan	255	44974611	93964	0.146946	-1.91769
3 hr-5 hr pH decline	7.64307e-40	ASD	XE27	Liangguangxiaoerhua	94219	39293645	93964	62.1442	4.12946
3 hr-5 hr pH decline	7.64307e-40	EUC	duroc21	Duroc	93964	26492987	93964	91.921	4.52093
3 hr-5 hr pH decline	7.64307e-40	ASD	XE32	Liangguangxiaoerhua	94219	43001748	93964	56.7854	4.03928
3 hr-5 hr pH decline	7.64307e-40	ASW	PS-72	Neimanggu	255	40084770	93964	0.164871	-1.80259
3 hr-5 hr pH decline	7.64307e-40	ASD	rongchang03	Rongchang	255	44523134	93964	0.148436	-1.9076
3 hr-5 hr pH decline	7.64307e-40	ASD	rongchang02	Rongchang	94219	37316269	93964	65.4372	4.18109
3 hr-5 hr pH decline	7.64307e-40	EUC	SAMEA6798262	Yorkshire	255	34336904	93964	0.19247	-1.64781
3 hr-5 hr pH decline	7.64307e-40	EUC	SAMN09905714	Yorkshire	94219	40288844	93964	60.6091	4.10445
3 hr-5 hr pH decline	7.64307e-40	EUC	SAMN09905704	Yorkshire	94219	36783135	93964	66.3856	4.19548
3 hr-5 hr pH decline	7.64307e-40	EUD	yucatan07	Yucatan	255	27490295	93964	0.240406	-1.42543
3 hr-5 hr pH decline	7.64307e-40	ASxEU	Danao-74-2_H7HHNCCXY_L4	Cross_Duroc_Diannanxiaoer	255	37816750	93964	0.174759	-1.74435
3 hr-5 hr pH decline	7.64307e-40	EUD	SSC159	Pietrain	94219	30014215	93964	81.3571	4.39885
3 hr-5 hr pH decline	7.64307e-40	ASD	meishan500	Meishan	94219	35619708	93964	68.5539	4.22762
3 hr-5 hr pH decline	7.64307e-40	ASD	YDH11	Yuedonghei	94221	37232116	93964	65.5865	4.18337
3 hr-5 hr pH decline	7.64307e-40	ASD	YDH18	Yuedonghei	94219	44985468	93964	54.2813	3.99418
3 hr-5 hr pH decline	7.64307e-40	ASD	YDH4	Yuedonghei	255	33652550	93964	0.196384	-1.62768
3 hr-5 hr pH decline	7.64307e-40	EUD	SSC163	Schweizer_Edelschwein	94219	35674970	93964	68.4477	4.22607
3 hr-5 hr pH decline	7.64307e-40	ASW	PS-60	Hubei	94219	39524160	93964	61.7817	4.12361
3 hr-5 hr pH decline	7.64307e-40	ASD	SAMN06562589	Meishan	94219	35873704	93964	68.0685	4.22052
3 hr-5 hr pH decline	7.64307e-40	ASD	rongchang04	Rongchang	257	38917203	93964	0.17115	-1.76522
3 hr-5 hr pH decline	7.64307e-40	EUC	SAMN09689578	Composite	94219	36189700	93964	67.4742	4.21175
3 hr-5 hr pH decline	7.64307e-40	ASD	CB12-5	Luchuan	94219	43548873	93964	56.072	4.02664
3 hr-5 hr pH decline	7.64307e-40	ASD	MBH26	Minbeihua	94219	39170667	93964	62.3393	4.13259
3 hr-5 hr pH decline	7.64307e-40	ASW	PS-83	Yunnan	257	39456912	93964	0.168808	-1.77899
3 hr-5 hr pH decline	7.64307e-40	ASD	CB1-1	Wuzhishan	255	48103107	93964	0.137389	-1.98494
3 hr-5 hr pH decline	7.64307e-40	ASD	PTH20	Putianhei	94219	42123299	93964	57.9696	4.05992
3 hr-5 hr pH decline	7.64307e-40	ASD	CB23-6	Tibet_SiChuan	257	39792740	93964	0.167384	-1.78747
3 hr-5 hr pH decline	7.64307e-40	ASD	CB21-5	Tibet	94219	37475313	93964	65.1595	4.17684
3 hr-5 hr pH decline	7.64307e-40	EUC	largew01	Yorkshire	255	36018085	93964	0.183486	-1.69561
3 hr-5 hr pH decline	7.64307e-40	ASD	CB22-5	Tibet_YunNan	257	38067847	93964	0.174968	-1.74315
3 hr-5 hr pH decline	7.64307e-40	ASD	CB22-3	Tibet_YunNan	255	37608219	93964	0.175728	-1.73882
3 hr-5 hr pH decline	7.64307e-40	ASD	WZS23	Wuzhishan	255	41706294	93964	0.158461	-1.84225
3 hr-5 hr pH decline	7.64307e-40	ASD	MGZ21A	Guanzhuanghua	255	43497508	93964	0.151936	-1.8843
3 hr-5 hr pH decline	7.64307e-40	EUC	12-272206	Yorkshire	93964	34260822	93964	71.0801	4.26381
3 hr-5 hr pH decline	7.64307e-40	ASD	GLGS4	Gaoligongshan	94221	40509816	93964	60.2798	4.099
3 hr-5 hr pH decline	7.64307e-40	ASD	SAMN16550667	Min	94219	42053995	93964	58.0651	4.06157
3 hr-5 hr pH decline	7.64307e-40	ASD	GLGS13	Gaoligongshan	94219	36949987	93964	66.0858	4.19095
3 hr-5 hr pH decline	7.64307e-40	ASD	LL11A	Longlin	94219	39809215	93964	61.3393	4.11642
3 hr-5 hr pH decline	7.64307e-40	ASD	GLGS9	Gaoligongshan	255	35780187	93964	0.184706	-1.68899
3 hr-5 hr pH decline	7.64307e-40	ASD	LC01	Luchuan	94219	42727261	93964	57.1502	4.04568
3 hr-5 hr pH decline	7.64307e-40	ASD	Jinhua-6	Jinhua	94219	36227361	93964	67.4041	4.21071
3 hr-5 hr pH decline	7.64307e-40	ASD	GZH19	Guizhonghua	94219	40732943	93964	59.9483	4.09348
3 hr-5 hr pH decline	7.64307e-40	EUC	SAMN07776261	Composite	93964	34825603	93964	69.9273	4.24746
3 hr-5 hr pH decline	7.64307e-40	ASD	SAMN14331809	Chinese_mini	255	38059808	93964	0.173643	-1.75075
3 hr-5 hr pH decline	7.64307e-40	ASxEU	Danao-800-4_H7HHNCCXY_L4	Cross_Duroc_Diannanxiaoer	2	34276493	93964	0.00151223	-6.49417
3 hr-5 hr pH decline	7.64307e-40	EUC	12-260300	Yorkshire	255	35458467	93964	0.186382	-1.67996
3 hr-5 hr pH decline	7.64307e-40	ASD	SAMN14331808	Chinese_mini	255	42410405	93964	0.15583	-1.85899
3 hr-5 hr pH decline	7.64307e-40	ASD	PS-55	HaiNan	94219	39643352	93964	61.596	4.1206
3 hr-5 hr pH decline	7.64307e-40	ASD	MS21M14	Meishan	94221	41682655	93964	58.5837	4.07046
3 hr-5 hr pH decline	7.64307e-40	ASD	SB21	Saba	94221	38180448	93964	63.9574	4.15822
3 hr-5 hr pH decline	7.64307e-40	EUC	duroc6	Duroc	255	35341941	93964	0.186997	-1.67666
3 hr-5 hr pH decline	7.64307e-40	EUD	yucatan05	Yucatan	255	26647047	93964	0.248013	-1.39427
3 hr-5 hr pH decline	7.64307e-40	EUC	FY6051	Yorkshire	94219	36675669	93964	66.5801	4.19841
3 hr-5 hr pH decline	7.64307e-40	ASD	CB1-5	Wuzhishan	255	43868477	93964	0.150651	-1.89279
3 hr-5 hr pH decline	7.64307e-40	ASD	CB7-2	Min	94219	43106939	93964	56.6468	4.03684
3 hr-5 hr pH decline	7.64307e-40	EUD	pietrain03	Pietrain	94219	35252616	93964	69.2678	4.23798
3 hr-5 hr pH decline	7.64307e-40	ASD	PS-57	HaiNan	255	39242819	93964	0.168409	-1.78136
3 hr-5 hr pH decline	7.64307e-40	ASD	Neijiang-4	Neijiang	94219	41926406	93964	58.2418	4.0646
3 hr-5 hr pH decline	7.64307e-40	ASD	DNXE3	Diannanxiaoer	94219	37743109	93964	64.6971	4.16972
3 hr-5 hr pH decline	7.64307e-40	ASD	HZ30A	Huai	94221	46028941	93964	53.0519	3.97127
3 hr-5 hr pH decline	7.64307e-40	EUC	11-146206	Yorkshire	255	34874097	93964	0.189505	-1.66334
3 hr-5 hr pH decline	7.64307e-40	ASD	F090	Erhualian	94378	43836986	93964	55.7974	4.02173
3 hr-5 hr pH decline	7.64307e-40	ASD	CB4-3	Tibet_SiChuan	94219	44013811	93964	55.4797	4.01602
3 hr-5 hr pH decline	7.64307e-40	EUD	yucatan03	Yucatan	255	30987539	93964	0.213274	-1.54518
3 hr-5 hr pH decline	7.64307e-40	ASD	CB5-5	Tibet_GanSu	94219	43569124	93964	56.0459	4.02617
3 hr-5 hr pH decline	7.64307e-40	EUC	duroc19	Duroc	93964	19375105	93964	125.69	4.83382
3 hr-5 hr pH decline	7.64307e-40	ASD	SAMN02953814	Wuzhishan	94221	40805539	93964	59.8429	4.09172
3 hr-5 hr pH decline	7.64307e-40	EUD	SSC160	Pietrain	94219	34611643	93964	70.5506	4.25633
3 hr-5 hr pH decline	7.64307e-40	EUC	12-292402	Yorkshire	255	34587046	93964	0.191078	-1.65507
3 hr-5 hr pH decline	7.64307e-40	ASxEU	Danao-DL871-5_H7HHNCCXY_L1	Cross_Duroc_Diannanxiaoer	93964	39704468	93964	61.3347	4.11635
3 hr-5 hr pH decline	7.64307e-40	ASD	MH16	Meihua	255	38923914	93964	0.169788	-1.7732
3 hr-5 hr pH decline	7.64307e-40	ASD	GLGS12	Gaoligongshan	94219	41224115	93964	59.234	4.0815
3 hr-5 hr pH decline	7.64307e-40	ASD	CB22-2	Tibet_YunNan	94219	41817685	93964	58.3933	4.0672
3 hr-5 hr pH decline	7.64307e-40	ASD	SAMN09930392	Erhualian	94219	42272635	93964	57.7648	4.05638
3 hr-5 hr pH decline	7.64307e-40	ASD	WZS21	Wuzhishan	255	42979053	93964	0.153769	-1.87231
3 hr-5 hr pH decline	7.64307e-40	ASD	TC24	Tunchang	94219	38608363	93964	63.2472	4.14705
3 hr-5 hr pH decline	7.64307e-40	ASD	Jinhua-4	Jinhua	94219	41523403	93964	58.8071	4.07426
3 hr-5 hr pH decline	7.64307e-40	ASD	LC29	Luchuan	94219	45367355	93964	53.8244	3.98573
3 hr-5 hr pH decline	7.64307e-40	ASD	GZH24	Guizhonghua	255	36346210	93964	0.18183	-1.70468
3 hr-5 hr pH decline	7.64307e-40	ASD	F96	Vietnam	94219	41496106	93964	58.8458	4.07492
3 hr-5 hr pH decline	7.64307e-40	EUD	HA20U01	Hampshire	255	32369336	93964	0.204169	-1.58881
3 hr-5 hr pH decline	7.64307e-40	ASD	F44	Vietnam	255	42252310	93964	0.156413	-1.85525
3 hr-5 hr pH decline	7.64307e-40	ASW	CB11-3	South_China	257	41003164	93964	0.162443	-1.81743
3 hr-5 hr pH decline	7.64307e-40	ASD	DB08	Debao	94219	43453218	93964	56.1954	4.02883
3 hr-5 hr pH decline	7.64307e-40	ASD	CB8-2	Bamaxiang	94219	47074347	93964	51.8726	3.94879
3 hr-5 hr pH decline	7.64307e-40	EUC	SAMEA7059289	Yorkshire	255	35983132	93964	0.183665	-1.69464
3 hr-5 hr pH decline	7.64307e-40	ASD	TC25	Tunchang	94219	38147418	93964	64.0114	4.15906
3 hr-5 hr pH decline	7.64307e-40	ASD	DB11	Debao	94219	39829390	93964	61.3083	4.11591
3 hr-5 hr pH decline	7.64307e-40	ASD	SAMN12229131	Meishan	94219	41880300	93964	58.306	4.0657
3 hr-5 hr pH decline	7.64307e-40	ASD	SAMN14331804	Chinese_mini	255	41414957	93964	0.159576	-1.83524
3 hr-5 hr pH decline	7.64307e-40	ASD	Neijiang-1	Neijiang	255	41823479	93964	0.158017	-1.84505
3 hr-5 hr pH decline	7.64307e-40	ASD	SAMN09930396	Erhualian	94378	41495336	93964	58.9462	4.07662
3 hr-5 hr pH decline	7.64307e-40	ASD	BS17	Baoshan	94219	41400996	93964	58.981	4.07721
3 hr-5 hr pH decline	7.64307e-40	ASD	Neijiang-2	Neijiang	94221	41698617	93964	58.5612	4.07007
3 hr-5 hr pH decline	7.64307e-40	EUD	HA20U02	Hampshire	255	28338141	93964	0.233213	-1.4558
3 hr-5 hr pH decline	7.64307e-40	ASD	MH7	Meihua	94219	41659401	93964	58.6151	4.07099
3 hr-5 hr pH decline	7.64307e-40	ASD	XE34	Liangguangxiaoerhua	94219	39873329	93964	61.2407	4.11481
3 hr-5 hr pH decline	7.64307e-40	ASD	MBH29A	Minbeihua	94219	40880407	93964	59.7321	4.08987
3 hr-5 hr pH decline	7.64307e-40	ASW	CB11-4	South_China	94221	42281810	93964	57.7535	4.05618
3 hr-5 hr pH decline	7.64307e-40	ASD	LT16	Lantang	255	39311155	93964	0.168116	-1.7831
3 hr-5 hr pH decline	7.64307e-40	ASD	DNXE14	Diannanxiaoer	257	41273155	93964	0.16138	-1.82399
3 hr-5 hr pH decline	7.64307e-40	ASD	MH19	Meihua	255	36236158	93964	0.182382	-1.70165
3 hr-5 hr pH decline	7.64307e-40	ASD	TC18	Tunchang	94219	41551389	93964	58.7675	4.07359
3 hr-5 hr pH decline	7.64307e-40	ASD	LT10	Lantang	255	45696703	93964	0.144624	-1.93362
3 hr-5 hr pH decline	7.64307e-40	ASD	SAMN06579320	Meishan	94219	40018048	93964	61.0192	4.11119
3 hr-5 hr pH decline	7.64307e-40	EUC	SAMN09703962	Composite	2	31696218	93964	0.00163534	-6.41591
3 hr-5 hr pH decline	7.64307e-40	EUD	yucatan08	Yucatan	94219	28207044	93964	86.5695	4.46095
3 hr-5 hr pH decline	7.64307e-40	ASD	CB12-6	Luchuan	94221	43499366	93964	56.137	4.02779
3 hr-5 hr pH decline	7.64307e-40	ASD	SAMN06562956	Meishan	94219	42796431	93964	57.0578	4.04407
3 hr-5 hr pH decline	7.64307e-40	EUC	SAMEA7059282	Yorkshire	255	34074224	93964	0.193954	-1.64014
3 hr-5 hr pH decline	7.64307e-40	ASD	MBH23	Minbeihua	94219	33462134	93964	72.9742	4.29011
3 hr-5 hr pH decline	7.64307e-40	ASD	WZS17	Wuzhishan	94219	44198941	93964	55.2473	4.01182
3 hr-5 hr pH decline	7.64307e-40	EUC	SAMN09689202	Composite	255	35482697	93964	0.186255	-1.68064
3 hr-5 hr pH decline	7.64307e-40	ASD	LT25	Lantang	255	37218770	93964	0.177567	-1.72841
3 hr-5 hr pH decline	7.64307e-40	ASD	DHB10	Dahuabai	255	39362677	93964	0.167896	-1.78441
3 hr-5 hr pH decline	7.64307e-40	ASD	Jinhua-2	Jinhua	94219	38732005	93964	63.0453	4.14385
3 hr-5 hr pH decline	7.64307e-40	ASD	DHB27	Dahuabai	255	44911849	93964	0.147151	-1.9163
3 hr-5 hr pH decline	7.64307e-40	ASD	LC27	Luchuan	94221	41183975	93964	59.293	4.08249
3 hr-5 hr pH decline	7.64307e-40	ASD	HZ05	Huai	257	43328175	93964	0.153726	-1.87258
3 hr-5 hr pH decline	7.64307e-40	ASD	LC05	Luchuan	94219	42402426	93964	57.588	4.05331
3 hr-5 hr pH decline	7.64307e-40	ASD	LL15A	Longlin	255	41718529	93964	0.158415	-1.84254
3 hr-5 hr pH decline	7.64307e-40	ASD	DNXE17	Diannanxiaoer	94219	36370079	93964	67.1396	4.20677
3 hr-5 hr pH decline	7.64307e-40	ASD	HZ23A	Huai	94221	42303302	93964	57.7242	4.05568
3 hr-5 hr pH decline	7.64307e-40	ASW	PS-65	Hunan	94219	39813366	93964	61.3329	4.11632
3 hr-5 hr pH decline	7.64307e-40	ASW	PS-62	Hubei	94219	44237670	93964	55.1989	4.01094
3 hr-5 hr pH decline	7.64307e-40	EUC	SAMN05791687	White_composite	255	29508110	93964	0.223966	-1.49626
3 hr-5 hr pH decline	7.64307e-40	ASD	CB21-1	Tibet	94219	37505497	93964	65.107	4.17603
3 hr-5 hr pH decline	7.64307e-40	ASD	SAMN04366607	Min	255	37164448	93964	0.177827	-1.72695
3 hr-5 hr pH decline	7.64307e-40	EUW	SSC052	Switzerland	2	31524669	93964	0.00164423	-6.41048
3 hr-5 hr pH decline	7.64307e-40	ASW	norkorea07	Korea	94219	38320486	93964	63.7223	4.15454
3 hr-5 hr pH decline	7.64307e-40	EUC	13-129500	Yorkshire	255	29381278	93964	0.224933	-1.49195
3 hr-5 hr pH decline	7.64307e-40	EUC	largew09	Yorkshire	255	36382040	93964	0.181651	-1.70567
3 hr-5 hr pH decline	7.64307e-40	ASD	SAMN04366608	Min	94219	37955193	93964	64.3356	4.16411
3 hr-5 hr pH decline	7.64307e-40	ASD	SAMN14331802	Chinese_mini	255	43255924	93964	0.152784	-1.87873
3 hr-5 hr pH decline	7.64307e-40	ASD	MGZ09	Guanzhuanghua	94219	42708135	93964	57.1758	4.04613
3 hr-5 hr pH decline	7.64307e-40	EUC	SAMEA7059287	Yorkshire	255	34391202	93964	0.192166	-1.64939
3 hr-5 hr pH decline	7.64307e-40	ASD	GZH3	Guizhonghua	94219	41388700	93964	58.9985	4.07751
3 hr-5 hr pH decline	7.64307e-40	ASW	PS-61	Hubei	255	39918906	93964	0.165556	-1.79844
3 hr-5 hr pH decline	7.64307e-40	ASD	TC30	Tunchang	255	40243995	93964	0.164219	-1.80655
3 hr-5 hr pH decline	7.64307e-40	ASD	LL06	Longlin	94219	44677792	93964	54.6551	4.00104
3 hr-5 hr pH decline	7.64307e-40	ASD	WZS24	Wuzhishan	255	42677180	93964	0.154856	-1.86526
3 hr-5 hr pH decline	7.64307e-40	ASD	CB22-1	Tibet_YunNan	255	39692850	93964	0.166499	-1.79276
3 hr-5 hr pH decline	7.64307e-40	EUC	SAMN09689570	Composite	255	32828362	93964	0.201315	-1.60289
3 hr-5 hr pH decline	7.64307e-40	ASD	SAMN14331811	Chinese_mini	255	41165032	93964	0.160545	-1.82918
3 hr-5 hr pH decline	7.64307e-40	ASxEU	DaNaoD1141-2_H33YTCCXY_L7	Cross_Duroc_Diannanxiaoer	94219	38012140	93964	64.2392	4.16261
3 hr-5 hr pH decline	7.64307e-40	ASxEU	Danao-DL872-2_H7HHNCCXY_L1	Cross_Duroc_Diannanxiaoer	94219	32166457	93964	75.9136	4.3296
3 hr-5 hr pH decline	7.64307e-40	ASxEU	Danao-DL872-6_H7HHNCCXY_L1	Cross_Duroc_Diannanxiaoer	94219	38260132	93964	63.8229	4.15611
3 hr-5 hr pH decline	7.64307e-40	ASD	WZS10A	Wuzhishan	94219	43151654	93964	56.5881	4.0358
3 hr-5 hr pH decline	7.64307e-40	ASD	XE10A	Liangguangxiaoerhua	255	42429339	93964	0.155761	-1.85943
3 hr-5 hr pH decline	7.64307e-40	ASD	LL22	Longlin	93964	40525777	93964	60.0917	4.09587
3 hr-5 hr pH decline	7.64307e-40	ASD	CB21-4	Tibet	255	39200989	93964	0.168588	-1.7803
3 hr-5 hr pH decline	7.64307e-40	ASD	PS-92	Tongcheng	94219	42689767	93964	57.2004	4.04656
3 hr-5 hr pH decline	7.64307e-40	ASD	SAMN02646525	Tongcheng	94221	43955081	93964	55.555	4.01737
3 hr-5 hr pH decline	7.64307e-40	ASD	WZS20	Wuzhishan	94219	39534794	93964	61.7651	4.12334
3 hr-5 hr pH decline	7.64307e-40	ASD	DNXE9	Diannanxiaoer	94219	40396979	93964	60.4469	4.10176
3 hr-5 hr pH decline	7.64307e-40	EUD	SAMN12229128	Pietrain	94219	34493290	93964	70.7926	4.25975
3 hr-5 hr pH decline	7.64307e-40	ASD	TC26	Tunchang	94219	39001220	93964	62.6101	4.13693
3 hr-5 hr pH decline	7.64307e-40	ASD	Jinhua-5	Jinhua	94219	37302031	93964	65.4621	4.18147
3 hr-5 hr pH decline	7.64307e-40	ASD	LC19	Luchuan	94219	41660047	93964	58.6142	4.07098
3 hr-5 hr pH decline	7.64307e-40	ASD	HZ24	Huai	257	42992494	93964	0.154926	-1.86481
3 hr-5 hr pH decline	7.64307e-40	ASW	PS-68	Jiangxi	94221	43081344	93964	56.6817	4.03745
3 hr-5 hr pH decline	7.64307e-40	ASD	GZH15	Guizhonghua	255	41602957	93964	0.158855	-1.83977
3 hr-5 hr pH decline	7.64307e-40	ASD	Jinhua-3	Jinhua	94219	36126598	93964	67.5921	4.21349
3 hr-5 hr pH decline	7.64307e-40	EUC	SAMN10509972	Yorkshire	255	28362523	93964	0.233013	-1.45666
3 hr-5 hr pH decline	7.64307e-40	ASD	CB4-2	Tibet_SiChuan	94219	43304773	93964	56.388	4.03226
3 hr-5 hr pH decline	7.64307e-40	EUD	SAMN03566758	Berkshire	255	25554548	93964	0.258616	-1.35241
3 hr-5 hr pH decline	7.64307e-40	EUC	SAMEA7059297	Yorkshire	255	33936416	93964	0.194741	-1.63608
3 hr-5 hr pH decline	7.64307e-40	ASD	DHB13	Dahuabai	94219	40856788	93964	59.7666	4.09045
3 hr-5 hr pH decline	7.64307e-40	ASD	LT11	Lantang	255	44120899	93964	0.149789	-1.89853
3 hr-5 hr pH decline	7.64307e-40	ASD	HZ28A	Huai	94221	40068690	93964	60.9434	4.10995
3 hr-5 hr pH decline	7.64307e-40	EUD	AS01F09	Angler_Sattleschwein	255	22616485	93964	0.292213	-1.23027
3 hr-5 hr pH decline	7.64307e-40	ASD	DB02	Debao	255	43257145	93964	0.15278	-1.87876
3 hr-5 hr pH decline	7.64307e-40	ASD	CB9-1	Laiwu	94219	43453107	93964	56.1955	4.02884
3 hr-5 hr pH decline	7.64307e-40	EUC	SAMEA7059281	Yorkshire	255	36810624	93964	0.179536	-1.71738
3 hr-5 hr pH decline	7.64307e-40	ASW	PS-85	Yunnan	94221	37699894	93964	64.7727	4.17088
3 hr-5 hr pH decline	7.64307e-40	ASD	SAMN03160627	Jeju_black	255	38696658	93964	0.170785	-1.76735
3 hr-5 hr pH decline	7.64307e-40	ASD	CB23-5	Tibet_SiChuan	257	38384676	93964	0.173524	-1.75144
3 hr-5 hr pH decline	7.64307e-40	ASD	DNXE5	Diannanxiaoer	94219	35295164	93964	69.1843	4.23677
3 hr-5 hr pH decline	7.64307e-40	ASxEU	DaNaoD1141-1_H33YTCCXY_L7	Cross_Duroc_Diannanxiaoer	93964	36221331	93964	67.2328	4.20816
3 hr-5 hr pH decline	7.64307e-40	EUC	duroc2	Duroc	93964	23240393	93964	104.786	4.65192
3 hr-5 hr pH decline	7.64307e-40	ASD	LL30A	Longlin	94219	30854665	93964	79.1411	4.37123
3 hr-5 hr pH decline	7.64307e-40	ASD	LC14	Luchuan	94219	40548803	93964	60.2205	4.09801
3 hr-5 hr pH decline	7.64307e-40	ASD	F094	Erhualian	94378	40312011	93964	60.6765	4.10556
3 hr-5 hr pH decline	7.64307e-40	ASD	F0202	Erhualian	94219	41932750	93964	58.233	4.06445
3 hr-5 hr pH decline	7.64307e-40	ASD	GZH2	Guizhonghua	255	40952345	93964	0.161378	-1.824
3 hr-5 hr pH decline	7.64307e-40	ASD	SAMN09930399	Erhualian	94219	43576883	93964	56.0359	4.02599
3 hr-5 hr pH decline	7.64307e-40	ASD	BMX23	Bamaxiang	255	44293377	93964	0.149206	-1.90243
3 hr-5 hr pH decline	7.64307e-40	EUC	duroc27	Duroc	255	26731171	93964	0.247233	-1.39742
3 hr-5 hr pH decline	7.64307e-40	ASW	norkorea10	Korea	94219	40427721	93964	60.4009	4.101
3 hr-5 hr pH decline	7.64307e-40	ASD	DNXE7	Diannanxiaoer	94221	41921899	93964	58.2493	4.06473
3 hr-5 hr pH decline	7.64307e-40	EUC	duroc26	Duroc	255	28913958	93964	0.228569	-1.47592
3 hr-5 hr pH decline	7.64307e-40	ASD	BMX24	Bamaxiang	94219	43111096	93964	56.6414	4.03674
3 hr-5 hr pH decline	7.64307e-40	ASD	CB21-2	Tibet	94378	40968309	93964	59.7045	4.08941
3 hr-5 hr pH decline	7.64307e-40	ASD	PTH22	Putianhei	255	37238441	93964	0.177473	-1.72894
3 hr-5 hr pH decline	7.64307e-40	ASD	LL25	Longlin	94221	42627386	93964	57.2853	4.04804
3 hr-5 hr pH decline	7.64307e-40	ASD	GZH10	Guizhonghua	94219	44935588	93964	54.3416	3.99529
3 hr-5 hr pH decline	7.64307e-40	ASD	JQ01U02	Jiangquhai	94219	37179880	93964	65.6772	4.18475
3 hr-5 hr pH decline	7.64307e-40	ASD	jinhua500	Jinhua	94219	40236996	93964	60.6872	4.10573
3 hr-5 hr pH decline	7.64307e-40	ASD	F36	Vietnam	255	38939374	93964	0.169721	-1.7736
3 hr-5 hr pH decline	7.64307e-40	ASD	GZH22	Guizhonghua	255	43807199	93964	0.150862	-1.89139
3 hr-5 hr pH decline	7.64307e-40	ASD	MGZ06A	Guanzhuanghua	93964	43523622	93964	55.9527	4.02451
3 hr-5 hr pH decline	7.64307e-40	ASD	SAMN09930395	Erhualian	94378	41296368	93964	59.2302	4.08143
3 hr-5 hr pH decline	7.64307e-40	ASD	Baoshan-6	Baoshan	255	36044435	93964	0.183352	-1.69635
3 hr-5 hr pH decline	7.64307e-40	EUC	SAMN06562573	Duroc	93964	26504897	93964	91.8797	4.52048
3 hr-5 hr pH decline	7.64307e-40	ASD	MH6A	Meihua	255	42571588	93964	0.15524	-1.86278
3 hr-5 hr pH decline	7.64307e-40	ASD	SAMN09930393	Erhualian	94219	38338615	93964	63.6922	4.15406
3 hr-5 hr pH decline	7.64307e-40	ASD	PS-90	Tongcheng	94221	39437874	93964	61.9182	4.12581
3 hr-5 hr pH decline	7.64307e-40	ASD	DB15	Debao	255	39681753	93964	0.166546	-1.79249
3 hr-5 hr pH decline	7.64307e-40	ASD	DHB8	Dahuabai	255	41365196	93964	0.159768	-1.83403
3 hr-5 hr pH decline	7.64307e-40	ASD	CB8-4	Bamaxiang	255	41906951	93964	0.157702	-1.84705
3 hr-5 hr pH decline	7.64307e-40	ASD	CB12-3	Luchuan	94221	47520757	93964	51.3864	3.93937
3 hr-5 hr pH decline	7.64307e-40	ASD	MH9	Meihua	255	42174231	93964	0.156703	-1.8534
3 hr-5 hr pH decline	7.64307e-40	EUC	SRR7903782	Yorkshire	255	26244913	93964	0.251814	-1.37907
3 hr-5 hr pH decline	7.64307e-40	ASD	MH5	Meihua	255	44141516	93964	0.149719	-1.89899
3 hr-5 hr pH decline	7.64307e-40	ASD	Baoshan-5	Baoshan	255	40558652	93964	0.162945	-1.81434
3 hr-5 hr pH decline	7.64307e-40	ASD	CB3-4	Tibet_YunNan	94219	43177337	93964	56.5545	4.0352
3 hr-5 hr pH decline	7.64307e-40	EUC	SAMN12229123	Yorkshire	255	33464039	93964	0.19749	-1.62207
3 hr-5 hr pH decline	7.64307e-40	ASD	DHB7	Dahuabai	255	38370525	93964	0.172237	-1.75888
3 hr-5 hr pH decline	7.64307e-40	EUC	largew12	Yorkshire	255	35644820	93964	0.185408	-1.6852
3 hr-5 hr pH decline	7.64307e-40	ASD	MH10	Meihua	255	37595340	93964	0.175788	-1.73847
3 hr-5 hr pH decline	7.64307e-40	EUC	SAMN10525955	Composite	93964	32635929	93964	74.6191	4.3124
3 hr-5 hr pH decline	7.64307e-40	ASD	SB1	Saba	94219	42283407	93964	57.7501	4.05613
3 hr-5 hr pH decline	7.64307e-40	ASD	CB22-4	Tibet_YunNan	257	42586806	93964	0.156402	-1.85533
3 hr-5 hr pH decline	7.64307e-40	ASD	WZS35	Wuzhishan	255	44829181	93964	0.147422	-1.91445
3 hr-5 hr pH decline	7.64307e-40	ASD	MH22	Meihua	94219	38517249	93964	63.3968	4.14941
3 hr-5 hr pH decline	7.64307e-40	ASD	LT14	Lantang	94219	44558049	93964	54.802	4.00373
3 hr-5 hr pH decline	7.64307e-40	ASD	XE09	Liangguangxiaoerhua	255	40799425	93964	0.161983	-1.82026
3 hr-5 hr pH decline	7.64307e-40	ASD	DB13A	Debao	94219	44213944	93964	55.2285	4.01148
3 hr-5 hr pH decline	7.64307e-40	EUC	SAMN07777049	Composite	94219	30681721	93964	79.5872	4.37685
3 hr-5 hr pH decline	7.64307e-40	ASD	GLGS30	Gaoligongshan	94219	36743265	93964	66.4576	4.19656
3 hr-5 hr pH decline	7.64307e-40	ASD	HZ18A	Huai	257	42689377	93964	0.156026	-1.85773
3 hr-5 hr pH decline	7.64307e-40	ASW	PS-59	Hubei	94219	44147760	93964	55.3113	4.01298
3 hr-5 hr pH decline	7.64307e-40	ASD	Neijiang-6	Neijiang	94219	40175827	93964	60.7796	4.10725
3 hr-5 hr pH decline	7.64307e-40	ASD	SAMN14331805	Chinese_mini	255	42986270	93964	0.153743	-1.87247
3 hr-5 hr pH decline	7.64307e-40	ASD	HZ27	Huai	94221	44077934	93964	55.4001	4.01458
3 hr-5 hr pH decline	7.64307e-40	EUC	landrace09	Landrace	94219	34372912	93964	71.0406	4.26325
3 hr-5 hr pH decline	7.64307e-40	ASD	LC04A	Luchuan	257	44744423	93964	0.14886	-1.90475
3 hr-5 hr pH decline	7.64307e-40	ASD	PS-89	Tongcheng	94221	39923829	93964	61.1645	4.11357
3 hr-5 hr pH decline	7.64307e-40	EUC	SAMN09905717	Yorkshire	94219	39853903	93964	61.2706	4.1153
3 hr-5 hr pH decline	7.64307e-40	EUC	1052	Yorkshire	255	28392573	93964	0.232766	-1.45772
3 hr-5 hr pH decline	7.64307e-40	EUC	SAMN07776225	Composite	255	32565870	93964	0.202937	-1.59486
3 hr-5 hr pH decline	7.64307e-40	ASD	LT15	Lantang	255	42776771	93964	0.154496	-1.86759
3 hr-5 hr pH decline	7.64307e-40	ASD	DB12	Debao	94219	42191825	93964	57.8755	4.05829
3 hr-5 hr pH decline	7.64307e-40	EUD	CM01F18	Chato_Murciano	255	16430873	93964	0.40222	-0.910756
3 hr-5 hr pH decline	7.64307e-40	ASD	LL35	Longlin	255	37500773	93964	0.176232	-1.73596
3 hr-5 hr pH decline	7.64307e-40	ASD	HZ34	Huai	94221	40751751	93964	59.9219	4.09304
3 hr-5 hr pH decline	7.64307e-40	ASD	WZS28	Wuzhishan	94219	43307922	93964	56.3839	4.03218
3 hr-5 hr pH decline	7.64307e-40	ASD	Bamei-1	Bamei	94219	42513596	93964	57.4374	4.0507
3 hr-5 hr pH decline	7.64307e-40	ASD	WZS30	Wuzhishan	255	44979622	93964	0.146929	-1.9178
3 hr-5 hr pH decline	7.64307e-40	ASD	GLGS22	Gaoligongshan	94219	43010932	93964	56.7733	4.03907
3 hr-5 hr pH decline	7.64307e-40	EUC	SAMEA7059285	Yorkshire	255	35604234	93964	0.185619	-1.68406
3 hr-5 hr pH decline	7.64307e-40	EUD	SAMN03566756	Berkshire	255	25276839	93964	0.261458	-1.34148
3 hr-5 hr pH decline	7.64307e-40	ASW	PS-52	Henan	94219	40502039	93964	60.2901	4.09917
3 hr-5 hr pH decline	7.64307e-40	ASD	LC02	Luchuan	94221	42783802	93964	57.0759	4.04438
3 hr-5 hr pH decline	7.64307e-40	ASW	PS-53	Heilongjiang	94219	41927546	93964	58.2403	4.06458
3 hr-5 hr pH decline	7.64307e-40	ASD	TC01	Tunchang	255	43279181	93964	0.152702	-1.87927
3 hr-5 hr pH decline	7.64307e-40	ASD	DB05	Debao	255	44350389	93964	0.149014	-1.90372
3 hr-5 hr pH decline	7.64307e-40	ASW	PS-6	South_China	94221	37152890	93964	65.7263	4.1855
3 hr-5 hr pH decline	7.64307e-40	ASD	HZ08A	Huai	94221	45726541	93964	53.4027	3.97786
3 hr-5 hr pH decline	7.64307e-40	ASD	DB06A	Debao	94219	43593864	93964	56.0141	4.0256
3 hr-5 hr pH decline	7.64307e-40	ASD	SAMN04366606	Min	94219	34996429	93964	69.7749	4.24527
3 hr-5 hr pH decline	7.64307e-40	ASW	PS-64	Hunan	255	40705045	93964	0.162359	-1.81795
3 hr-5 hr pH decline	7.64307e-40	EUC	SAMN09703965	Composite	255	37572255	93964	0.175896	-1.73786
3 hr-5 hr pH decline	7.64307e-40	EUD	SSC111	Kunekune	255	34702531	93964	0.190442	-1.65841
3 hr-5 hr pH decline	7.64307e-40	EUC	13-115204	Yorkshire	93964	32442193	93964	75.0647	4.31835
3 hr-5 hr pH decline	7.64307e-40	EUD	yucatan10	Yucatan	255	27421574	93964	0.241008	-1.42292
3 hr-5 hr pH decline	7.64307e-40	EUC	SAMN09905710	Yorkshire	94219	41080632	93964	59.4409	4.08498
3 hr-5 hr pH decline	7.64307e-40	ASD	GZH6	Guizhonghua	94219	42899894	93964	56.9202	4.04165
3 hr-5 hr pH decline	7.64307e-40	ASD	GZH25	Guizhonghua	255	42516555	93964	0.155441	-1.86149
9 hr-24 hr pH decline	1.66557e-09	ASD	SAMN06562589	Meishan	519140	35873704	1960735	17.9736	2.8889
9 hr-24 hr pH decline	1.66557e-09	EUC	SAMN07777051	Composite	4826	31621793	1960735	0.189552	-1.66309
9 hr-24 hr pH decline	1.66557e-09	EUC	SAMN05791666	Duroc	1710	22108959	1960735	0.0960627	-2.34275
9 hr-24 hr pH decline	1.66557e-09	ASD	CB6-2	Hetao	259368	44314189	1960735	7.26943	1.98368
9 hr-24 hr pH decline	1.66557e-09	EUC	F0720	Yorkshire	531145	32843618	1960735	20.0858	3.00001
9 hr-24 hr pH decline	1.66557e-09	EUC	SAMN09703930	Composite	529168	33926080	1960735	19.3725	2.96386
9 hr-24 hr pH decline	1.66557e-09	EUC	SAMEA7059296	Yorkshire	531361	31199401	1960735	21.1529	3.05178
9 hr-24 hr pH decline	1.66557e-09	EUC	SAMN07776804	Composite	2029	29924989	1960735	0.0842122	-2.47442
9 hr-24 hr pH decline	1.66557e-09	ASD	CB24-4	Tibet_GanSu	519417	42148686	1960735	15.3059	2.72824
9 hr-24 hr pH decline	1.66557e-09	EUC	SAMEA7059323	Yorkshire	377676	34198765	1960735	13.7163	2.61858
9 hr-24 hr pH decline	1.66557e-09	EUC	SAMEA7059269	Yorkshire	389082	28563609	1960735	16.9182	2.82839
9 hr-24 hr pH decline	1.66557e-09	ASD	SAMN04366610	Min	795514	39311466	1960735	25.1336	3.22421
9 hr-24 hr pH decline	1.66557e-09	ASD	BS17	Baoshan	554285	41400996	1960735	16.6283	2.81111
9 hr-24 hr pH decline	1.66557e-09	ASW	WB20U03	Japan	227700	31862616	1960735	8.87582	2.18333
9 hr-24 hr pH decline	1.66557e-09	EUC	12-214404	Yorkshire	239426	33961710	1960735	8.75606	2.16975
9 hr-24 hr pH decline	1.66557e-09	EUC	SAMN09878803	Duroc	26564	26380926	1960735	1.25063	0.223651
9 hr-24 hr pH decline	1.66557e-09	ASD	XE26	Liangguangxiaoerhua	494704	43288097	1960735	14.194	2.65282
9 hr-24 hr pH decline	1.66557e-09	EUD	SAMN12229132	Pietrain	529671	37808457	1960735	17.3998	2.85646
9 hr-24 hr pH decline	1.66557e-09	EUC	SAMEA7059305	Yorkshire	379386	33518746	1960735	14.0579	2.64318
9 hr-24 hr pH decline	1.66557e-09	ASD	CB1-5	Wuzhishan	550919	43868477	1960735	15.5978	2.74713
9 hr-24 hr pH decline	1.66557e-09	EUC	SAMEA7059324	Yorkshire	536431	33759223	1960735	19.7355	2.98242
9 hr-24 hr pH decline	1.66557e-09	ASD	CB4-3	Tibet_SiChuan	256218	44013811	1960735	7.23015	1.97826
9 hr-24 hr pH decline	1.66557e-09	ASD	SAMN09930388	Erhualian	519484	41891447	1960735	15.4019	2.73449
9 hr-24 hr pH decline	1.66557e-09	ASD	BS7	Baoshan	299855	27560097	1960735	13.5132	2.60367
9 hr-24 hr pH decline	1.66557e-09	EUC	SAMEA7059265	Yorkshire	1319	36606567	1960735	0.044752	-3.10662
9 hr-24 hr pH decline	1.66557e-09	EUC	SAMEA7059318	Yorkshire	2242	35586514	1960735	0.0782487	-2.54786
9 hr-24 hr pH decline	1.66557e-09	ASD	rongchang02	Rongchang	259091	37316269	1960735	8.62345	2.15448
9 hr-24 hr pH decline	1.66557e-09	ASD	CB9-5	Laiwu	256921	39551421	1960735	8.06797	2.0879
9 hr-24 hr pH decline	1.66557e-09	EUD	yucatan07	Yucatan	12976	27490295	1960735	0.586257	-0.533997
9 hr-24 hr pH decline	1.66557e-09	ASD	SAMN06562602	Meishan	258736	39969075	1960735	8.04007	2.08444
9 hr-24 hr pH decline	1.66557e-09	ASD	XE32	Liangguangxiaoerhua	655877	43001748	1960735	18.9436	2.94147
9 hr-24 hr pH decline	1.66557e-09	EUD	YUUS1489	Yucatan	13980	19971456	1960735	0.869409	-0.139941
9 hr-24 hr pH decline	1.66557e-09	EUC	SAMN09905718	Yorkshire	10166	37474794	1960735	0.336928	-1.08788
9 hr-24 hr pH decline	1.66557e-09	EUC	duroc25	Duroc	23154	16256879	1960735	1.76895	0.570386
9 hr-24 hr pH decline	1.66557e-09	EUC	SAMEA7059277	Yorkshire	389869	37404893	1960735	12.9454	2.56074
9 hr-24 hr pH decline	1.66557e-09	EUC	SAMN07776180	Composite	24607	29774834	1960735	1.02645	0.0261024
9 hr-24 hr pH decline	1.66557e-09	EUC	SAMN09703947	Composite	382043	33606464	1960735	14.1194	2.64755
9 hr-24 hr pH decline	1.66557e-09	EUC	1054	Yorkshire	527139	31971894	1960735	20.4778	3.01934
9 hr-24 hr pH decline	1.66557e-09	ASD	MBH22	Minbeihua	236465	44485597	1960735	6.60198	1.88737
9 hr-24 hr pH decline	1.66557e-09	ASD	SAMN09930386	Erhualian	520297	42394409	1960735	15.243	2.72412
9 hr-24 hr pH decline	1.66557e-09	EUC	SAMEA7059317	Yorkshire	649	30590798	1960735	0.02635	-3.63629
9 hr-24 hr pH decline	1.66557e-09	EUC	SAMN14532769	Landrace	530610	36441550	1960735	18.0845	2.89505
9 hr-24 hr pH decline	1.66557e-09	ASD	SAMN14331809	Chinese_mini	794633	38059808	1960735	25.9315	3.25546
9 hr-24 hr pH decline	1.66557e-09	ASD	SAMN06560373	Diannanxiaoer	259263	42213283	1960735	7.62813	2.03184
9 hr-24 hr pH decline	1.66557e-09	EUD	BS01F35	British_Saddleback	9018	33631295	1960735	0.333038	-1.0995
9 hr-24 hr pH decline	1.66557e-09	ASD	SAMN09930391	Erhualian	411647	42012968	1960735	12.1694	2.49892
9 hr-24 hr pH decline	1.66557e-09	EUC	SAMN05791653	Landrace	237149	31388430	1960735	9.38379	2.23898
9 hr-24 hr pH decline	1.66557e-09	ASD	CB24-5	Tibet_GanSu	257567	39840224	1960735	8.02962	2.08314
9 hr-24 hr pH decline	1.66557e-09	EUC	SAMN05791670	Duroc	22863	26714049	1960735	1.06297	0.0610652
9 hr-24 hr pH decline	1.66557e-09	EUD	SAMN11405540	Pietrain	233667	33876092	1960735	8.56704	2.14792
9 hr-24 hr pH decline	1.66557e-09	EUC	SAMN07777053	Composite	5257	30791925	1960735	0.212045	-1.55096
9 hr-24 hr pH decline	1.66557e-09	ASD	Bamei-2	Bamei	255909	40351303	1960735	7.87689	2.06393
9 hr-24 hr pH decline	1.66557e-09	ASD	CB6-1	Hetao	261898	40914106	1960735	7.95034	2.07322
9 hr-24 hr pH decline	1.66557e-09	EUW	PS-21	Near_east	4496	31801291	1960735	0.175593	-1.73958
9 hr-24 hr pH decline	1.66557e-09	EUD	pietrain03	Pietrain	728163	35252616	1960735	25.6545	3.24472
9 hr-24 hr pH decline	1.66557e-09	EUC	SAMN07776225	Composite	1841	32565870	1960735	0.0702131	-2.65622
9 hr-24 hr pH decline	1.66557e-09	ASD	SAMN04366612	Min	2702	38832055	1960735	0.0864215	-2.44852
9 hr-24 hr pH decline	1.66557e-09	EUC	PigWUR134	Duroc	228392	31947211	1960735	8.87922	2.18371
9 hr-24 hr pH decline	1.66557e-09	ASD	CB7-2	Min	378407	43106939	1960735	10.9028	2.38902
9 hr-24 hr pH decline	1.66557e-09	EUC	SAMEA7059295	Yorkshire	532228	33504856	1960735	19.7295	2.98212
9 hr-24 hr pH decline	1.66557e-09	ASD	SAMN04366607	Min	3765	37164448	1960735	0.125824	-2.07287
9 hr-24 hr pH decline	1.66557e-09	ASD	CB6-4	Hetao	234766	41201740	1960735	7.07696	1.95684
9 hr-24 hr pH decline	1.66557e-09	ASD	CB6-6	Hetao	189888	42106336	1960735	5.60115	1.72297
9 hr-24 hr pH decline	1.66557e-09	EUC	SAMEA7059303	Yorkshire	1044	32171984	1960735	0.0403041	-3.2113
9 hr-24 hr pH decline	1.66557e-09	ASD	YDH19A	Yuedonghei	255836	36323846	1960735	8.74776	2.1688
9 hr-24 hr pH decline	1.66557e-09	ASD	PTH23	Putianhei	246100	38145433	1960735	8.01301	2.08107
9 hr-24 hr pH decline	1.66557e-09	EUC	C1479	Yorkshire	525668	36289206	1960735	17.9912	2.88988
9 hr-24 hr pH decline	1.66557e-09	EUC	SAMEA7059263	Yorkshire	11530	34569204	1960735	0.414254	-0.881276
9 hr-24 hr pH decline	1.66557e-09	ASD	SAMN09930385	Erhualian	522274	39680058	1960735	16.3476	2.79408
9 hr-24 hr pH decline	1.66557e-09	EUC	SAMN05791671	Duroc	8840	26193846	1960735	0.41916	-0.869503
9 hr-24 hr pH decline	1.66557e-09	ASD	SAMN03160627	Jeju_black	389857	38696658	1960735	12.5129	2.52676
9 hr-24 hr pH decline	1.66557e-09	EUD	berkshire02	Berkshire	1600	24270479	1960735	0.0818782	-2.50252
9 hr-24 hr pH decline	1.66557e-09	ASD	SAMN04366608	Min	406772	37955193	1960735	13.3109	2.58858
9 hr-24 hr pH decline	1.66557e-09	EUC	SAMN07776913	Composite	1263	33855032	1960735	0.0463348	-3.07186
9 hr-24 hr pH decline	1.66557e-09	EUC	SAMN07776231	Composite	260022	30536627	1960735	10.5759	2.35857
9 hr-24 hr pH decline	1.66557e-09	EUC	12-189704	Yorkshire	4337	32971146	1960735	0.163374	-1.81171
9 hr-24 hr pH decline	1.66557e-09	EUC	SAMN05791648	Landrace	3803	31026312	1960735	0.152238	-1.88231
9 hr-24 hr pH decline	1.66557e-09	ASD	BS20	Baoshan	4134	36989195	1960735	0.138811	-1.97465
9 hr-24 hr pH decline	1.66557e-09	ASD	BS33	Baoshan	498018	39703209	1960735	15.5792	2.74594
9 hr-24 hr pH decline	1.66557e-09	EUC	SAMEA7059336	Yorkshire	498266	34808775	1960735	17.7787	2.878
9 hr-24 hr pH decline	1.66557e-09	EUW	WB21M03	Netherlands	2680	22986729	1960735	0.144805	-1.93237
9 hr-24 hr pH decline	1.66557e-09	EUC	SAMEA7059304	Yorkshire	791913	32123892	1960735	30.618	3.42159
9 hr-24 hr pH decline	1.66557e-09	EUC	SAMEA7059268	Yorkshire	395346	30894327	1960735	15.8937	2.76592
9 hr-24 hr pH decline	1.66557e-09	ASW	SAMN04366613	Northeast_China	675346	37851622	1960735	22.1599	3.09829
9 hr-24 hr pH decline	1.66557e-09	ASD	CB7-1	Min	381952	41938029	1960735	11.3117	2.42584
9 hr-24 hr pH decline	1.66557e-09	ASD	Baoshan-2	Baoshan	7227	38774081	1960735	0.231496	-1.46319
9 hr-24 hr pH decline	1.66557e-09	EUD	yucatan05	Yucatan	6500	26647047	1960735	0.302964	-1.19414
9 hr-24 hr pH decline	1.66557e-09	EUC	duroc6	Duroc	23659	35341941	1960735	0.831444	-0.184592
9 hr-24 hr pH decline	1.66557e-09	ASD	DA12	Ding_an	499208	39267638	1960735	15.7897	2.75936
9 hr-24 hr pH decline	1.66557e-09	EUD	yucatan02	Yucatan	16451	28383745	1960735	0.719862	-0.328695
9 hr-24 hr pH decline	1.66557e-09	ASD	SAMN06560458	Diannanxiaoer	237532	36724562	1960735	8.03327	2.08359
9 hr-24 hr pH decline	1.66557e-09	EUC	SAMN07776283	Composite	5344	25658980	1960735	0.258675	-1.35218
9 hr-24 hr pH decline	1.66557e-09	EUC	largew04	Yorkshire	236088	26926813	1960735	10.8897	2.38782
9 hr-24 hr pH decline	1.66557e-09	EUD	MA01F20	Mangalica	10819	22707000	1960735	0.591772	-0.524634
9 hr-24 hr pH decline	1.66557e-09	EUC	largew14	Yorkshire	378269	31404999	1960735	14.9599	2.70537
9 hr-24 hr pH decline	1.66557e-09	ASD	SAMN09930392	Erhualian	522687	42272635	1960735	15.3571	2.73158
9 hr-24 hr pH decline	1.66557e-09	EUC	largew06	Yorkshire	24408	32535151	1960735	0.931765	-0.0706752
9 hr-24 hr pH decline	1.66557e-09	EUC	SAMN06617789	Duroc	27915	28507156	1960735	1.21622	0.195744
9 hr-24 hr pH decline	1.66557e-09	EUC	SRR7903782	Yorkshire	392358	26244913	1960735	18.568	2.92144
9 hr-24 hr pH decline	1.66557e-09	EUD	SSC155	Pietrain	4946	27935764	1960735	0.219898	-1.51459
9 hr-24 hr pH decline	1.66557e-09	EUD	yucatan01	Yucatan	12284	26162528	1960735	0.583159	-0.539296
9 hr-24 hr pH decline	1.66557e-09	ASD	SAMN03160630	Jeju_black	230067	36118534	1960735	7.91136	2.0683
9 hr-24 hr pH decline	1.66557e-09	EUC	duroc15	Duroc	4941	28353392	1960735	0.21644	-1.53044
9 hr-24 hr pH decline	1.66557e-09	EUD	GO01F23	Gloucester_old_spot	239509	30619827	1960735	9.71507	2.27368
9 hr-24 hr pH decline	1.66557e-09	EUC	SAMN07776236	Composite	651516	31479473	1960735	25.7054	3.2467
9 hr-24 hr pH decline	1.66557e-09	ASD	PTH03	Putianhei	501208	40500072	1960735	15.3705	2.73245
9 hr-24 hr pH decline	1.66557e-09	EUC	largew12	Yorkshire	497536	35644820	1960735	17.3362	2.8528
9 hr-24 hr pH decline	1.66557e-09	ASD	CB5-5	Tibet_GanSu	258211	43569124	1960735	7.36076	1.99616
9 hr-24 hr pH decline	1.66557e-09	ASD	SAMN06603369	Meishan	256272	38935677	1960735	8.17486	2.10106
9 hr-24 hr pH decline	1.66557e-09	EUC	SAMEA7059331	Yorkshire	239328	35581633	1960735	8.354	2.12274
9 hr-24 hr pH decline	1.66557e-09	EUC	SAMN09703968	Composite	529750	35803087	1960735	18.3771	2.91111
9 hr-24 hr pH decline	1.66557e-09	ASD	CB6-5	Hetao	409522	44347625	1960735	11.4692	2.43967
9 hr-24 hr pH decline	1.66557e-09	EUC	SAMN07776905	Composite	26763	31185777	1960735	1.06587	0.0637932
9 hr-24 hr pH decline	1.66557e-09	EUD	SAMN12229112	Pietrain	1389	36302142	1960735	0.0475222	-3.04656
9 hr-24 hr pH decline	1.66557e-09	EUC	F0715	Yorkshire	3553	32856349	1960735	0.134308	-2.00762
9 hr-24 hr pH decline	1.66557e-09	ASD	PTH08	Putianhei	256086	39610958	1960735	8.02966	2.08314
9 hr-24 hr pH decline	1.66557e-09	EUC	duroc7	Duroc	30195	27167650	1960735	1.38042	0.322384
9 hr-24 hr pH decline	1.66557e-09	EUC	largew05	Yorkshire	2009	33619218	1960735	0.0742197	-2.60073
9 hr-24 hr pH decline	1.66557e-09	EUC	SAMN07776279	Composite	25219	27416084	1960735	1.14248	0.133203
9 hr-24 hr pH decline	1.66557e-09	ASW	norkorea08	Korea	5573	40143077	1960735	0.172427	-1.75778
9 hr-24 hr pH decline	1.66557e-09	EUD	MW01F29	Middle_White	382757	31255869	1960735	15.2096	2.72193
9 hr-24 hr pH decline	1.66557e-09	ASD	SAMN03160621	Korean_native	4976	33857463	1960735	0.182538	-1.7008
9 hr-24 hr pH decline	1.66557e-09	EUC	SAMN10584384	Composite	2160	30499416	1960735	0.0879608	-2.43086
9 hr-24 hr pH decline	1.66557e-09	EUD	yucatan03	Yucatan	276278	30987539	1960735	11.0735	2.40456
9 hr-24 hr pH decline	1.66557e-09	EUC	SAMEA7059308	Yorkshire	375949	34377651	1960735	13.5825	2.60878
9 hr-24 hr pH decline	1.66557e-09	EUC	S144_scau-A_D15_AHH2L5DSXX_S144	Duroc	25628	23585999	1960735	1.34954	0.299767
9 hr-24 hr pH decline	1.66557e-09	EUC	SAMN07776178	Composite	9751	37970381	1960735	0.318956	-1.1427
9 hr-24 hr pH decline	1.66557e-09	EUD	IBGM0327	Iberian	2939	24111774	1960735	0.15139	-1.8879
9 hr-24 hr pH decline	1.66557e-09	EUC	SAMN14638801	Duroc	22981	26561498	1960735	1.07459	0.07194
9 hr-24 hr pH decline	1.66557e-09	EUC	FY6051	Yorkshire	795158	36675669	1960735	26.9279	3.29316
9 hr-24 hr pH decline	1.66557e-09	ASD	CB8-6	Bamaxiang	910841	44469113	1960735	25.4396	3.23631
9 hr-24 hr pH decline	1.66557e-09	EUD	IBGU1805	Iberian	2961	26773805	1960735	0.137358	-1.98516
9 hr-24 hr pH decline	1.66557e-09	ASD	CB24-3	Tibet_GanSu	676758	40212822	1960735	20.9024	3.03986
9 hr-24 hr pH decline	1.66557e-09	EUC	SAMEA7059278	Yorkshire	7782	34927161	1960735	0.276729	-1.28472
9 hr-24 hr pH decline	1.66557e-09	EUC	PigWUR166	Yorkshire	536612	34260898	1960735	19.4531	2.96801
9 hr-24 hr pH decline	1.66557e-09	ASD	BS11	Baoshan	26257	37505198	1960735	0.869522	-0.139812
9 hr-24 hr pH decline	1.66557e-09	EUC	landrace500	Landrace	390045	35807449	1960735	13.5291	2.60484
9 hr-24 hr pH decline	1.66557e-09	EUC	SAMEA7059309	Yorkshire	389056	34906962	1960735	13.8429	2.62777
9 hr-24 hr pH decline	1.66557e-09	EUC	SAMN10458170	Yorkshire	533039	31602685	1960735	20.9489	3.04209
9 hr-24 hr pH decline	1.66557e-09	ASW	PS-106	Fujian	645417	42576086	1960735	18.8279	2.93534
9 hr-24 hr pH decline	1.66557e-09	EUC	SAMN07776189	Composite	401347	37200618	1960735	13.3997	2.59524
9 hr-24 hr pH decline	1.66557e-09	EUD	TWGB0371	Tamworth	24850	32796274	1960735	0.941085	-0.0607222
9 hr-24 hr pH decline	1.66557e-09	ASD	SAMN09930389	Erhualian	417318	42875695	1960735	12.0888	2.49228
9 hr-24 hr pH decline	1.66557e-09	EUC	SAMN14532478	Landrace	379011	36045399	1960735	13.0596	2.56952
9 hr-24 hr pH decline	1.66557e-09	EUC	SAMN09905712	Yorkshire	4213	35684156	1960735	0.146637	-1.9198
9 hr-24 hr pH decline	1.66557e-09	EUC	SAMEA7059337	Yorkshire	532300	37310847	1960735	17.7194	2.87466
9 hr-24 hr pH decline	1.66557e-09	EUD	SAMN11405539	Pietrain	788811	34941430	1960735	28.0388	3.33359
9 hr-24 hr pH decline	1.66557e-09	EUD	hampshire500	Hampshire	3403	21169127	1960735	0.199658	-1.61115
9 hr-24 hr pH decline	1.66557e-09	EUD	BK01F10	Berkshire	4730	30064520	1960735	0.195404	-1.63269
9 hr-24 hr pH decline	1.66557e-09	ASD	BMX24	Bamaxiang	786169	43111096	1960735	22.6492	3.12013
9 hr-24 hr pH decline	1.66557e-09	ASxEU	Danao-71-3_H7HHNCCXY_L4	Cross_Duroc_Diannanxiaoer	403830	35023291	1960735	14.3208	2.66172
9 hr-24 hr pH decline	1.66557e-09	ASD	SAMN03160628	Jeju_black	4334	32813863	1960735	0.164043	-1.80763
9 hr-24 hr pH decline	1.66557e-09	EUD	SAMN12229133	Pietrain	2240	35824780	1960735	0.0776589	-2.55543
9 hr-24 hr pH decline	1.66557e-09	EUC	13-119000	Yorkshire	378314	34185952	1960735	13.7446	2.62064
9 hr-24 hr pH decline	1.66557e-09	EUC	SAMN07776906	Composite	260806	26740331	1960735	12.1137	2.49434
9 hr-24 hr pH decline	1.66557e-09	EUC	SAMN10458173	Yorkshire	3749	35118849	1960735	0.132587	-2.02051
9 hr-24 hr pH decline	1.66557e-09	EUC	13-129500	Yorkshire	381366	29381278	1960735	16.1212	2.78014
9 hr-24 hr pH decline	1.66557e-09	EUW	WBES0717	Spain	3258	29766581	1960735	0.135941	-1.99554
9 hr-24 hr pH decline	1.66557e-09	ASD	CB24-1	Tibet_GanSu	257070	44586815	1960735	7.16097	1.96865
9 hr-24 hr pH decline	1.66557e-09	EUC	SAMN07776333	Composite	26184	31644096	1960735	1.02771	0.0273319
9 hr-24 hr pH decline	1.66557e-09	ASD	MBH23	Minbeihua	166413	33462134	1960735	6.17676	1.82079
9 hr-24 hr pH decline	1.66557e-09	EUC	12-292402	Yorkshire	528386	34587046	1960735	18.9743	2.94308
9 hr-24 hr pH decline	1.66557e-09	ASD	DA33	Ding_an	674713	39663294	1960735	21.1279	3.0506
9 hr-24 hr pH decline	1.66557e-09	EUC	duroc8	Duroc	23623	26951701	1960735	1.08862	0.0849094
9 hr-24 hr pH decline	1.66557e-09	ASD	Bamei-1	Bamei	256292	42513596	1960735	7.48745	2.01323
9 hr-24 hr pH decline	1.66557e-09	ASD	DA27	Ding_an	746163	37204834	1960735	24.9093	3.21524
9 hr-24 hr pH decline	1.66557e-09	EUC	YG0039	Yorkshire	376657	35419834	1960735	13.2077	2.5808
9 hr-24 hr pH decline	1.66557e-09	EUC	SAMN07776914	Composite	1944	31301773	1960735	0.0771355	-2.56219
9 hr-24 hr pH decline	1.66557e-09	EUC	SAMN05791665	Duroc	24955	23264088	1960735	1.33229	0.286898
9 hr-24 hr pH decline	1.66557e-09	EUW	WB33U05	Near_east	24978	30631414	1960735	1.01279	0.0127043
9 hr-24 hr pH decline	1.66557e-09	ASD	PS-97	Liaoning	491738	34704025	1960735	17.5987	2.86783
9 hr-24 hr pH decline	1.66557e-09	EUW	a3	Hungary	24619	29131643	1960735	1.04962	0.0484285
9 hr-24 hr pH decline	1.66557e-09	EUC	SAMEA7059290	Yorkshire	3625	35534344	1960735	0.126703	-2.06591
9 hr-24 hr pH decline	1.66557e-09	EUC	LW_3006	Yorkshire	801020	33061007	1960735	30.0922	3.40427
9 hr-24 hr pH decline	1.66557e-09	ASxEU	Danao-74-2_H7HHNCCXY_L4	Cross_Duroc_Diannanxiaoer	536145	37816750	1960735	17.6086	2.86839
9 hr-24 hr pH decline	1.66557e-09	ASD	CB3-6	Tibet_YunNan	258139	43201905	1960735	7.42126	2.00435
9 hr-24 hr pH decline	1.66557e-09	EUC	SAMN07776176	Composite	27104	29274130	1960735	1.14994	0.139712
9 hr-24 hr pH decline	1.66557e-09	EUC	duroc18	Duroc	3856	16556834	1960735	0.289259	-1.24043
9 hr-24 hr pH decline	1.66557e-09	EUC	DUR001	Duroc	3212	27362229	1960735	0.145798	-1.92553
9 hr-24 hr pH decline	1.66557e-09	EUC	SAMN05791707	White_composite	3125	20079856	1960735	0.193293	-1.64355
9 hr-24 hr pH decline	1.66557e-09	ASD	SAMN06564163	Meishan	519391	42460358	1960735	15.1928	2.72082
9 hr-24 hr pH decline	1.66557e-09	ASD	CB1-2	Wuzhishan	535100	48419251	1960735	13.726	2.61929
9 hr-24 hr pH decline	1.66557e-09	EUC	SAMN09703936	Composite	376384	33246688	1960735	14.0608	2.64339
9 hr-24 hr pH decline	1.66557e-09	ASD	Bamei-4	Bamei	497693	40825965	1960735	15.1409	2.7174
9 hr-24 hr pH decline	1.66557e-09	ASD	DA15	Ding_an	677871	40664042	1960735	20.7044	3.03035
9 hr-24 hr pH decline	1.66557e-09	EUC	SAMN07776803	Composite	402112	30698894	1960735	16.2686	2.78924
9 hr-24 hr pH decline	1.66557e-09	ASD	CB3-5	Tibet_YunNan	257979	43551411	1960735	7.35714	1.99567
9 hr-24 hr pH decline	1.66557e-09	EUC	SAMN05791657	Landrace	377419	34783332	1960735	13.4766	2.60095
9 hr-24 hr pH decline	1.66557e-09	ASD	MBH06	Minbeihua	234976	41179510	1960735	7.08711	1.95828
9 hr-24 hr pH decline	1.66557e-09	ASD	PS-96	Liaoning	6256	34176315	1960735	0.227352	-1.48126
9 hr-24 hr pH decline	1.66557e-09	ASD	Baoshan-3	Baoshan	139241	44416066	1960735	3.89362	1.35934
9 hr-24 hr pH decline	1.66557e-09	EUC	13-164706	Yorkshire	531510	36014759	1960735	18.3298	2.90853
9 hr-24 hr pH decline	1.66557e-09	ASD	DA14	Ding_an	642177	38749689	1960735	20.5832	3.02448
9 hr-24 hr pH decline	1.66557e-09	EUW	WBES0494	Spain	2333	28364762	1960735	0.102156	-2.28126
9 hr-24 hr pH decline	1.66557e-09	EUC	SAMN05791938	White_composite	2580	29893896	1960735	0.107192	-2.23313
9 hr-24 hr pH decline	1.66557e-09	EUC	landrace02	Landrace	237152	36034310	1960735	8.17405	2.10096
9 hr-24 hr pH decline	1.66557e-09	EUC	SAMN07777047	Composite	4507	28964897	1960735	0.19326	-1.64372
9 hr-24 hr pH decline	1.66557e-09	ASD	SAMN06603626	Meishan	498018	38581885	1960735	16.032	2.77459
9 hr-24 hr pH decline	1.66557e-09	EUC	landrace03	Landrace	377602	33457320	1960735	14.0175	2.64031
9 hr-24 hr pH decline	1.66557e-09	ASW	norkorea10	Korea	229308	40427721	1960735	7.04477	1.95229
9 hr-24 hr pH decline	1.66557e-09	ASW	norkorea03	Korea	228533	37787647	1960735	7.51149	2.01643
9 hr-24 hr pH decline	1.66557e-09	ASD	CB9-2	Laiwu	227880	40991075	1960735	6.90468	1.9322
9 hr-24 hr pH decline	1.66557e-09	EUC	SAMEA7059273	Yorkshire	377188	34877084	1960735	13.4321	2.59765
9 hr-24 hr pH decline	1.66557e-09	EUC	SAMEA7059321	Yorkshire	387992	34265686	1960735	14.0634	2.64358
9 hr-24 hr pH decline	1.66557e-09	EUC	largew10	Yorkshire	244496	31494643	1960735	9.64188	2.26612
9 hr-24 hr pH decline	1.66557e-09	EUC	landrace06	Landrace	236710	33700162	1960735	8.72391	2.16607
9 hr-24 hr pH decline	1.66557e-09	EUC	13-137302	Yorkshire	2736	35757470	1960735	0.0950334	-2.35353
9 hr-24 hr pH decline	1.66557e-09	EUD	yucatan11	Yucatan	16155	31829531	1960735	0.630382	-0.46143
9 hr-24 hr pH decline	1.66557e-09	ASD	LT3	Lantang	521712	40413565	1960735	16.0336	2.77469
9 hr-24 hr pH decline	1.66557e-09	EUC	SAMN07776184	Composite	24329	33662555	1960735	0.897644	-0.107982
9 hr-24 hr pH decline	1.66557e-09	ASxEU	Danao-74-5_H7HHNCCXY_L4	Cross_Duroc_Diannanxiaoer	552271	33404923	1960735	20.5338	3.02207
9 hr-24 hr pH decline	1.66557e-09	EUD	SAMN12229134	Pietrain	373895	37998184	1960735	12.2212	2.50317
9 hr-24 hr pH decline	1.66557e-09	ASD	CB5-6	Tibet_GanSu	259132	46804306	1960735	6.87641	1.9281
9 hr-24 hr pH decline	1.66557e-09	ASD	CB1-4	Wuzhishan	550934	46714845	1960735	14.6478	2.68429
9 hr-24 hr pH decline	1.66557e-09	EUC	SAMN09809987	Landrace	3158	36808875	1960735	0.106558	-2.23907
9 hr-24 hr pH decline	1.66557e-09	EUC	SAMN09905704	Yorkshire	396813	36783135	1960735	13.3987	2.59516
9 hr-24 hr pH decline	1.66557e-09	EUD	SSC159	Pietrain	377116	30014215	1960735	15.6054	2.74762
9 hr-24 hr pH decline	1.66557e-09	EUC	SAMN07776343	Composite	26370	33209167	1960735	0.986232	-0.013864
9 hr-24 hr pH decline	1.66557e-09	ASD	CB1-3	Wuzhishan	534711	41615530	1960735	15.9584	2.76999
9 hr-24 hr pH decline	1.66557e-09	ASD	Baoshan-1	Baoshan	288639	41797701	1960735	8.57688	2.14907
9 hr-24 hr pH decline	1.66557e-09	EUC	SAMN09878800	Duroc	544128	25130010	1960735	26.8928	3.29186
9 hr-24 hr pH decline	1.66557e-09	ASD	CB3-2	Tibet_YunNan	247820	42406144	1960735	7.25829	1.98214
9 hr-24 hr pH decline	1.66557e-09	EUD	pietrain04	Pietrain	529281	36398301	1960735	18.0606	2.89373
9 hr-24 hr pH decline	1.66557e-09	ASD	CB2-1	Tibet	37636	43242649	1960735	1.08098	0.0778688
9 hr-24 hr pH decline	1.66557e-09	EUD	BB01M47	Bunte_Bentheimer	378626	25159532	1960735	18.6911	2.92805
9 hr-24 hr pH decline	1.66557e-09	ASW	PS-4	South_China	237389	38184823	1960735	7.72141	2.044
9 hr-24 hr pH decline	1.66557e-09	EUC	SAMEA7059274	Yorkshire	506440	35008585	1960735	17.9672	2.88855
9 hr-24 hr pH decline	1.66557e-09	EUW	PS-19	Italy	387679	27744738	1960735	17.3548	2.85387
9 hr-24 hr pH decline	1.66557e-09	EUC	SAMN07776908	Composite	376470	31382688	1960735	14.8993	2.70132
9 hr-24 hr pH decline	1.66557e-09	EUW	PS-17	Italy	3071	31479107	1960735	0.121167	-2.11059
9 hr-24 hr pH decline	1.66557e-09	ASD	BMX23	Bamaxiang	784988	44293377	1960735	22.0116	3.09157
9 hr-24 hr pH decline	1.66557e-09	ASD	SAMN06579320	Meishan	519691	40018048	1960735	16.1293	2.78064
9 hr-24 hr pH decline	1.66557e-09	ASxEU	Danao-78-2_H7HHNCCXY_L7	Cross_Duroc_Diannanxiaoer	470922	31599919	1960735	18.5093	2.91827
9 hr-24 hr pH decline	1.66557e-09	ASD	BMX20	Bamaxiang	786030	38264606	1960735	25.5134	3.2392
9 hr-24 hr pH decline	1.66557e-09	ASD	CB3-4	Tibet_YunNan	259331	43177337	1960735	7.45977	2.00952
9 hr-24 hr pH decline	1.66557e-09	ASD	BS15	Baoshan	13545	40069973	1960735	0.419843	-0.867875
9 hr-24 hr pH decline	1.66557e-09	EUC	PN71302683	Yorkshire	8742	29431084	1960735	0.368919	-0.997177
9 hr-24 hr pH decline	1.66557e-09	EUC	13-174808	Yorkshire	238667	31734591	1960735	9.34085	2.2344
9 hr-24 hr pH decline	1.66557e-09	EUC	SAMN07777054	Composite	380309	27449951	1960735	17.2077	2.84535
9 hr-24 hr pH decline	1.66557e-09	EUC	SAMEA7059270	Yorkshire	526494	35421279	1960735	18.461	2.91566
9 hr-24 hr pH decline	1.66557e-09	EUC	SAMN06562961	Duroc	23347	28623518	1960735	1.01306	0.0129748
9 hr-24 hr pH decline	1.66557e-09	ASW	norkorea09	Korea	156399	34708221	1960735	5.59665	1.72217
9 hr-24 hr pH decline	1.66557e-09	ASD	SAMN02953814	Wuzhishan	255805	40805539	1960735	7.78604	2.05233
9 hr-24 hr pH decline	1.66557e-09	EUD	SSC165	Pietrain	528870	31707357	1960735	20.7165	3.03093
9 hr-24 hr pH decline	1.66557e-09	EUC	12-189604	Yorkshire	529513	36278367	1960735	18.1282	2.89747
9 hr-24 hr pH decline	1.66557e-09	EUD	pietrain05	Pietrain	372558	36319002	1960735	12.7405	2.54479
9 hr-24 hr pH decline	1.66557e-09	ASD	CB3-1	Tibet_YunNan	235897	44314925	1960735	6.61149	1.88881
9 hr-24 hr pH decline	1.66557e-09	EUD	SAMN12229111	Pietrain	1389	30964276	1960735	0.0557145	-2.88752
9 hr-24 hr pH decline	1.66557e-09	EUC	LW22M04	Yorkshire	2113	31855295	1960735	0.0823843	-2.49636
9 hr-24 hr pH decline	1.66557e-09	EUC	SAMN07776344	Composite	4579	37494401	1960735	0.151681	-1.88598
9 hr-24 hr pH decline	1.66557e-09	EUC	SAMN09905719	Yorkshire	232940	38313196	1960735	7.55131	2.02172
9 hr-24 hr pH decline	1.66557e-09	ASD	CB2-2	Tibet	258177	40299070	1960735	7.957	2.07405
9 hr-24 hr pH decline	1.66557e-09	ASD	MBH21	Minbeihua	426440	40556001	1960735	13.0596	2.56952
9 hr-24 hr pH decline	1.66557e-09	ASD	BMX9	Bamaxiang	786182	41892874	1960735	23.3083	3.14881
9 hr-24 hr pH decline	1.66557e-09	ASxEU	Danao-78-3_H7HHNCCXY_L7	Cross_Duroc_Diannanxiaoer	539212	34727034	1960735	19.285	2.95933
9 hr-24 hr pH decline	1.66557e-09	EUC	SAMN07776287	Composite	4883	34980325	1960735	0.173376	-1.75229
9 hr-24 hr pH decline	1.66557e-09	EUC	LW_3004	Yorkshire	531956	30809666	1960735	21.4445	3.06547
9 hr-24 hr pH decline	1.66557e-09	ASW	SAMN04366614	Northeast_China	178587	35633439	1960735	6.22471	1.82853
9 hr-24 hr pH decline	1.66557e-09	EUC	S142_scau-A_D13_AHH2L5DSXX_S142	Duroc	2937	21422751	1960735	0.170277	-1.77033
9 hr-24 hr pH decline	1.66557e-09	ASD	BMX22	Bamaxiang	787172	44128380	1960735	22.1553	3.09808
9 hr-24 hr pH decline	1.66557e-09	EUC	SAMEA7059264	Yorkshire	795606	35447942	1960735	27.8762	3.32777
9 hr-24 hr pH decline	1.66557e-09	ASD	SAMN06560051	Tibet	258480	50501834	1960735	6.35692	1.84954
9 hr-24 hr pH decline	1.66557e-09	EUC	12-205708	Yorkshire	385974	30407940	1960735	15.7651	2.7578
9 hr-24 hr pH decline	1.66557e-09	EUD	SAMN12229115	Pietrain	236547	35344040	1960735	8.31243	2.11775
9 hr-24 hr pH decline	1.66557e-09	EUC	SAMN07777042	Composite	3866	34149071	1960735	0.140608	-1.96178
9 hr-24 hr pH decline	1.66557e-09	EUC	SAMEA7059327	Yorkshire	236892	36841877	1960735	7.98611	2.0777
9 hr-24 hr pH decline	1.66557e-09	EUC	SAMEA7059281	Yorkshire	528897	36810624	1960735	17.8453	2.88174
9 hr-24 hr pH decline	1.66557e-09	EUC	SAMN07776900	Composite	549088	25573261	1960735	26.6675	3.28345
9 hr-24 hr pH decline	1.66557e-09	EUC	SAMN09905711	Yorkshire	161208	33069215	1960735	6.05466	1.80083
9 hr-24 hr pH decline	1.66557e-09	EUC	SAMN09689592	Composite	377724	35633696	1960735	13.1656	2.57761
9 hr-24 hr pH decline	1.66557e-09	EUC	SAMN06563285	Yorkshire	537209	31787208	1960735	20.9903	3.04406
9 hr-24 hr pH decline	1.66557e-09	EUC	SAMN05791655	Landrace	376383	26534841	1960735	17.6173	2.86888
9 hr-24 hr pH decline	1.66557e-09	EUC	SAMN12229123	Yorkshire	10495	33464039	1960735	0.389521	-0.942837
9 hr-24 hr pH decline	1.66557e-09	EUC	SAMEA7059293	Yorkshire	802839	35882500	1960735	27.789	3.32464
9 hr-24 hr pH decline	1.66557e-09	EUC	largew09	Yorkshire	302305	36382040	1960735	10.3201	2.3341
9 hr-24 hr pH decline	1.66557e-09	EUC	SAMN07776232	Composite	278917	28933023	1960735	11.9731	2.48267
9 hr-24 hr pH decline	1.66557e-09	ASW	PS-84	Yunnan	781819	37704628	1960735	25.7536	3.24858
9 hr-24 hr pH decline	1.66557e-09	EUC	SAMEA7059283	Yorkshire	532907	34210234	1960735	19.3474	2.96256
9 hr-24 hr pH decline	1.66557e-09	EUC	SAMN10458172	Yorkshire	538199	34361439	1960735	19.4535	2.96803
9 hr-24 hr pH decline	1.66557e-09	ASD	SAMN04538376	Enshi_black	442717	37158552	1960735	14.7977	2.69447
9 hr-24 hr pH decline	1.66557e-09	ASD	PTH22	Putianhei	4320	37238441	1960735	0.144085	-1.93735
9 hr-24 hr pH decline	1.66557e-09	ASD	rongchang500	Rongchang	234812	33838294	1960735	8.61864	2.15393
9 hr-24 hr pH decline	1.66557e-09	EUC	SAMN07776190	Composite	1943	27197242	1960735	0.0887309	-2.42215
9 hr-24 hr pH decline	1.66557e-09	ASD	PTH28	Putianhei	502396	38453913	1960735	16.2268	2.78666
9 hr-24 hr pH decline	1.66557e-09	ASW	PS-07	South_China	521938	44886557	1960735	14.4421	2.67015
9 hr-24 hr pH decline	1.66557e-09	EUC	SAMN05791937	White_composite	392215	27710897	1960735	17.5793	2.86672
9 hr-24 hr pH decline	1.66557e-09	ASD	CB3-3	Tibet_YunNan	258463	45150357	1960735	7.10991	1.96149
9 hr-24 hr pH decline	1.66557e-09	EUC	SAMN09703921	Composite	528893	35702601	1960735	18.399	2.9123
9 hr-24 hr pH decline	1.66557e-09	EUC	duroc10	Duroc	228294	22567869	1960735	12.5641	2.53084
9 hr-24 hr pH decline	1.66557e-09	EUC	SAMEA7059292	Yorkshire	532525	34026375	1960735	19.438	2.96723
9 hr-24 hr pH decline	1.66557e-09	EUC	SAMN06563306	Duroc	25476	28556244	1960735	1.10804	0.102596
9 hr-24 hr pH decline	1.66557e-09	ASW	SAMN04366615	Northeast_China	237882	37631344	1960735	7.85125	2.06067
9 hr-24 hr pH decline	1.66557e-09	EUC	SAMN09905705	Yorkshire	388366	36430088	1960735	13.2406	2.58329
9 hr-24 hr pH decline	1.66557e-09	ASD	M05	Vietnam	270961	37415578	1960735	8.99458	2.19662
9 hr-24 hr pH decline	1.66557e-09	EUD	SAMN03566757	Berkshire	4470	28322874	1960735	0.196018	-1.62955
9 hr-24 hr pH decline	1.66557e-09	ASW	WB20M01	Japan	491197	36895091	1960735	16.5354	2.8055
9 hr-24 hr pH decline	1.66557e-09	EUC	SAMN05791656	Landrace	13625	34342752	1960735	0.492752	-0.70775
9 hr-24 hr pH decline	1.66557e-09	ASD	SAMN09930390	Erhualian	521767	39658499	1960735	16.3406	2.79365
9 hr-24 hr pH decline	1.66557e-09	ASD	DA16	Ding_an	556002	40891187	1960735	16.8878	2.82659
9 hr-24 hr pH decline	1.66557e-09	EUC	SAMEA7059279	Yorkshire	530312	35391521	1960735	18.6105	2.92373
9 hr-24 hr pH decline	1.66557e-09	ASD	CB23-6	Tibet_SiChuan	653180	39792740	1960735	20.3871	3.0149
9 hr-24 hr pH decline	1.66557e-09	EUC	SAMN07776233	Composite	31221	26886711	1960735	1.44223	0.366194
9 hr-24 hr pH decline	1.66557e-09	EUC	SAMN07776282	Composite	4238	30363011	1960735	0.173358	-1.7524
9 hr-24 hr pH decline	1.66557e-09	EUC	SAMN10509970	Duroc	1602	25501686	1960735	0.0780226	-2.55076
9 hr-24 hr pH decline	1.66557e-09	EUD	mangalica01	Mangalica	3616	24687983	1960735	0.181915	-1.70421
9 hr-24 hr pH decline	1.66557e-09	ASD	DB01	Debao	544836	48499688	1960735	13.9526	2.63566
9 hr-24 hr pH decline	1.66557e-09	ASD	SAMN16550665	Min	532662	31867754	1960735	20.76	3.03303
9 hr-24 hr pH decline	1.66557e-09	EUD	SSC049	Casertana	1389	27586387	1960735	0.0625366	-2.772
9 hr-24 hr pH decline	1.66557e-09	EUC	SAMN07776185	Composite	643373	36112739	1960735	22.1273	3.09681
9 hr-24 hr pH decline	1.66557e-09	ASD	CB2-5	Tibet	15136	43075028	1960735	0.436428	-0.829132
9 hr-24 hr pH decline	1.66557e-09	EUW	WBTN0965	Tunisia	224946	31189367	1960735	8.95774	2.19252
9 hr-24 hr pH decline	1.66557e-09	EUC	SAMN09689578	Composite	531458	36189700	1960735	18.2394	2.90358
9 hr-24 hr pH decline	1.66557e-09	ASD	SAMN03160632	Jeju_black	25996	34885415	1960735	0.925528	-0.0773912
9 hr-24 hr pH decline	1.66557e-09	ASW	PS-73	Neimanggu	147222	36710970	1960735	4.98085	1.6056
9 hr-24 hr pH decline	1.66557e-09	EUC	duroc9	Duroc	26192	24412920	1960735	1.33253	0.287076
9 hr-24 hr pH decline	1.66557e-09	EUC	F0740	Yorkshire	3918	33453015	1960735	0.145464	-1.92783
9 hr-24 hr pH decline	1.66557e-09	EUC	SAMN05791945	White_composite	2692	29459813	1960735	0.113494	-2.17601
9 hr-24 hr pH decline	1.66557e-09	EUC	SAMN09689579	Composite	228432	35409951	1960735	8.01232	2.08098
9 hr-24 hr pH decline	1.66557e-09	EUC	largew15	Yorkshire	4846	34224514	1960735	0.175862	-1.73805
9 hr-24 hr pH decline	1.66557e-09	EUC	SAMN07325927	White_composite	5856	30228072	1960735	0.240612	-1.42457
9 hr-24 hr pH decline	1.66557e-09	EUC	SAMEA7059325	Yorkshire	532766	35449162	1960735	18.6663	2.92672
9 hr-24 hr pH decline	1.66557e-09	EUC	SAMN07776901	Composite	3142	32414143	1960735	0.120392	-2.117
9 hr-24 hr pH decline	1.66557e-09	EUD	SAMN03566758	Berkshire	2164	25554548	1960735	0.105176	-2.25212
9 hr-24 hr pH decline	1.66557e-09	EUC	SAMN07776314	Composite	401675	31992253	1960735	15.594	2.74688
9 hr-24 hr pH decline	1.66557e-09	EUC	SAMN09689202	Composite	526334	35482697	1960735	18.4235	2.91363
9 hr-24 hr pH decline	1.66557e-09	ASD	DA05	Ding_an	673984	42662692	1960735	19.6213	2.97662
9 hr-24 hr pH decline	1.66557e-09	ASD	Neijiang-2	Neijiang	256157	41698617	1960735	7.62977	2.03206
9 hr-24 hr pH decline	1.66557e-09	ASD	SAMN06562584	Meishan	256114	40932740	1960735	7.77122	2.05043
9 hr-24 hr pH decline	1.66557e-09	EUC	landrace04	Landrace	377767	32549148	1960735	14.4149	2.66826
9 hr-24 hr pH decline	1.66557e-09	ASW	PS-101	Shanxi	385135	39377468	1960735	12.1476	2.49714
9 hr-24 hr pH decline	1.66557e-09	ASD	LT8	Lantang	38660	41466569	1960735	1.15795	0.146653
9 hr-24 hr pH decline	1.66557e-09	ASD	MBH16	Minbeihua	236088	40677362	1960735	7.20855	1.97527
9 hr-24 hr pH decline	1.66557e-09	EUC	SAMEA7059300	Yorkshire	530738	32496194	1960735	20.285	3.00988
9 hr-24 hr pH decline	1.66557e-09	EUC	SAMN07776907	Composite	25531	30955629	1960735	1.02437	0.0240735
9 hr-24 hr pH decline	1.66557e-09	EUC	SAMEA7059310	Yorkshire	385400	33030188	1960735	14.492	2.67359
9 hr-24 hr pH decline	1.66557e-09	ASD	DA34	Ding_an	786725	40570696	1960735	24.0845	3.18157
9 hr-24 hr pH decline	1.66557e-09	ASD	CB2-3	Tibet	418520	44180206	1960735	11.7656	2.46518
9 hr-24 hr pH decline	1.66557e-09	EUC	duroc16	Duroc	3439	25386498	1960735	0.16825	-1.7823
9 hr-24 hr pH decline	1.66557e-09	EUC	SAMEA7059333	Yorkshire	2079	34652659	1960735	0.0745152	-2.59675
9 hr-24 hr pH decline	1.66557e-09	EUC	SAMN07776166	Composite	23621	35194100	1960735	0.833595	-0.182007
9 hr-24 hr pH decline	1.66557e-09	EUW	WB25U11	France	2817	28839663	1960735	0.121318	-2.10934
9 hr-24 hr pH decline	1.66557e-09	EUC	SAMN07777056	Composite	400060	33113383	1960735	15.0054	2.70841
9 hr-24 hr pH decline	1.66557e-09	ASD	SAMN06563583	Meishan	518841	43038615	1960735	14.9728	2.70623
9 hr-24 hr pH decline	1.66557e-09	ASD	CB5-2	Tibet_GanSu	258218	41922145	1960735	7.65015	2.03472
9 hr-24 hr pH decline	1.66557e-09	EUC	duroc3	Duroc	24466	25989049	1960735	1.16923	0.156344
9 hr-24 hr pH decline	1.66557e-09	EUC	landrace12	Landrace	2753	31667436	1960735	0.107974	-2.22586
9 hr-24 hr pH decline	1.66557e-09	ASD	DA03	Ding_an	669347	42118910	1960735	19.7379	2.98254
9 hr-24 hr pH decline	1.66557e-09	EUC	S139_scau-A_D10_AHH2L5DSXX_S139	Duroc	24632	20589433	1960735	1.48587	0.396003
9 hr-24 hr pH decline	1.66557e-09	EUC	SAMEA7059319	Yorkshire	2562	32252784	1960735	0.0986595	-2.31608
9 hr-24 hr pH decline	1.66557e-09	EUC	SAMN07777049	Composite	930	30681721	1960735	0.037647	-3.2795
9 hr-24 hr pH decline	1.66557e-09	ASD	CB12-3	Luchuan	532570	47520757	1960735	13.9194	2.63328
9 hr-24 hr pH decline	1.66557e-09	EUW	PS-26	Netherlands	2440	25935510	1960735	0.116848	-2.14688
9 hr-24 hr pH decline	1.66557e-09	EUC	SAMN10536184	Composite	377245	26726816	1960735	17.5309	2.86396
9 hr-24 hr pH decline	1.66557e-09	EUC	SAMN09905720	Yorkshire	2240	31256060	1960735	0.0890104	-2.419
9 hr-24 hr pH decline	1.66557e-09	ASD	Neijiang-1	Neijiang	447685	41823479	1960735	13.2947	2.58737
9 hr-24 hr pH decline	1.66557e-09	EUD	SAMN11405547	Pietrain	529970	31684274	1960735	20.7747	3.03373
9 hr-24 hr pH decline	1.66557e-09	ASD	BMX3A	Bamaxiang	925736	44480689	1960735	25.8489	3.25227
9 hr-24 hr pH decline	1.66557e-09	ASxEU	DaNaoD1141-1_H33YTCCXY_L7	Cross_Duroc_Diannanxiaoer	4639	36221331	1960735	0.159069	-1.83841
9 hr-24 hr pH decline	1.66557e-09	EUC	SAMN07776286	Composite	3766	34565101	1960735	0.135322	-2.0001
9 hr-24 hr pH decline	1.66557e-09	EUD	yucatan06	Yucatan	4257	27202366	1960735	0.194368	-1.638
9 hr-24 hr pH decline	1.66557e-09	ASW	norkorea06	Korea	227468	32500919	1960735	8.69264	2.16248
9 hr-24 hr pH decline	1.66557e-09	EUC	C1592	Yorkshire	5399	31519987	1960735	0.212742	-1.54767
9 hr-24 hr pH decline	1.66557e-09	EUC	F1106	Yorkshire	644147	30437291	1960735	26.2849	3.26899
9 hr-24 hr pH decline	1.66557e-09	ASW	CB11-6	Zhejiang	234524	39107348	1960735	7.44828	2.00798
9 hr-24 hr pH decline	1.66557e-09	ASW	CB11-4	South_China	238555	42281810	1960735	7.00748	1.94698
9 hr-24 hr pH decline	1.66557e-09	ASD	YDH11	Yuedonghei	371038	37232116	1960735	12.3773	2.51587
9 hr-24 hr pH decline	1.66557e-09	EUC	SAMN16550666	Yorkshire	652311	35300092	1960735	22.9512	3.13337
9 hr-24 hr pH decline	1.66557e-09	ASD	BS26	Baoshan	386203	40391010	1960735	11.8757	2.47449
9 hr-24 hr pH decline	1.66557e-09	EUC	SAMN07776230	Composite	27579	28384415	1960735	1.20677	0.187949
9 hr-24 hr pH decline	1.66557e-09	ASD	BMX5	Bamaxiang	785427	42461933	1960735	22.9738	3.13435
9 hr-24 hr pH decline	1.66557e-09	EUC	HJ31303009	Yorkshire	389593	32499404	1960735	14.8889	2.70062
9 hr-24 hr pH decline	1.66557e-09	EUC	12-260300	Yorkshire	384384	35458467	1960735	13.4639	2.60001
9 hr-24 hr pH decline	1.66557e-09	ASD	SAMN06610393	Meishan	519417	42474585	1960735	15.1885	2.72054
9 hr-24 hr pH decline	1.66557e-09	EUC	LR30F04	Landrace	4146	28620487	1960735	0.17992	-1.71524
9 hr-24 hr pH decline	1.66557e-09	ASD	DA13	Ding_an	514097	36112812	1960735	17.6812	2.8725
9 hr-24 hr pH decline	1.66557e-09	EUC	SAMN07776227	Composite	553041	36864943	1960735	18.6325	2.92491
9 hr-24 hr pH decline	1.66557e-09	ASD	SAMN08689107	Wuzhishan	509948	41674938	1960735	15.1977	2.72114
9 hr-24 hr pH decline	1.66557e-09	EUC	C311304564	Yorkshire	380896	30758612	1960735	15.3804	2.73309
9 hr-24 hr pH decline	1.66557e-09	EUC	SAMN07776169	Composite	366129	34139044	1960735	13.3202	2.58928
9 hr-24 hr pH decline	1.66557e-09	EUC	SAMN09878801	Duroc	784426	26870039	1960735	36.2586	3.59068
9 hr-24 hr pH decline	1.66557e-09	EUC	SAMEA7059285	Yorkshire	800378	35604234	1960735	27.9203	3.32935
9 hr-24 hr pH decline	1.66557e-09	EUD	SAMN12229129	Pietrain	376127	37301429	1960735	12.5238	2.52763
9 hr-24 hr pH decline	1.66557e-09	EUC	SAMN10458174	Yorkshire	238615	34525286	1960735	8.58395	2.14989
9 hr-24 hr pH decline	1.66557e-09	EUC	SAMEA7059271	Yorkshire	5399	31455229	1960735	0.21318	-1.54562
9 hr-24 hr pH decline	1.66557e-09	EUC	SAMN05791658	Duroc	1115	20400343	1960735	0.0678835	-2.68996
9 hr-24 hr pH decline	1.66557e-09	EUD	IBGU1804	Iberian	3236	26556547	1960735	0.151343	-1.8882
9 hr-24 hr pH decline	1.66557e-09	ASD	BMX18	Bamaxiang	785436	44730920	1960735	21.8087	3.08231
9 hr-24 hr pH decline	1.66557e-09	ASD	HZ08A	Huai	504845	45726541	1960735	13.7125	2.61831
9 hr-24 hr pH decline	1.66557e-09	EUC	SAMEA7059334	Yorkshire	525299	31356735	1960735	20.8067	3.03527
9 hr-24 hr pH decline	1.66557e-09	ASD	SAMN14331808	Chinese_mini	534847	42410405	1960735	15.6633	2.75132
9 hr-24 hr pH decline	1.66557e-09	EUC	SAMEA7059306	Yorkshire	1044	34670570	1960735	0.0373995	-3.2861
9 hr-24 hr pH decline	1.66557e-09	EUC	SAMN07776280	Composite	4606	31525125	1960735	0.181465	-1.70669
9 hr-24 hr pH decline	1.66557e-09	ASD	CB2-4	Tibet	259325	39465688	1960735	8.16115	2.09939
9 hr-24 hr pH decline	1.66557e-09	EUC	SAMN06562994	Duroc	228098	24797950	1960735	11.4244	2.43575
9 hr-24 hr pH decline	1.66557e-09	EUC	HJ31302545	Yorkshire	532251	28407725	1960735	23.2706	3.14719
9 hr-24 hr pH decline	1.66557e-09	ASD	SAMN06607518	Meishan	518789	36411575	1960735	17.6961	2.87335
9 hr-24 hr pH decline	1.66557e-09	EUD	SAMN12229114	Pietrain	377162	34401428	1960735	13.6169	2.61131
9 hr-24 hr pH decline	1.66557e-09	EUC	landrace05	Landrace	2421	32864273	1960735	0.091495	-2.39147
9 hr-24 hr pH decline	1.66557e-09	ASW	PS-86	Zhejiang	521469	45423479	1960735	14.2585	2.65736
9 hr-24 hr pH decline	1.66557e-09	EUC	SAMN14532790	Landrace	791374	33902262	1960735	28.9921	3.36702
9 hr-24 hr pH decline	1.66557e-09	EUD	yucatan08	Yucatan	11939	28207044	1960735	0.525699	-0.643026
9 hr-24 hr pH decline	1.66557e-09	EUC	S131_scau-A_D2_AHH2L5DSXX_S131	Duroc	803427	22624230	1960735	44.1062	3.7866
9 hr-24 hr pH decline	1.66557e-09	ASD	YDH22	Yuedonghei	146354	40279758	1960735	4.51278	1.50691
9 hr-24 hr pH decline	1.66557e-09	ASD	CB12-4	Luchuan	381474	46300574	1960735	10.2331	2.32562
9 hr-24 hr pH decline	1.66557e-09	ASD	YDH20	Yuedonghei	785352	42413618	1960735	22.9978	3.1354
9 hr-24 hr pH decline	1.66557e-09	ASD	YDH4	Yuedonghei	485091	33652550	1960735	17.9033	2.88498
9 hr-24 hr pH decline	1.66557e-09	EUC	SAMN10525956	Composite	4006	27536282	1960735	0.180689	-1.71098
9 hr-24 hr pH decline	1.66557e-09	EUC	SAMN14532191	Landrace	791572	35664841	1960735	27.5662	3.31659
9 hr-24 hr pH decline	1.66557e-09	ASW	PS-50	Fujian	490789	44920156	1960735	13.57	2.60786
9 hr-24 hr pH decline	1.66557e-09	ASD	BS25	Baoshan	678538	36222592	1960735	23.266	3.14699
9 hr-24 hr pH decline	1.66557e-09	EUC	SAMEA6798261	Yorkshire	378618	35333620	1960735	13.3088	2.58843
9 hr-24 hr pH decline	1.66557e-09	ASD	PTH19	Putianhei	249781	35135420	1960735	8.8296	2.17811
9 hr-24 hr pH decline	1.66557e-09	ASD	PS-94	Tongcheng	298838	37256688	1960735	9.96227	2.29881
9 hr-24 hr pH decline	1.66557e-09	ASW	SAMN06563372	Aisia	124282	39440517	1960735	3.91374	1.36449
9 hr-24 hr pH decline	1.66557e-09	EUD	IBGU1803	Iberian	1902	27251310	1960735	0.0866862	-2.44546
9 hr-24 hr pH decline	1.66557e-09	EUC	SAMN07776235	Composite	2607	34453736	1960735	0.0939791	-2.36468
9 hr-24 hr pH decline	1.66557e-09	ASxEU	Danao-70-4_H7HHNCCXY_L7	Cross_Duroc_Diannanxiaoer	238361	32612165	1960735	9.07784	2.20584
9 hr-24 hr pH decline	1.66557e-09	EUD	pietrain500	Pietrain	2336	30647399	1960735	0.0946686	-2.35737
9 hr-24 hr pH decline	1.66557e-09	ASD	SAMN06603407	Meishan	519012	42366272	1960735	15.2154	2.72231
9 hr-24 hr pH decline	1.66557e-09	ASD	SAMN09930394	Erhualian	257569	41917318	1960735	7.6318	2.03232
9 hr-24 hr pH decline	1.66557e-09	ASD	TC24	Tunchang	787037	38608363	1960735	25.3187	3.23154
9 hr-24 hr pH decline	1.66557e-09	EUD	PI21M21	Pietrain	389355	33450958	1960735	14.4565	2.67115
9 hr-24 hr pH decline	1.66557e-09	ASD	LT25	Lantang	500506	37218770	1960735	16.7022	2.81554
9 hr-24 hr pH decline	1.66557e-09	ASW	PS-77	Sichuan	419259	41386313	1960735	12.5821	2.53227
9 hr-24 hr pH decline	1.66557e-09	ASD	CB4-6	Tibet_SiChuan	258273	40675800	1960735	7.88623	2.06512
9 hr-24 hr pH decline	1.66557e-09	EUD	pietrain08	Pietrain	377165	35188435	1960735	13.3125	2.5887
9 hr-24 hr pH decline	1.66557e-09	ASD	SAMN06562984	Meishan	519910	37240744	1960735	17.3395	2.85299
9 hr-24 hr pH decline	1.66557e-09	EUC	FY5849	Yorkshire	794983	34242792	1960735	28.8347	3.36158
9 hr-24 hr pH decline	1.66557e-09	ASD	CB22-4	Tibet_YunNan	498092	42586806	1960735	14.5265	2.67598
9 hr-24 hr pH decline	1.66557e-09	ASD	SAMN06603321	Meishan	521366	38306475	1960735	16.9043	2.82757
9 hr-24 hr pH decline	1.66557e-09	EUC	SAMN07776181	Composite	2211	32575357	1960735	0.0842998	-2.47338
9 hr-24 hr pH decline	1.66557e-09	EUC	SAMN05791667	Duroc	1725	24963785	1960735	0.0858234	-2.45546
9 hr-24 hr pH decline	1.66557e-09	EUC	SAMN06562981	Duroc	23276	30679341	1960735	0.9423	-0.0594317
9 hr-24 hr pH decline	1.66557e-09	ASxEU	L57-1_H7HHNCCXY_L7	Cross_Duroc_Diannanxiaoer	527476	33706126	1960735	19.4366	2.96716
9 hr-24 hr pH decline	1.66557e-09	EUC	12-496310	Yorkshire	533565	33552238	1960735	19.7512	2.98321
9 hr-24 hr pH decline	1.66557e-09	ASD	MH9	Meihua	37957	42174231	1960735	1.11782	0.11138
9 hr-24 hr pH decline	1.66557e-09	ASD	Bamei-5	Bamei	5731	34833909	1960735	0.204341	-1.58797
9 hr-24 hr pH decline	1.66557e-09	ASxEU	Danao-D1142-3_H7HHNCCXY_L1	Cross_Duroc_Diannanxiaoer	408171	32078010	1960735	15.8038	2.76025
9 hr-24 hr pH decline	1.66557e-09	EUD	CA01F14	Calabrese	2618	19286045	1960735	0.168598	-1.78024
9 hr-24 hr pH decline	1.66557e-09	EUC	largew13	Yorkshire	10757	36370258	1960735	0.367343	-1.00146
9 hr-24 hr pH decline	1.66557e-09	EUD	LS01F04	Linderodsvin	4546	33777635	1960735	0.167158	-1.78882
9 hr-24 hr pH decline	1.66557e-09	EUC	SAMN07776915	Composite	3674	28148842	1960735	0.162108	-1.81949
9 hr-24 hr pH decline	1.66557e-09	ASD	YDH25	Yuedonghei	532569	35067763	1960735	18.8623	2.93717
9 hr-24 hr pH decline	1.66557e-09	EUC	SAMN09905713	Yorkshire	8765	37491961	1960735	0.290363	-1.23663
9 hr-24 hr pH decline	1.66557e-09	ASD	XE34	Liangguangxiaoerhua	320938	39873329	1960735	9.9969	2.30228
9 hr-24 hr pH decline	1.66557e-09	ASW	norkorea02	Korea	220036	38157335	1960735	7.16214	1.96881
9 hr-24 hr pH decline	1.66557e-09	EUC	duroc13	Duroc	7240	29940044	1960735	0.30034	-1.20284
9 hr-24 hr pH decline	1.66557e-09	EUC	duroc22	Duroc	4891	27402811	1960735	0.221681	-1.50651
9 hr-24 hr pH decline	1.66557e-09	EUC	12-202700	Yorkshire	238095	31018700	1960735	9.53352	2.25481
9 hr-24 hr pH decline	1.66557e-09	ASxEU	Danao-D1142-1_H7HHNCCXY_L1	Cross_Duroc_Diannanxiaoer	413665	28153592	1960735	18.2491	2.90412
9 hr-24 hr pH decline	1.66557e-09	EUD	berkshire500	Berkshire	234182	29451089	1960735	9.87595	2.2901
9 hr-24 hr pH decline	1.66557e-09	ASW	PS-88	Zhejiang	449776	45763662	1960735	12.2068	2.50199
9 hr-24 hr pH decline	1.66557e-09	EUC	DUR002	Duroc	23120	27330312	1960735	1.05068	0.0494366
9 hr-24 hr pH decline	1.66557e-09	ASD	CB9-6	Laiwu	234965	41562328	1960735	7.0215	1.94898
9 hr-24 hr pH decline	1.66557e-09	EUC	SAMN09951276	Yorkshire	385182	31799340	1960735	15.0444	2.71101
9 hr-24 hr pH decline	1.66557e-09	EUC	SAMN05791660	Landrace	3174	31127102	1960735	0.126647	-2.06635
9 hr-24 hr pH decline	1.66557e-09	EUC	duroc23	Duroc	4546	26750759	1960735	0.211067	-1.55558
9 hr-24 hr pH decline	1.66557e-09	EUD	pietrain07	Pietrain	948	30431609	1960735	0.038691	-3.25215
9 hr-24 hr pH decline	1.66557e-09	ASW	PS-64	Hunan	715741	40705045	1960735	21.8391	3.0837
9 hr-24 hr pH decline	1.66557e-09	EUD	HA20U01	Hampshire	4490	32369336	1960735	0.172282	-1.75862
9 hr-24 hr pH decline	1.66557e-09	ASD	HZ02	Huai	168977	39033706	1960735	5.37669	1.68207
9 hr-24 hr pH decline	1.66557e-09	ASD	DB10	Debao	922983	44622963	1960735	25.6899	3.2461
9 hr-24 hr pH decline	1.66557e-09	ASD	MH18	Meihua	169338	37726532	1960735	5.57486	1.71827
9 hr-24 hr pH decline	1.66557e-09	ASD	SAMN06563369	Meishan	256112	38178811	1960735	8.33171	2.12007
9 hr-24 hr pH decline	1.66557e-09	EUD	SSC051	Casertana	1044	33591653	1960735	0.0386008	-3.25448
9 hr-24 hr pH decline	1.66557e-09	ASD	SAMN03160633	Jeju_black	26732	37318926	1960735	0.88967	-0.116904
9 hr-24 hr pH decline	1.66557e-09	ASD	SB28	Saba	542869	43368381	1960735	15.5471	2.74387
9 hr-24 hr pH decline	1.66557e-09	ASD	MS20M03	Meishan	236447	38808552	1960735	7.56716	2.02382
9 hr-24 hr pH decline	1.66557e-09	ASD	CB7-6	Min	241555	40422005	1960735	7.42207	2.00446
9 hr-24 hr pH decline	1.66557e-09	EUC	SAMN09905707	Yorkshire	8446	36836344	1960735	0.284775	-1.25606
9 hr-24 hr pH decline	1.66557e-09	EUD	AS01F09	Angler_Sattleschwein	231902	22616485	1960735	12.7352	2.54437
9 hr-24 hr pH decline	1.66557e-09	EUC	SAMEA6798262	Yorkshire	375102	34336904	1960735	13.568	2.60771
9 hr-24 hr pH decline	1.66557e-09	EUC	SAMN07776226	Composite	552160	34140154	1960735	20.0875	3.0001
9 hr-24 hr pH decline	1.66557e-09	EUD	SAMN12229113	Pietrain	529671	27619583	1960735	23.8186	3.17047
9 hr-24 hr pH decline	1.66557e-09	EUC	SRR7903780	Yorkshire	380468	31001936	1960735	15.2425	2.72409
9 hr-24 hr pH decline	1.66557e-09	EUC	SAMN07776348	Composite	377021	28142522	1960735	16.6391	2.81175
9 hr-24 hr pH decline	1.66557e-09	ASW	PS-78	Sichuan	262247	41740691	1960735	7.80329	2.05455
9 hr-24 hr pH decline	1.66557e-09	EUC	SAMN09703957	Composite	645520	34694926	1960735	23.1084	3.1402
9 hr-24 hr pH decline	1.66557e-09	ASxEU	DaNaoD1141-2_H33YTCCXY_L7	Cross_Duroc_Diannanxiaoer	393079	38012140	1960735	12.8435	2.55284
9 hr-24 hr pH decline	1.66557e-09	EUD	SSC160	Pietrain	529928	34611643	1960735	19.0161	2.94529
9 hr-24 hr pH decline	1.66557e-09	EUC	SAMN05791661	Duroc	380802	25389502	1960735	18.6282	2.92468
9 hr-24 hr pH decline	1.66557e-09	EUC	SAMN05791663	Duroc	368246	29277655	1960735	15.6217	2.74866
9 hr-24 hr pH decline	1.66557e-09	ASD	TC17	Tunchang	800232	43336874	1960735	22.9343	3.13263
9 hr-24 hr pH decline	1.66557e-09	EUC	1055	Yorkshire	10152	35924287	1960735	0.350986	-1.04701
9 hr-24 hr pH decline	1.66557e-09	ASD	PS-55	HaiNan	453314	39643352	1960735	14.2022	2.6534
9 hr-24 hr pH decline	1.66557e-09	ASD	MGZ06A	Guanzhuanghua	787595	43523622	1960735	22.4753	3.11242
9 hr-24 hr pH decline	1.66557e-09	EUC	YG0054	Yorkshire	792914	36130139	1960735	27.2573	3.30532
9 hr-24 hr pH decline	1.66557e-09	EUC	SAMN09703962	Composite	796871	31696218	1960735	31.2254	3.44123
9 hr-24 hr pH decline	1.66557e-09	ASxEU	Danao-800-4_H7HHNCCXY_L4	Cross_Duroc_Diannanxiaoer	255822	34276493	1960735	9.26976	2.22676
9 hr-24 hr pH decline	1.66557e-09	ASxEU	Danao-71-1_H7HHNCCXY_L4	Cross_Duroc_Diannanxiaoer	806110	40099447	1960735	24.9679	3.21759
9 hr-24 hr pH decline	1.66557e-09	EUC	SAMEA7059338	Yorkshire	536868	37786010	1960735	17.6467	2.87055
9 hr-24 hr pH decline	1.66557e-09	ASxEU	Danao-71-2_H7HHNCCXY_L4	Cross_Duroc_Diannanxiaoer	514107	39932446	1960735	15.9902	2.77198
9 hr-24 hr pH decline	1.66557e-09	EUC	SAMN10536185	Composite	374958	27599142	1960735	16.8738	2.82576
9 hr-24 hr pH decline	1.66557e-09	EUD	CM01F17	Chato_Murciano	239745	32764772	1960735	9.08802	2.20696
9 hr-24 hr pH decline	1.66557e-09	ASD	SAMN06610205	Meishan	519279	40530897	1960735	15.9126	2.76711
9 hr-24 hr pH decline	1.66557e-09	ASD	CB24-2	Tibet_GanSu	258133	43971872	1960735	7.29114	1.98666
9 hr-24 hr pH decline	1.66557e-09	EUC	SAMN07776349	Composite	33228	29509907	1960735	1.3985	0.335402
9 hr-24 hr pH decline	1.66557e-09	EUC	SAMN07776896	Composite	4877	36830010	1960735	0.164467	-1.80505
9 hr-24 hr pH decline	1.66557e-09	ASD	CB12-1	Luchuan	228111	42453397	1960735	6.67361	1.89816
9 hr-24 hr pH decline	1.66557e-09	EUD	yucatan10	Yucatan	5691	27421574	1960735	0.257764	-1.35571
9 hr-24 hr pH decline	1.66557e-09	EUC	SAMN09689570	Composite	2316	32828362	1960735	0.0876226	-2.43472
9 hr-24 hr pH decline	1.66557e-09	EUC	SAMN09905715	Yorkshire	416074	37167948	1960735	13.9036	2.63215
9 hr-24 hr pH decline	1.66557e-09	ASD	CB8-1	Bamaxiang	229426	45460322	1960735	6.26811	1.83548
9 hr-24 hr pH decline	1.66557e-09	EUC	duroc1	Duroc	27117	31080560	1960735	1.08363	0.0803133
9 hr-24 hr pH decline	1.66557e-09	EUC	SAMN07776228	Composite	10371	33229899	1960735	0.387631	-0.947702
9 hr-24 hr pH decline	1.66557e-09	EUC	HJ31303029	Yorkshire	531956	33973815	1960735	19.4472	2.96771
9 hr-24 hr pH decline	1.66557e-09	EUC	SAMN10458169	Yorkshire	9049	31389020	1960735	0.358055	-1.02707
9 hr-24 hr pH decline	1.66557e-09	ASD	DB13A	Debao	554996	44213944	1960735	15.5904	2.74666
9 hr-24 hr pH decline	1.66557e-09	ASD	CB22-1	Tibet_YunNan	520005	39692850	1960735	16.2713	2.7894
9 hr-24 hr pH decline	1.66557e-09	ASD	MS21M05	Meishan	531493	36021849	1960735	18.3256	2.9083
9 hr-24 hr pH decline	1.66557e-09	ASD	HZ23A	Huai	500209	42303302	1960735	14.686	2.6869
9 hr-24 hr pH decline	1.66557e-09	EUC	SAMN05791708	White_composite	2397	22738293	1960735	0.130929	-2.0331
9 hr-24 hr pH decline	1.66557e-09	ASD	CB5-3	Tibet_GanSu	258200	41037385	1960735	7.81454	2.05599
9 hr-24 hr pH decline	1.66557e-09	EUC	SAMEA7059286	Yorkshire	792634	32476227	1960735	30.3133	3.41159
9 hr-24 hr pH decline	1.66557e-09	ASD	Baoshan-4	Baoshan	4922	44820687	1960735	0.136392	-1.99222
9 hr-24 hr pH decline	1.66557e-09	EUC	13-115204	Yorkshire	527942	32442193	1960735	20.2117	3.00626
9 hr-24 hr pH decline	1.66557e-09	EUC	SAMEA7059291	Yorkshire	10470	33282619	1960735	0.390711	-0.939786
9 hr-24 hr pH decline	1.66557e-09	ASD	SAMN04538599	Enshi_black	447715	44855576	1960735	12.3969	2.51744
9 hr-24 hr pH decline	1.66557e-09	EUW	PS-22	Near_east	24978	30363474	1960735	1.02172	0.02149
9 hr-24 hr pH decline	1.66557e-09	ASD	SAMN06560025	Rongchang	164990	40559699	1960735	5.05231	1.61984
9 hr-24 hr pH decline	1.66557e-09	EUW	PS-20	Italy	9410	27708163	1960735	0.421802	-0.863219
9 hr-24 hr pH decline	1.66557e-09	ASxEU	Danao-DL872-6_H7HHNCCXY_L1	Cross_Duroc_Diannanxiaoer	544842	38260132	1960735	17.6869	2.87282
9 hr-24 hr pH decline	1.66557e-09	EUC	SAMN09689553	Composite	239192	33640107	1960735	8.83113	2.17828
9 hr-24 hr pH decline	1.66557e-09	ASD	Neijiang-4	Neijiang	233650	41926406	1960735	6.92158	1.93464
9 hr-24 hr pH decline	1.66557e-09	ASD	YDH14	Yuedonghei	500394	42867329	1960735	14.4981	2.67402
9 hr-24 hr pH decline	1.66557e-09	EUC	SAMEA7059302	Yorkshire	794964	36105641	1960735	27.3463	3.30858
9 hr-24 hr pH decline	1.66557e-09	ASD	MBH29A	Minbeihua	236625	40880407	1960735	7.18906	1.97256
9 hr-24 hr pH decline	1.66557e-09	ASW	PS-87	Zhejiang	449772	41407774	1960735	13.4908	2.60201
9 hr-24 hr pH decline	1.66557e-09	EUC	duroc11	Duroc	25532	22046717	1960735	1.43836	0.363504
9 hr-24 hr pH decline	1.66557e-09	EUC	LW_3007	Yorkshire	4017	30554254	1960735	0.163289	-1.81223
9 hr-24 hr pH decline	1.66557e-09	EUC	SAMEA7059329	Yorkshire	376127	31231235	1960735	14.958	2.70524
9 hr-24 hr pH decline	1.66557e-09	ASD	XE16	Liangguangxiaoerhua	480676	39575683	1960735	15.0852	2.71371
9 hr-24 hr pH decline	1.66557e-09	ASD	rongchang01	Rongchang	236195	39402380	1960735	7.44518	2.00757
9 hr-24 hr pH decline	1.66557e-09	EUC	SAMEA7059313	Yorkshire	529671	33820631	1960735	19.4514	2.96792
9 hr-24 hr pH decline	1.66557e-09	EUC	SAMN07776897	Composite	4887	31925802	1960735	0.19012	-1.6601
9 hr-24 hr pH decline	1.66557e-09	EUC	SAMN07776186	Composite	390584	32872830	1960735	14.7572	2.69173
9 hr-24 hr pH decline	1.66557e-09	EUC	SAMN07777040	Composite	640069	28384255	1960735	28.0076	3.33248
9 hr-24 hr pH decline	1.66557e-09	ASD	SAMN06562978	Meishan	520630	38077107	1960735	16.9821	2.83216
9 hr-24 hr pH decline	1.66557e-09	ASD	BMX16	Bamaxiang	498637	40800101	1960735	15.1792	2.71993
9 hr-24 hr pH decline	1.66557e-09	ASD	WZS17	Wuzhishan	795711	44198941	1960735	22.3599	3.10727
9 hr-24 hr pH decline	1.66557e-09	EUD	SAMN03566756	Berkshire	367229	25276839	1960735	18.0443	2.89283
9 hr-24 hr pH decline	1.66557e-09	ASD	DHB5	Dahuabai	138867	45910696	1960735	3.75675	1.32355
9 hr-24 hr pH decline	1.66557e-09	ASD	TC30	Tunchang	368405	40243995	1960735	11.3698	2.43096
9 hr-24 hr pH decline	1.66557e-09	ASD	Jinhua-5	Jinhua	498879	37302031	1960735	16.6108	2.81005
9 hr-24 hr pH decline	1.66557e-09	EUC	SAMEA7059307	Yorkshire	2593	30220914	1960735	0.106567	-2.23898
9 hr-24 hr pH decline	1.66557e-09	EUC	SAMN07776351	Composite	379003	30477753	1960735	15.4449	2.73728
9 hr-24 hr pH decline	1.66557e-09	EUC	SAMN07776909	Composite	9480	29933048	1960735	0.393355	-0.933044
9 hr-24 hr pH decline	1.66557e-09	ASD	SAMN06563284	Meishan	256055	38328322	1960735	8.29737	2.11594
9 hr-24 hr pH decline	1.66557e-09	ASD	DNXE22	Diannanxiaoer	320778	40585850	1960735	9.8165	2.28406
9 hr-24 hr pH decline	1.66557e-09	ASD	Jinhua-2	Jinhua	235866	38732005	1960735	7.56349	2.02333
9 hr-24 hr pH decline	1.66557e-09	EUC	SAMN07776311	Composite	401025	32218863	1960735	15.4592	2.73821
9 hr-24 hr pH decline	1.66557e-09	EUD	RE01F51	Retinto	5724	20898595	1960735	0.34018	-1.07828
9 hr-24 hr pH decline	1.66557e-09	ASW	CB11-3	South_China	377207	41003164	1960735	11.4259	2.43588
9 hr-24 hr pH decline	1.66557e-09	ASD	MS21M08	Meishan	240087	35660466	1960735	8.36197	2.12369
9 hr-24 hr pH decline	1.66557e-09	ASD	SB32	Saba	175957	43387146	1960735	5.037	1.61681
9 hr-24 hr pH decline	1.66557e-09	ASD	SAMN09930395	Erhualian	522039	41296368	1960735	15.7007	2.7537
9 hr-24 hr pH decline	1.66557e-09	EUC	SAMN09905716	Yorkshire	2979	32817008	1960735	0.112745	-2.18262
9 hr-24 hr pH decline	1.66557e-09	ASD	Neijiang-5	Neijiang	324462	41940540	1960735	9.60852	2.26265
9 hr-24 hr pH decline	1.66557e-09	EUC	SAMEA7059332	Yorkshire	1684	35329571	1960735	0.0592012	-2.82681
9 hr-24 hr pH decline	1.66557e-09	ASxEU	Danao-DL872-2_H7HHNCCXY_L1	Cross_Duroc_Diannanxiaoer	27700	32166457	1960735	1.06956	0.0672432
9 hr-24 hr pH decline	1.66557e-09	ASW	PS-85	Yunnan	419728	37699894	1960735	13.8278	2.62668
9 hr-24 hr pH decline	1.66557e-09	ASD	CB12-6	Luchuan	524580	43499366	1960735	14.9781	2.70659
9 hr-24 hr pH decline	1.66557e-09	EUC	SAMEA7059297	Yorkshire	536432	33936416	1960735	19.6325	2.97719
9 hr-24 hr pH decline	1.66557e-09	EUC	DU22M01	Duroc	25189	26925379	1960735	1.16192	0.150073
9 hr-24 hr pH decline	1.66557e-09	ASD	SAMN14331813	Chinese_mini	645413	40101824	1960735	19.9894	2.9952
9 hr-24 hr pH decline	1.66557e-09	ASD	PS-92	Tongcheng	186529	42689767	1960735	5.42687	1.69136
9 hr-24 hr pH decline	1.66557e-09	EUC	SAMEA7059314	Yorkshire	236026	34689420	1960735	8.45064	2.13424
9 hr-24 hr pH decline	1.66557e-09	ASD	SAMN14331804	Chinese_mini	795414	41414957	1960735	23.8541	3.17196
9 hr-24 hr pH decline	1.66557e-09	EUC	FY5710	Yorkshire	642703	28503234	1960735	28.0055	3.3324
9 hr-24 hr pH decline	1.66557e-09	ASD	WZS28	Wuzhishan	559207	43307922	1960735	16.0373	2.77492
9 hr-24 hr pH decline	1.66557e-09	ASD	CB10-2	Erhualian	234426	42431984	1960735	6.86182	1.92597
9 hr-24 hr pH decline	1.66557e-09	ASD	XE12	Liangguangxiaoerhua	500030	41831014	1960735	14.8465	2.69777
9 hr-24 hr pH decline	1.66557e-09	EUD	SAMN12229122	Pietrain	2336	37359169	1960735	0.0776609	-2.5554
9 hr-24 hr pH decline	1.66557e-09	EUC	S149_scau-A_D20_AHH2L5DSXX_S149	Duroc	589939	24739774	1960735	29.6168	3.38834
9 hr-24 hr pH decline	1.66557e-09	EUC	SAMN07776281	Composite	26718	27061540	1960735	1.22625	0.203959
9 hr-24 hr pH decline	1.66557e-09	EUC	SAMN09703920	Composite	529194	38980615	1960735	16.8614	2.82503
9 hr-24 hr pH decline	1.66557e-09	EUC	SAMN09689564	Composite	233280	40023598	1960735	7.23916	1.97951
9 hr-24 hr pH decline	1.66557e-09	ASD	SAMN14331807	Chinese_mini	798207	43203031	1960735	22.9471	3.13319
9 hr-24 hr pH decline	1.66557e-09	ASD	PS-91	Tongcheng	178673	40494013	1960735	5.48018	1.70114
9 hr-24 hr pH decline	1.66557e-09	ASD	HZ27	Huai	434022	44077934	1960735	12.2297	2.50387
9 hr-24 hr pH decline	1.66557e-09	ASD	wannan02	Wannan_Black	235018	39761045	1960735	7.34125	1.99351
9 hr-24 hr pH decline	1.66557e-09	EUC	SAMN07777044	Composite	4147	32476226	1960735	0.158597	-1.84139
9 hr-24 hr pH decline	1.66557e-09	EUC	SAMN09703966	Composite	1183	38328181	1960735	0.0383348	-3.2614
9 hr-24 hr pH decline	1.66557e-09	ASD	wannan01	Wannan_Black	519405	42617904	1960735	15.137	2.71714
9 hr-24 hr pH decline	1.66557e-09	ASD	GLGS30	Gaoligongshan	256213	36743265	1960735	8.66064	2.15879
9 hr-24 hr pH decline	1.66557e-09	ASD	SAMN14331817	Chinese_mini	391792	41163945	1960735	11.8213	2.4699
9 hr-24 hr pH decline	1.66557e-09	EUC	landrace09	Landrace	373329	34372912	1960735	13.4897	2.60193
9 hr-24 hr pH decline	1.66557e-09	ASW	PS-6	South_China	499191	37152890	1960735	16.6879	2.81468
9 hr-24 hr pH decline	1.66557e-09	EUC	SAMN06578935	Duroc	380137	25830972	1960735	18.2779	2.90569
9 hr-24 hr pH decline	1.66557e-09	ASD	LT11	Lantang	414321	44120899	1960735	11.6632	2.45644
9 hr-24 hr pH decline	1.66557e-09	ASD	GLGS9	Gaoligongshan	234368	35780187	1960735	8.13547	2.09623
9 hr-24 hr pH decline	1.66557e-09	EUC	SAMN07776175	Composite	532156	35572300	1960735	18.5803	2.9221
9 hr-24 hr pH decline	1.66557e-09	ASD	SAMN03160631	Jeju_black	393265	35361944	1960735	13.8126	2.62558
9 hr-24 hr pH decline	1.66557e-09	EUC	SAMN09905714	Yorkshire	160347	40288844	1960735	4.94314	1.598
9 hr-24 hr pH decline	1.66557e-09	EUC	SAMN07777048	Composite	380037	26217749	1960735	18.0035	2.89057
9 hr-24 hr pH decline	1.66557e-09	EUC	SAMN09703907	Composite	530749	27194713	1960735	24.2399	3.188
9 hr-24 hr pH decline	1.66557e-09	ASD	Bamei-6	Bamei	236284	39769374	1960735	7.37925	1.99867
9 hr-24 hr pH decline	1.66557e-09	ASD	CB1-1	Wuzhishan	648044	48103107	1960735	16.7324	2.81735
9 hr-24 hr pH decline	1.66557e-09	ASD	SAMN09930397	Erhualian	258711	41712600	1960735	7.70326	2.04164
9 hr-24 hr pH decline	1.66557e-09	EUC	duroc19	Duroc	23509	19375105	1960735	1.50701	0.410129
9 hr-24 hr pH decline	1.66557e-09	EUC	12-248902	Yorkshire	530504	34415025	1960735	19.1455	2.95207
9 hr-24 hr pH decline	1.66557e-09	EUC	SAMN05791672	Duroc	25099	20822868	1960735	1.49707	0.403511
9 hr-24 hr pH decline	1.66557e-09	ASD	MBH27	Minbeihua	498899	40467787	1960735	15.3119	2.72863
9 hr-24 hr pH decline	1.66557e-09	ASD	PS-58	HaiNan	634469	42234539	1960735	18.6582	2.92629
9 hr-24 hr pH decline	1.66557e-09	EUD	yucatan12	Yucatan	3419	34211133	1960735	0.124125	-2.08647
9 hr-24 hr pH decline	1.66557e-09	EUD	HA20U02	Hampshire	1301	28338141	1960735	0.0570207	-2.86434
9 hr-24 hr pH decline	1.66557e-09	ASD	SAMN09930398	Erhualian	249692	38999480	1960735	7.95193	2.07341
9 hr-24 hr pH decline	1.66557e-09	ASD	MH6A	Meihua	428890	42571588	1960735	12.5128	2.52675
9 hr-24 hr pH decline	1.66557e-09	EUC	SAMN07777043	Composite	7701	25633883	1960735	0.373129	-0.98583
9 hr-24 hr pH decline	1.66557e-09	ASD	PTH29	Putianhei	262077	40548795	1960735	8.02745	2.08287
9 hr-24 hr pH decline	1.66557e-09	ASD	XE23	Liangguangxiaoerhua	498042	44619282	1960735	13.8634	2.62925
9 hr-24 hr pH decline	1.66557e-09	ASD	SAMN09930400	Erhualian	522567	39921415	1960735	16.2578	2.78858
9 hr-24 hr pH decline	1.66557e-09	ASD	WZS21	Wuzhishan	716753	42979053	1960735	20.7128	3.03075
9 hr-24 hr pH decline	1.66557e-09	EUC	SAMN14638802	Duroc	23227	24012175	1960735	1.2014	0.183489
9 hr-24 hr pH decline	1.66557e-09	EUC	SAMN07776903	Composite	232504	28912649	1960735	9.98779	2.30136
9 hr-24 hr pH decline	1.66557e-09	EUC	largew500	Yorkshire	1828	30754021	1960735	0.0738246	-2.60606
9 hr-24 hr pH decline	1.66557e-09	EUC	SAMEA7059320	Yorkshire	529671	34105111	1960735	19.2892	2.95954
9 hr-24 hr pH decline	1.66557e-09	EUC	largew11	Yorkshire	11530	33001588	1960735	0.433932	-0.834868
9 hr-24 hr pH decline	1.66557e-09	ASD	LC23	Luchuan	141848	41425889	1960735	4.25283	1.44759
9 hr-24 hr pH decline	1.66557e-09	ASD	SAMN03160623	Korean_native	4801	32534917	1960735	0.183277	-1.69675
9 hr-24 hr pH decline	1.66557e-09	ASD	GZH22	Guizhonghua	532533	43807199	1960735	15.0983	2.71458
9 hr-24 hr pH decline	1.66557e-09	ASD	GLGS5	Gaoligongshan	154973	44372742	1960735	4.33777	1.46736
9 hr-24 hr pH decline	1.66557e-09	EUC	11-146206	Yorkshire	379745	34874097	1960735	13.5243	2.60449
9 hr-24 hr pH decline	1.66557e-09	EUC	SAMN05791673	Duroc	23672	20520540	1960735	1.43276	0.359602
9 hr-24 hr pH decline	1.66557e-09	ASD	LC01	Luchuan	490451	42727261	1960735	14.2566	2.65722
9 hr-24 hr pH decline	1.66557e-09	EUD	SSC163	Schweizer_Edelschwein	529976	35674970	1960735	18.451	2.91512
9 hr-24 hr pH decline	1.66557e-09	ASD	CB2-6	Tibet	238997	41210966	1960735	7.20288	1.97448
9 hr-24 hr pH decline	1.66557e-09	ASD	GLGS22	Gaoligongshan	426421	43010932	1960735	12.3136	2.51071
9 hr-24 hr pH decline	1.66557e-09	ASW	PS-59	Hubei	521534	44147760	1960735	14.6724	2.68597
9 hr-24 hr pH decline	1.66557e-09	ASD	F44	Vietnam	522194	42252310	1960735	15.35	2.73112
9 hr-24 hr pH decline	1.66557e-09	EUD	CRGU1508	Creole	251294	34948567	1960735	8.93058	2.18948
9 hr-24 hr pH decline	1.66557e-09	EUD	mangalica03	Mangalica	524207	31755575	1960735	20.5026	3.02055
9 hr-24 hr pH decline	1.66557e-09	EUW	WB26M09	Switzerland	3027	20770936	1960735	0.181002	-1.70925
9 hr-24 hr pH decline	1.66557e-09	EUC	SAMN10509972	Yorkshire	234790	28362523	1960735	10.2816	2.33036
9 hr-24 hr pH decline	1.66557e-09	EUC	SAMN07776904	Composite	12048	26794184	1960735	0.558472	-0.582551
9 hr-24 hr pH decline	1.66557e-09	ASD	SAMN09930396	Erhualian	259629	41495336	1960735	7.77107	2.05041
9 hr-24 hr pH decline	1.66557e-09	ASD	SB19	Saba	182982	36834659	1960735	6.16991	1.81968
9 hr-24 hr pH decline	1.66557e-09	ASD	CB4-2	Tibet_SiChuan	198198	43304773	1960735	5.68447	1.73774
9 hr-24 hr pH decline	1.66557e-09	EUC	SAMEA7059282	Yorkshire	4333	34074224	1960735	0.157939	-1.84555
9 hr-24 hr pH decline	1.66557e-09	EUD	pietrain11	Pietrain	530225	30144930	1960735	21.846	3.08402
9 hr-24 hr pH decline	1.66557e-09	ASD	CB23-5	Tibet_SiChuan	446861	38384676	1960735	14.4591	2.67132
9 hr-24 hr pH decline	1.66557e-09	ASD	bamei500	Bamei	261252	38485599	1960735	8.43118	2.13194
9 hr-24 hr pH decline	1.66557e-09	ASxEU	Danao-DL872-1_H7HHNCCXY_L1	Cross_Duroc_Diannanxiaoer	801706	34659529	1960735	28.7289	3.3579
9 hr-24 hr pH decline	1.66557e-09	EUD	SAMN12229118	Pietrain	1389	36005254	1960735	0.0479141	-3.03835
9 hr-24 hr pH decline	1.66557e-09	ASD	MS21M07	Meishan	238321	33603499	1960735	8.80855	2.17572
9 hr-24 hr pH decline	1.66557e-09	EUC	SAMN14638799	Duroc	22584	27543808	1960735	1.01837	0.0181989
9 hr-24 hr pH decline	1.66557e-09	EUC	SAMN09703963	Composite	383379	39296825	1960735	12.1171	2.49462
9 hr-24 hr pH decline	1.66557e-09	ASD	MBH28A	Minbeihua	499954	41038371	1960735	15.131	2.71674
9 hr-24 hr pH decline	1.66557e-09	EUC	SAMN05791664	Duroc	23119	25475595	1960735	1.12712	0.119669
9 hr-24 hr pH decline	1.66557e-09	ASD	SAMN14331812	Chinese_mini	638024	41156206	1960735	19.2543	2.95774
9 hr-24 hr pH decline	1.66557e-09	EUC	12-406202	Yorkshire	2437	31469764	1960735	0.0961809	-2.34152
9 hr-24 hr pH decline	1.66557e-09	EUC	SAMN09703964	Composite	530819	33609431	1960735	19.6161	2.97635
9 hr-24 hr pH decline	1.66557e-09	ASD	MGZ31	Guanzhuanghua	426651	38717658	1960735	13.6864	2.61641
9 hr-24 hr pH decline	1.66557e-09	ASD	SAMN09930401	Erhualian	521769	43067259	1960735	15.0473	2.7112
9 hr-24 hr pH decline	1.66557e-09	EUC	SAMEA7059311	Yorkshire	532419	35356383	1960735	18.7031	2.92869
9 hr-24 hr pH decline	1.66557e-09	ASD	XE27	Liangguangxiaoerhua	416228	39293645	1960735	13.1564	2.57691
9 hr-24 hr pH decline	1.66557e-09	ASD	MGZ23A	Guanzhuanghua	788201	40962380	1960735	23.8989	3.17383
9 hr-24 hr pH decline	1.66557e-09	EUC	SAMN07776340	Composite	380622	26123455	1960735	18.0963	2.89571
9 hr-24 hr pH decline	1.66557e-09	EUC	SAMEA7059288	Yorkshire	529277	35212782	1960735	18.6685	2.92684
9 hr-24 hr pH decline	1.66557e-09	ASD	DB08	Debao	403192	43453218	1960735	11.5244	2.44446
9 hr-24 hr pH decline	1.66557e-09	EUC	LW_3002	Yorkshire	385704	29767906	1960735	16.0928	2.77837
9 hr-24 hr pH decline	1.66557e-09	ASD	MH19	Meihua	424520	36236158	1960735	14.5507	2.67764
9 hr-24 hr pH decline	1.66557e-09	ASD	LC07A	Luchuan	648817	41149677	1960735	19.5832	2.97467
9 hr-24 hr pH decline	1.66557e-09	EUC	SAMN07776174	Composite	24834	31715931	1960735	0.972514	-0.0278705
9 hr-24 hr pH decline	1.66557e-09	EUC	LR21M03	Landrace	2819	30129362	1960735	0.116207	-2.15238
9 hr-24 hr pH decline	1.66557e-09	ASD	LC02	Luchuan	714250	42783802	1960735	20.7347	3.03181
9 hr-24 hr pH decline	1.66557e-09	ASD	LL32	Longlin	668189	41285894	1960735	20.1013	3.00079
9 hr-24 hr pH decline	1.66557e-09	EUC	SAMN03301673	Landrace	388747	33350333	1960735	14.4775	2.6726
9 hr-24 hr pH decline	1.66557e-09	ASD	GZH19	Guizhonghua	724777	40732943	1960735	22.0997	3.09556
9 hr-24 hr pH decline	1.66557e-09	ASD	CB21-3	Tibet	235546	37426594	1960735	7.81668	2.05626
9 hr-24 hr pH decline	1.66557e-09	EUD	mangalica02	Mangalica	27903	29968720	1960735	1.1564	0.145315
9 hr-24 hr pH decline	1.66557e-09	EUC	LJ0131	Yorkshire	526524	32790956	1960735	19.943	2.99288
9 hr-24 hr pH decline	1.66557e-09	EUC	SAMN07776187	Composite	529642	34436818	1960735	19.1023	2.94981
9 hr-24 hr pH decline	1.66557e-09	EUC	SAMEA7059266	Yorkshire	5005	34110022	1960735	0.182242	-1.70242
9 hr-24 hr pH decline	1.66557e-09	ASD	CB12-2	Luchuan	534082	44974611	1960735	14.7492	2.69119
9 hr-24 hr pH decline	1.66557e-09	ASD	YDH7	Yuedonghei	162667	37188139	1960735	5.43278	1.69245
9 hr-24 hr pH decline	1.66557e-09	EUW	greece02	Greece	2628	14926194	1960735	0.218677	-1.52016
9 hr-24 hr pH decline	1.66557e-09	EUC	SAMN09905710	Yorkshire	233785	41080632	1960735	7.06816	1.9556
9 hr-24 hr pH decline	1.66557e-09	EUC	SAMEA7059330	Yorkshire	530016	33621048	1960735	19.5796	2.97449
9 hr-24 hr pH decline	1.66557e-09	ASD	MS20U11	Meishan	237016	39540070	1960735	7.44504	2.00755
9 hr-24 hr pH decline	1.66557e-09	EUC	SAMN05791659	Landrace	2735	26699992	1960735	0.127225	-2.0618
9 hr-24 hr pH decline	1.66557e-09	ASW	PS-79	Sichuan	501860	40115486	1960735	15.5381	2.74329
9 hr-24 hr pH decline	1.66557e-09	ASD	CB9-4	Laiwu	237408	40507443	1960735	7.27926	1.98503
9 hr-24 hr pH decline	1.66557e-09	EUC	SRR7903783	Yorkshire	2916	21474132	1960735	0.168655	-1.7799
9 hr-24 hr pH decline	1.66557e-09	ASW	norkorea05	Korea	7484	38672503	1960735	0.240358	-1.42563
9 hr-24 hr pH decline	1.66557e-09	ASD	PS-57	HaiNan	667947	39242819	1960735	21.1402	3.05118
9 hr-24 hr pH decline	1.66557e-09	ASD	SAMN03160622	Korean_native	4385	31886658	1960735	0.1708	-1.76726
9 hr-24 hr pH decline	1.66557e-09	EUC	SAMN07776171	Composite	495803	25446042	1960735	24.2	3.18635
9 hr-24 hr pH decline	1.66557e-09	ASD	SAMN02646525	Tongcheng	234794	43955081	1960735	6.63445	1.89228
9 hr-24 hr pH decline	1.66557e-09	EUC	LW_3001	Yorkshire	530378	31717125	1960735	20.7691	3.03347
9 hr-24 hr pH decline	1.66557e-09	ASD	MH22	Meihua	170505	38517249	1960735	5.49805	1.70439
9 hr-24 hr pH decline	1.66557e-09	ASD	MH5	Meihua	237556	44141516	1960735	6.68414	1.89974
9 hr-24 hr pH decline	1.66557e-09	EUC	duroc4	Duroc	3784	26283893	1960735	0.178809	-1.72144
9 hr-24 hr pH decline	1.66557e-09	EUC	duroc14	Duroc	371497	24951351	1960735	18.4922	2.91735
9 hr-24 hr pH decline	1.66557e-09	ASD	wannan04	Wannan_Black	412155	36090741	1960735	14.1838	2.6521
9 hr-24 hr pH decline	1.66557e-09	EUC	SAMN06562968	Landrace	742170	37656705	1960735	24.4787	3.1978
9 hr-24 hr pH decline	1.66557e-09	ASW	PS-76	Shanxi	447442	39995711	1960735	13.8947	2.63151
9 hr-24 hr pH decline	1.66557e-09	ASD	HZ34	Huai	163159	40751751	1960735	4.97269	1.60396
9 hr-24 hr pH decline	1.66557e-09	EUC	SAMEA6798259	Yorkshire	1857	33765379	1960735	0.0683073	-2.68374
9 hr-24 hr pH decline	1.66557e-09	ASD	PS-82	XinJiang	659006	40164260	1960735	20.3787	3.01449
9 hr-24 hr pH decline	1.66557e-09	ASD	CB4-5	Tibet_SiChuan	236756	40510911	1960735	7.25865	1.98219
9 hr-24 hr pH decline	1.66557e-09	ASD	GLGS21	Gaoligongshan	236750	43999303	1960735	6.68299	1.89957
9 hr-24 hr pH decline	1.66557e-09	EUD	TA01F19	Tamworth	28667	31474447	1960735	1.13123	0.123306
9 hr-24 hr pH decline	1.66557e-09	EUC	SAMN10458175	Yorkshire	536403	34859549	1960735	19.1116	2.95029
9 hr-24 hr pH decline	1.66557e-09	ASD	TC22	Tunchang	786571	37860969	1960735	25.8032	3.2505
9 hr-24 hr pH decline	1.66557e-09	ASD	LL15A	Longlin	164351	41718529	1960735	4.89294	1.58779
9 hr-24 hr pH decline	1.66557e-09	ASW	PS-67	Jilin	522818	37282449	1960735	17.417	2.85745
9 hr-24 hr pH decline	1.66557e-09	ASD	Jinhua-6	Jinhua	426496	36227361	1960735	14.6219	2.68252
9 hr-24 hr pH decline	1.66557e-09	ASD	DHB22	Dahuabai	278885	44720326	1960735	7.74546	2.04711
[truncated: 9,833 more rows]

## Sheet: Tab.S17
Table S17. Locations of group-specific or high FST SVs.
[truncated: 64,221 more rows]

[truncated: 28 more sheets: Tab.S18, Tab.S19, Tab.S20, Tab.S21, Tab.S22, Tab.S23, Tab.S24, Tab.S25, Tab.S26, Tab.S27, Tab.S28, Tab.S29, Tab.S30, Tab.S31, Tab.S32, Table S33, Table S34, Table S35, Table S36, Table S37 …]
